# Supplementary material for: Mechanical control of innate immune responses against viral infection revealed in a human lung alveolus chip
Source: Nat Commun. 2022 Apr 8;13:1928. doi: 10.1038/s41467-022-29562-4 (PMC8993817; doi:10.1038/s41467-022-29562-4)
Supplement: Supplementary file 3 — Supplementary Data 1 [file 41467_2022_29562_MOESM3_ESM.csv]

gene	gene_symbol	base_mean	log2_fold_change	p_adj	sig
ENSG00000162496	DHRS3	1686.59144337086	-6.39921330308605	0	1
ENSG00000065534	MYLK	3107.35331557105	3.83701701067764	0	1
ENSG00000137801	THBS1	58282.8940567846	4.25244446849488	0	1
ENSG00000171401	KRT13	14088.4491420244	-4.36161163498269	0	1
ENSG00000019186	CYP24A1	1306.17968223364	-4.83038428283975	0	1
ENSG00000124664	SPDEF	1009.77135038757	-5.61932307013565	8.42867127031746e-297	1
ENSG00000162692	VCAM1	1094.40908483133	-4.45285065245276	1.40727078975208e-286	1
ENSG00000180530	NRIP1	2205.98071073024	-2.31295135707972	1.54698968716835e-278	1
ENSG00000168056	LTBP3	4513.30281211582	-4.10687954365084	3.04657453917412e-258	1
ENSG00000188488	SERPINA5	928.712152304812	-3.65518081343652	6.08543670956232e-250	1
ENSG00000177606	JUN	4404.80061824956	2.689685423702	4.25771820428429e-248	1
ENSG00000162896	PIGR	789.602805496861	-5.18736031397922	2.09242271633353e-228	1
ENSG00000073111	MCM2	7590.21805085038	1.86510793224453	2.03274765255791e-225	1
ENSG00000275395	FCGBP	616.383775501827	-6.3219260982336	1.9711707862551e-223	1
ENSG00000167601	AXL	12677.5253130247	2.18859647002906	3.88504093736752e-221	1
ENSG00000088367	EPB41L1	2559.25247825421	-2.414850124394	2.96036772332746e-207	1
ENSG00000108582	CPD	6136.10038857505	-2.48210505865566	1.14952098382383e-203	1
ENSG00000101846	STS	1524.79041824801	-2.73100098366573	2.63930001021248e-199	1
ENSG00000013297	CLDN11	1398.49366093383	4.69332162249579	5.16829139022631e-199	1
ENSG00000163435	ELF3	4991.61668734566	-3.99929414046287	1.48905143850796e-198	1
ENSG00000076706	MCAM	3678.04544312184	3.19133886223756	1.49555211574187e-198	1
ENSG00000145675	PIK3R1	1330.61059025906	-2.43828270668979	3.61042577275736e-189	1
ENSG00000107738	VSIR	1490.26648042845	-2.78690447178926	2.39793063695932e-182	1
ENSG00000147044	CASK	2119.70407850004	-1.70659606095824	6.18887119941916e-181	1
ENSG00000139044	B4GALNT3	921.564630834296	-2.86937254887628	1.13849022497096e-174	1
ENSG00000127564	PKMYT1	1657.52503395934	2.58471876122979	1.55582235651147e-172	1
ENSG00000168502	MTCL1	1925.30460598016	2.09886560727232	1.01816852959945e-167	1
ENSG00000179104	TMTC2	466.759697787595	-3.88722749808216	4.17838728447739e-164	1
ENSG00000120913	PDLIM2	1115.08067390197	3.76637157046928	8.76064796470479e-164	1
ENSG00000175592	FOSL1	5879.48010215765	2.03002575694207	9.01739177269268e-163	1
ENSG00000103811	CTSH	2382.63730174535	-3.02790596397118	5.24871818971764e-162	1
ENSG00000118257	NRP2	450.649486873993	-4.36404691500103	2.46975913868007e-161	1
ENSG00000070526	ST6GALNAC1	409.147296073187	-4.56359279127981	1.57842290010947e-160	1
ENSG00000173227	SYT12	3267.14720734858	-3.08748088977407	3.57746249969915e-159	1
ENSG00000093009	CDC45	1796.81239613877	1.95331491503802	1.94762879938671e-158	1
ENSG00000196917	HCAR1	1522.27761363304	-2.18018475355437	1.62859358384373e-157	1
ENSG00000104368	PLAT	20018.0068150514	-3.11786113892367	1.40572538543223e-155	1
ENSG00000087303	NID2	3720.66895915981	3.12153509466919	2.57937484595624e-155	1
ENSG00000146670	CDCA5	2965.11370327688	2.0368427715327	8.92241793480366e-155	1
ENSG00000148677	ANKRD1	8933.5074498034	3.25074591390939	5.83371581509134e-152	1
ENSG00000058404	CAMK2B	381.714346434487	-4.14783995154017	4.90801434944419e-151	1
ENSG00000167513	CDT1	2059.95626758435	1.73061277955537	4.91648590963006e-151	1
ENSG00000197892	KIF13B	4524.16155867625	-2.61109488514052	2.1606523823645e-148	1
ENSG00000000971	CFH	355.22232726615	-4.21164613404902	2.26369976776148e-146	1
ENSG00000111319	SCNN1A	20444.5768273996	-1.90606924983475	1.84164112864285e-143	1
ENSG00000129514	FOXA1	675.008034255695	-3.40096039406385	1.8677057102592e-143	1
ENSG00000135636	DYSF	3795.51468796589	2.19344705715554	3.64840788535402e-140	1
ENSG00000094804	CDC6	1953.69688721951	2.38505569172972	6.11254983999826e-136	1
ENSG00000170458	CD14	313.770816309501	-4.68121283513265	1.0593826551563e-134	1
ENSG00000188959	C9orf152	245.067205005905	-4.4952671597335	1.63255605796794e-134	1
ENSG00000196937	FAM3C	4771.76198860986	-1.79106175729733	2.97604823186215e-134	1
ENSG00000006747	SCIN	339.892168457612	-3.74807818484412	1.46742326802786e-132	1
ENSG00000127824	TUBA4A	2017.33645580138	2.32470125976126	1.86474630092271e-131	1
ENSG00000053747	LAMA3	15507.8111673484	1.49737871817344	1.90851364655664e-129	1
ENSG00000069122	ADGRF5	225.093868152705	-4.60210743644101	9.40703130566018e-129	1
ENSG00000120217	CD274	851.610645680401	2.55949917932295	1.99365908649576e-128	1
ENSG00000106789	CORO2A	1663.10761750151	-1.63313198918296	5.07775888201143e-128	1
ENSG00000102359	SRPX2	561.25980620706	-2.51667964915191	6.38177313728136e-128	1
ENSG00000125730	C3	42112.797222299	-1.70918951748199	4.94933720422097e-127	1
ENSG00000069482	GAL	763.687102230452	3.35165712268669	7.25725059271817e-125	1
ENSG00000144908	ALDH1L1	2424.97970150195	-3.03033462329611	6.58937586222151e-123	1
ENSG00000141526	SLC16A3	11510.7539923564	-1.36690509446002	7.46351545368932e-123	1
ENSG00000144354	CDCA7	1377.54063277637	2.49597790241615	1.08308367439059e-122	1
ENSG00000167653	PSCA	13345.4786933486	-5.6015431019733	1.74163524895656e-122	1
ENSG00000168916	ZNF608	641.931716493191	-2.48788575272612	1.42395806481952e-120	1
ENSG00000198542	ITGBL1	3583.57440038014	1.73239821030618	1.09666736841609e-119	1
ENSG00000148344	PTGES	10176.0490944801	-1.6282088911402	3.86289800002932e-119	1
ENSG00000131016	AKAP12	6409.85689316386	2.2499523692419	2.5143472608703e-118	1
ENSG00000183049	CAMK1D	206.35684213801	-4.21421066834537	5.52143589719634e-118	1
ENSG00000162344	FGF19	378.593671244143	-7.56673858721406	5.58348879137207e-117	1
ENSG00000162337	LRP5	10216.5177559392	-1.77023730911629	1.19724394388319e-116	1
ENSG00000176454	LPCAT4	2867.28354697424	-1.90501973266334	1.24748453774288e-116	1
ENSG00000140525	FANCI	1934.44848966568	1.54608803535841	8.21570084603232e-116	1
ENSG00000143469	SYT14	643.594450444499	2.60784355930583	1.21828921684949e-115	1
ENSG00000184922	FMNL1	2083.43859092562	1.50967347225772	1.39486152106159e-115	1
ENSG00000116209	TMEM59	3206.53757538385	-1.37055904063256	1.08966739870659e-114	1
ENSG00000204542	C6orf15	2092.31309677472	2.54719530083535	2.79679353657437e-114	1
ENSG00000188293	IGFL1	2925.05264957529	3.00207892232814	5.72618582456258e-114	1
ENSG00000129451	KLK10	3405.74227411345	-2.34614796107563	7.92899895593847e-114	1
ENSG00000148700	ADD3	1405.64676263997	-1.99241814687709	1.96703079367488e-113	1
ENSG00000136720	HS6ST1	1986.60369666036	-2.18700475261084	2.30294213936726e-113	1
ENSG00000130816	DNMT1	4249.34133493775	1.28879018789015	6.89629077304667e-113	1
ENSG00000134138	MEIS2	384.8972265918	-2.31714304006617	1.02408236571751e-112	1
ENSG00000205426	KRT81	32447.6200123529	1.7179785270464	4.43291581892717e-112	1
ENSG00000106546	AHR	1282.15563518471	-1.66988659104098	5.00281085979249e-112	1
ENSG00000142327	RNPEPL1	2837.84357134984	-1.39296977918095	6.79900248355219e-112	1
ENSG00000185630	PBX1	700.122999149462	-2.38039005705759	5.21710837238592e-111	1
ENSG00000135821	GLUL	4966.98540928356	-1.92817086576451	1.60350443071107e-110	1
ENSG00000075702	WDR62	834.40801288708	1.93031435344351	1.64324645700377e-110	1
ENSG00000141753	IGFBP4	4739.67759798466	1.54021004197628	7.82671191688848e-110	1
ENSG00000140297	GCNT3	252.909835094927	-4.49710100568248	1.43599668990088e-109	1
ENSG00000107742	SPOCK2	7610.91061451773	-2.66694548512492	2.06124215880704e-109	1
ENSG00000238266	LINC00707	586.557905210121	2.62525751374432	2.97526614630094e-109	1
ENSG00000070814	TCOF1	5685.11338360452	1.50002644398322	4.69459169350337e-108	1
ENSG00000110092	CCND1	7287.88480152526	1.32248479645707	2.02796268251209e-107	1
ENSG00000137310	TCF19	1879.72472645549	1.75837844948035	4.27648679326918e-107	1
ENSG00000161544	CYGB	3344.37721557805	1.96038799001062	7.32759871321812e-107	1
ENSG00000112118	MCM3	8619.34737312491	1.25611893534854	6.20887812047136e-106	1
ENSG00000104738	MCM4	5107.32482051454	1.62819025655464	7.82104244300879e-106	1
ENSG00000175274	TP53I11	1132.21908983941	-2.17059678417552	2.01921569481725e-105	1
ENSG00000166828	SCNN1G	317.361362590045	-3.06493616490639	3.24003006588771e-104	1
ENSG00000181830	SLC35C1	2031.36222366173	-1.6102117562932	2.52809035866828e-102	1
ENSG00000109685	NSD2	4173.4929947736	1.37379707275659	3.43014043343428e-102	1
ENSG00000065328	MCM10	684.163692522654	2.1687698029044	4.64166359503369e-102	1
ENSG00000151715	TMEM45B	699.033301853489	-3.20405444578345	7.01264827650001e-102	1
ENSG00000183691	NOG	1508.61622386795	2.71339753297156	2.41126853500565e-101	1
ENSG00000134802	SLC43A3	1761.60792188347	1.6729864569249	3.78290919552954e-101	1
ENSG00000204839	MROH6	2041.61874136522	1.7964093550434	1.01562896919482e-100	1
ENSG00000105643	ARRDC2	5292.12845512395	-2.88670893666837	2.2539380690022e-100	1
ENSG00000107485	GATA3	1171.56631656137	2.18521463447364	5.79439610437332e-100	1
ENSG00000166508	MCM7	11365.7134273976	1.37899509868154	6.05109613748794e-99	1
ENSG00000101443	WFDC2	5717.18538276207	-1.98692467648544	2.06742390626606e-98	1
ENSG00000179163	FUCA1	774.27669122595	-2.52245585171966	2.24927807115624e-98	1
ENSG00000047457	CP	539.360184038986	-8.91932310662202	2.37063681559406e-98	1
ENSG00000230439	AL512488.1	517.382292301071	2.4736651667457	3.36681316531615e-98	1
ENSG00000125968	ID1	2535.6418212634	-2.6018879359145	3.56318756049647e-98	1
ENSG00000242515	UGT1A10	550.288783535491	-2.13659558924233	4.3769033709709e-98	1
ENSG00000198478	SH3BGRL2	582.274259309479	-1.97652547792544	1.56573986701963e-97	1
ENSG00000153317	ASAP1	2810.94445680544	1.28397610478595	2.33236168399237e-97	1
ENSG00000115380	EFEMP1	3167.52214461831	2.02765813068722	2.97880952597044e-97	1
ENSG00000184254	ALDH1A3	10613.7254150618	-1.59635897851367	3.42529956813091e-97	1
ENSG00000118849	RARRES1	13962.8965718339	-5.94651621586928	7.52797743425825e-97	1
ENSG00000171992	SYNPO	273.512635213232	-2.61908716104365	6.01454523103493e-96	1
ENSG00000146674	IGFBP3	5731.36375583601	-2.71701932443905	7.45709966092445e-96	1
ENSG00000101670	LIPG	3693.44522487408	2.57907223795127	9.17814997468537e-96	1
ENSG00000223784	LINP1	874.815104645174	2.15348161786177	2.05147481160748e-95	1
ENSG00000005249	PRKAR2B	161.923821833102	-5.72450471053455	4.36155112846841e-95	1
ENSG00000112759	SLC29A1	1699.57144337663	1.81778572827558	3.06989093431749e-94	1
ENSG00000091651	ORC6	563.634975023634	2.17395392657549	3.07364945507814e-93	1
ENSG00000111602	TIMELESS	2867.53685866885	1.26113919911189	3.14597033385345e-93	1
ENSG00000092853	CLSPN	562.562044854328	2.50187077874357	9.09056500631969e-93	1
ENSG00000049541	RFC2	1939.42363095732	1.48868525136425	9.9195032135124e-93	1
ENSG00000100592	DAAM1	1045.03574474778	-1.63257404668382	1.289328942628e-92	1
ENSG00000186185	KIF18B	1733.83477235812	1.79032677674276	1.02348985479184e-91	1
ENSG00000164236	ANKRD33B	1492.23275754514	2.10902041220779	3.17021207512542e-91	1
ENSG00000145819	ARHGAP26	1306.61299091773	-1.36933548259506	1.58542634116702e-90	1
ENSG00000164086	DUSP7	1385.19635443436	1.57317697543286	1.69060902103642e-90	1
ENSG00000198056	PRIM1	580.412699564649	1.98593926230948	1.69641763365283e-90	1
ENSG00000129595	EPB41L4A	496.615484766508	-2.87421237896496	2.0972849521988e-90	1
ENSG00000179776	CDH5	686.938499536127	-3.0984775963429	3.94255168816091e-90	1
ENSG00000132821	VSTM2L	9476.82502825618	-2.48487550153759	3.98979289498224e-90	1
ENSG00000170442	KRT86	1379.05141072999	1.95152635284649	5.64168356129173e-90	1
ENSG00000172794	RAB37	235.983535491292	-7.16900961191542	7.75765261028055e-90	1
ENSG00000144824	PHLDB2	3383.02303966443	2.43860454275055	8.05509678880807e-90	1
ENSG00000167861	HID1	724.081255740414	-2.40596964282527	3.41222541367465e-89	1
ENSG00000139926	FRMD6	1633.24690604681	2.11832096446419	6.52335329521981e-88	1
ENSG00000104889	RNASEH2A	1110.56658471753	1.65270296764303	1.26113667104807e-87	1
ENSG00000157613	CREB3L1	162.683359883746	-4.55750920009564	3.25785557503642e-87	1
ENSG00000131378	RFTN1	642.23589409378	2.29486115523932	5.06701480334082e-87	1
ENSG00000012048	BRCA1	1450.62259499614	1.82447239024907	8.730312041554e-87	1
ENSG00000180611	MB21D2	326.188934190007	3.0824713556205	1.62626286658051e-86	1
ENSG00000101412	E2F1	1488.68932845927	1.69316948259666	2.11408326946577e-86	1
ENSG00000188559	RALGAPA2	702.779243930359	-1.58899421529851	2.87420301636806e-86	1
ENSG00000167670	CHAF1A	1589.58186104101	1.3959655357691	1.93746834548937e-85	1
ENSG00000003436	TFPI	883.366143060102	-1.71544474891505	2.43297947492369e-85	1
ENSG00000164736	SOX17	795.831857474812	2.0211111621491	7.8816073298658e-85	1
ENSG00000094755	GABRP	618.824148463409	-3.19725961918501	1.59996292872513e-84	1
ENSG00000161249	DMKN	2955.5007825458	1.01672589224086	4.06531185690197e-84	1
ENSG00000146918	NCAPG2	2032.95130346615	1.23205486364356	5.32000776329782e-84	1
ENSG00000181577	C6orf223	1771.14517483286	2.53104143354752	9.86698734236911e-84	1
ENSG00000135373	EHF	6144.79912619779	-1.6103640609762	1.15496128387996e-83	1
ENSG00000172478	C2orf54	148.12424345871	-4.01397731135272	1.47138090129878e-83	1
ENSG00000278259	MYO19	2606.97806277235	1.17462182754448	1.64018640600255e-83	1
ENSG00000097046	CDC7	517.043158414838	2.00784995613269	1.94947547683554e-83	1
ENSG00000107262	BAG1	3240.92210855444	-1.39585308033996	2.30439621029695e-83	1
ENSG00000123933	MXD4	1436.57176307705	-2.37402985528777	2.62262249761667e-83	1
ENSG00000163918	RFC4	1267.76360817315	1.71687250445182	3.70403636514382e-83	1
ENSG00000156802	ATAD2	2186.09634454641	1.46040415733894	6.57808784444887e-83	1
ENSG00000196975	ANXA4	2910.68537564305	-1.77141735908265	1.06622522963086e-82	1
ENSG00000110042	DTX4	4201.55626347947	-1.90541752839619	1.35952245953841e-82	1
ENSG00000160325	CACFD1	597.603055664192	-2.30488773952627	1.40586012496956e-82	1
ENSG00000167900	TK1	4127.89447441625	1.50644507020598	1.78435400685983e-82	1
ENSG00000185697	MYBL1	304.010534113468	3.08763288590155	4.27436329923844e-82	1
ENSG00000101057	MYBL2	5109.07491310518	1.87248272245913	7.72767965220785e-82	1
ENSG00000168496	FEN1	2655.9008415851	1.46494756269436	1.52100331802257e-81	1
ENSG00000110057	UNC93B1	6668.25992705328	-1.54812570326953	1.94239458376376e-81	1
ENSG00000154920	EME1	482.297555477813	2.38548200012296	1.96010288770496e-81	1
ENSG00000111913	RIPOR2	153.028358668928	-3.31046810145601	2.20721454239867e-81	1
ENSG00000087086	FTL	24239.9624403923	1.21371872927486	3.12941108105932e-81	1
ENSG00000189067	LITAF	3147.49369624733	-1.0857615414018	4.06243572419163e-81	1
ENSG00000071539	TRIP13	1299.1279886509	2.05626904749304	7.95136427577431e-81	1
ENSG00000122359	ANXA11	10092.992072749	-1.27149977197095	8.43027151751539e-81	1
ENSG00000161692	DBF4B	829.759108121622	1.60018192616544	8.48134095798069e-81	1
ENSG00000119138	KLF9	741.142402552665	-2.21100621482592	8.8828299156273e-81	1
ENSG00000153885	KCTD15	924.2556574641	1.82438681038577	1.35793280060238e-80	1
ENSG00000100297	MCM5	2936.32399493077	1.29900304349836	2.60822394524829e-80	1
ENSG00000117472	TSPAN1	1368.99002123232	-2.43888047022424	4.13083941638148e-80	1
ENSG00000164379	FOXQ1	1615.40304112906	-1.87040153352303	1.02622480458038e-79	1
ENSG00000165655	ZNF503	346.587588532728	-2.16597983593384	1.22822803778275e-79	1
ENSG00000163513	TGFBR2	7084.19081804329	-1.46245222276943	1.94134172230388e-79	1
ENSG00000105011	ASF1B	2566.0737294322	1.42652904270576	2.0648574615999e-79	1
ENSG00000167994	RAB3IL1	320.145605653341	2.89063511395225	2.11239585415471e-79	1
ENSG00000051180	RAD51	608.450680421959	1.93151811293783	2.49882008843166e-79	1
ENSG00000126453	BCL2L12	1278.1619350673	1.46721124768617	1.39174276371839e-78	1
ENSG00000164626	KCNK5	3057.92936247516	-2.02108504106989	1.91268557605291e-78	1
ENSG00000153292	ADGRF1	2972.96445334193	-2.52828097815231	2.03571213560616e-78	1
ENSG00000141574	SECTM1	1256.2177178114	-1.52219923636812	4.36966421359862e-78	1
ENSG00000049239	H6PD	1585.75052741575	-1.7811663010219	1.80100940178689e-77	1
ENSG00000177570	SAMD12	488.867309536474	-2.20463309443795	5.35802953616706e-77	1
ENSG00000276043	UHRF1	2427.18318588338	1.4738793892949	2.32357901352174e-76	1
ENSG00000170745	KCNS3	524.680030168488	-2.15366734096283	2.47821010869998e-76	1
ENSG00000168447	SCNN1B	623.135887138337	-3.32648752872233	3.68808369352569e-76	1
ENSG00000124212	PTGIS	244.79319996745	-6.84522809728816	8.11467501315857e-76	1
ENSG00000105289	TJP3	998.950476428825	-4.23587161387797	9.6458120156532e-76	1
ENSG00000183856	IQGAP3	2035.60356427639	1.39885023213991	9.81726310862713e-76	1
ENSG00000115112	TFCP2L1	4971.67691113524	-1.80937675602855	1.60047165035735e-75	1
ENSG00000257093	KIAA1147	1245.06799648023	-1.39902217002614	1.97345676622084e-75	1
ENSG00000133119	RFC3	984.698420135744	1.86771370117	3.55475436845363e-75	1
ENSG00000139734	DIAPH3	1022.25683373804	1.62088853489007	4.69699299971158e-75	1
ENSG00000134954	ETS1	3986.81981887834	1.47307156563852	5.12294662202918e-75	1
ENSG00000149260	CAPN5	514.930513388711	-1.92009250077515	8.11065746822606e-75	1
ENSG00000118898	PPL	10439.7462256689	-1.76482031456956	1.17375841722778e-74	1
ENSG00000198554	WDHD1	804.780244568457	1.64982798758153	1.32879045167673e-74	1
ENSG00000171848	RRM2	3305.56985690504	1.78854909754132	2.02623243260341e-74	1
ENSG00000119403	PHF19	2298.72438447477	1.37716712501473	2.98450856108156e-74	1
ENSG00000167608	TMC4	1515.83860997175	-1.79834717538368	2.98450856108156e-74	1
ENSG00000166126	AMN	560.135029381925	-2.03533688822234	3.32818563070968e-74	1
ENSG00000197746	PSAP	18452.2512734201	-0.958976296860043	5.62904639100303e-74	0
ENSG00000168528	SERINC2	3267.60416554258	-1.66152174145321	2.72337111296794e-73	1
ENSG00000128039	SRD5A3	548.052491567605	-2.26242384549861	2.95436612675333e-73	1
ENSG00000166920	C15orf48	1820.94275536773	-1.56231535520733	3.54295141136108e-73	1
ENSG00000106462	EZH2	1075.72319019318	1.30308706428502	3.82615921074973e-73	1
ENSG00000157111	TMEM171	493.30499436729	1.96831162577012	5.39383487093748e-73	1
ENSG00000134363	FST	616.478131687153	2.89201806306524	8.01385101508662e-73	1
ENSG00000157514	TSC22D3	1911.50663290844	-1.76934927923012	9.04432602317169e-73	1
ENSG00000173846	PLK3	952.909726587853	1.76221481656919	9.25552412883602e-73	1
ENSG00000120539	MASTL	596.193130254528	1.71454744430439	1.13846478223404e-72	1
ENSG00000106541	AGR2	907.745664694791	-4.39874946058433	1.48584164536923e-72	1
ENSG00000135476	ESPL1	1968.56391861133	1.46156080798999	2.91093326865046e-72	1
ENSG00000145431	PDGFC	564.588524834871	-1.94844963793866	5.12240640651142e-72	1
ENSG00000211772	TRBC2	2506.38261065755	2.06929433733869	6.03457727208925e-72	1
ENSG00000277443	MARCKS	1933.47719382223	-1.8938366919334	1.15749631657619e-71	1
ENSG00000151388	ADAMTS12	1359.84053728948	1.58960382464215	1.91565163513198e-71	1
ENSG00000182568	SATB1	380.489482560075	-2.60669688492448	2.07446175798447e-71	1
ENSG00000178980	SELENOW	1268.58834485557	-1.43694362062789	4.97902213609409e-71	1
ENSG00000085999	RAD54L	618.423587069847	1.813145858728	6.52418108621011e-71	1
ENSG00000158470	B4GALT5	6325.84909728697	-1.18318202890113	1.39677332125789e-70	1
ENSG00000184349	EFNA5	983.027554953813	-1.54263368645787	1.78374965214915e-70	1
ENSG00000105851	PIK3CG	146.071008477299	-5.08458943954347	3.60335228999846e-70	1
ENSG00000139289	PHLDA1	2889.12954481276	1.26829239349463	4.07364908247201e-70	1
ENSG00000103742	IGDCC4	481.239414437549	2.55696635656244	6.91872377207625e-70	1
ENSG00000170004	CHD3	2977.99278202218	-1.30905416490612	2.22223641783696e-69	1
ENSG00000152061	RABGAP1L	609.589176025424	-1.55099286518838	3.22752646923757e-69	1
ENSG00000141736	ERBB2	9062.59432090087	-1.70888027626298	3.81977404112216e-69	1
ENSG00000130304	SLC27A1	1068.36277969403	-1.93980823144386	3.8451187109045e-69	1
ENSG00000147689	FAM83A	3703.29699099635	-1.47227727269338	1.23032213325189e-68	1
ENSG00000132646	PCNA	2565.79832675029	1.49042921221355	1.32160095599984e-68	1
ENSG00000170779	CDCA4	1957.65575824615	1.41327109714436	1.52844284872072e-68	1
ENSG00000146112	PPP1R18	3211.66404235076	1.03580391399158	2.24067156382739e-68	1
ENSG00000115758	ODC1	3456.08566345136	1.74005254265406	2.35301715043187e-68	1
ENSG00000153944	MSI2	1595.78568581772	-1.86429223633708	2.64619417520941e-68	1
ENSG00000172159	FRMD3	838.024061331709	-1.55771191940944	5.60401002917601e-68	1
ENSG00000136167	LCP1	1131.69132798371	2.4519094526611	8.16838471835692e-68	1
ENSG00000173598	NUDT4	1099.02877735496	-1.30303101883284	8.82268055530566e-68	1
ENSG00000101003	GINS1	539.547376095364	1.93785435872334	1.50144785938276e-67	1
ENSG00000184371	CSF1	1220.84928810521	-1.80535766677545	1.80747945276831e-67	1
ENSG00000130707	ASS1	15934.1683791584	-1.78380374067013	2.58997569788276e-67	1
ENSG00000075240	GRAMD4	823.795791603077	-1.51473172103907	5.63543472868864e-67	1
ENSG00000143819	EPHX1	1715.06789450611	-1.61250316319769	8.95648995555321e-67	1
ENSG00000149177	PTPRJ	2295.09426311263	-1.24237386569128	1.04576972669323e-66	1
ENSG00000115525	ST3GAL5	197.83693533209	-3.10124394001778	1.48013173204519e-66	1
ENSG00000084234	APLP2	32364.7827941145	-1.229594618646	1.98361471001702e-66	1
ENSG00000139618	BRCA2	561.441414199011	2.09692228413361	3.11047325215309e-66	1
ENSG00000232759	AC002480.2	240.395229779327	3.16456068752126	3.47179265106727e-66	1
ENSG00000105486	LIG1	2100.40903395257	1.20123545899223	3.75173136018351e-66	1
ENSG00000160957	RECQL4	2755.72464606112	1.17360612537708	5.38712592888219e-66	1
ENSG00000153044	CENPH	442.065271953124	1.89583911962983	8.4081252603488e-66	1
ENSG00000106003	LFNG	1126.7304339615	-2.62451978795725	1.15387216592878e-65	1
ENSG00000171159	C9orf16	1677.6385818944	-1.26769635197979	1.52868335336243e-65	1
ENSG00000129173	E2F8	681.082062106898	1.77882063908424	2.43700582919153e-65	1
ENSG00000102934	PLLP	2510.50995610536	-1.80492514724236	3.47182619539228e-65	1
ENSG00000226137	BAIAP2-AS1	432.530114829411	-1.9554081135966	3.80682362452834e-65	1
ENSG00000129484	PARP2	1207.7444431161	1.49732513647716	4.74335633328786e-65	1
ENSG00000079385	CEACAM1	443.293305509303	-2.97845031514315	5.10181785035316e-65	1
ENSG00000100031	GGT1	108.973867027268	-3.37790798045885	5.91236052632638e-65	1
ENSG00000270168	AC004233.2	299.021636664628	3.16565733407484	7.02135402189275e-65	1
ENSG00000198788	MUC2	142.022082722013	-6.74525471872537	7.16738936102457e-65	1
ENSG00000175445	LPL	179.766421983747	4.58303245543663	1.20234337846439e-64	1
ENSG00000129474	AJUBA	5320.78923388305	1.57920972293613	2.10138019978949e-64	1
ENSG00000204385	SLC44A4	103.714136449739	-5.39987562540625	3.06920380712919e-64	1
ENSG00000160949	TONSL	1418.6013810075	1.20705445355023	3.2666177208682e-64	1
ENSG00000214530	STARD10	2636.01285283763	-1.10947638767966	3.44639261764426e-64	1
ENSG00000162069	BICDL2	1038.03917321075	-1.75208023659633	6.95450413627861e-64	1
ENSG00000168216	LMBRD1	606.443717041877	-1.47022634212751	7.32571046929521e-64	1
ENSG00000144554	FANCD2	835.870335734537	1.54275441770073	8.52771087533338e-64	1
ENSG00000145632	PLK2	3858.76584661447	-1.27216577728151	8.8187888671814e-64	1
ENSG00000175130	MARCKSL1	903.519429532418	-1.68487700002979	1.12313225688174e-63	1
ENSG00000144583	MARCH4	479.029340328022	4.08518105998004	1.3100365444586e-63	1
ENSG00000148660	CAMK2G	1869.74211316948	-1.22021496412596	1.79891089822325e-63	1
ENSG00000163683	SMIM14	2090.72448386146	-1.46346185985711	1.85275711992228e-63	1
ENSG00000176788	BASP1	2000.7325211805	2.63657304079723	2.29059514183987e-63	1
ENSG00000117069	ST6GALNAC5	226.670829980513	3.00526600603275	4.27745215053767e-63	1
ENSG00000197324	LRP10	10487.465622133	-1.25368665257675	4.36668896620781e-63	1
ENSG00000146592	CREB5	307.649283332625	4.96432195543178	6.59411466810972e-63	1
ENSG00000174028	FAM3C2	359.185221758468	-1.74446762983415	7.79680117115212e-63	1
ENSG00000197632	SERPINB2	672.954171946385	1.6768548795038	1.12288186086913e-62	1
ENSG00000079257	LXN	319.79236209305	-2.19107069961151	1.53275450349627e-62	1
ENSG00000196914	ARHGEF12	4000.87311443504	-1.11029662894862	1.82056829066517e-62	1
ENSG00000165304	MELK	1386.43751838979	1.59609352031261	1.96806056764327e-62	1
ENSG00000156966	B3GNT7	1591.87207943921	-2.34439521437413	2.79447198341489e-62	1
ENSG00000263528	IKBKE	1103.11569528299	-1.34105436229915	3.10215421929518e-62	1
ENSG00000183421	RIPK4	3419.95364179527	-1.13650032307022	3.79438596546256e-62	1
ENSG00000105855	ITGB8	782.45793663756	-1.90088744036525	3.81803764463895e-62	1
ENSG00000114019	AMOTL2	7879.26583868249	1.57263719430163	3.8219143561924e-62	1
ENSG00000095539	SEMA4G	210.336669045434	-2.93255468639254	3.86805808051735e-62	1
ENSG00000122035	RASL11A	181.982183287515	-2.4917387575601	4.05974181326812e-62	1
ENSG00000123095	BHLHE41	402.007739939616	-2.66742685111918	4.93563235555952e-62	1
ENSG00000163661	PTX3	680.563903715443	2.4114374041278	4.96252902227995e-62	1
ENSG00000165480	SKA3	648.171897412876	1.83358335304609	5.57340094169116e-62	1
ENSG00000182022	CHST15	1439.90109111103	-1.27605365880596	8.24853523912941e-62	1
ENSG00000159399	HK2	2462.97609879496	-1.05703734830167	8.45028678646386e-62	1
ENSG00000021355	SERPINB1	2173.14968981518	-1.15107158874994	9.65507612617865e-62	1
ENSG00000213551	DNAJC9	1309.70994894318	1.1994640261891	1.75123518443177e-61	1
ENSG00000111331	OAS3	4124.63166610041	2.22340355409272	2.25432639379471e-61	1
ENSG00000166949	SMAD3	6627.5167724275	-0.878385554920666	4.51226501462793e-61	0
ENSG00000105227	PRX	548.600183194429	-2.08625602859766	4.73413241689811e-61	1
ENSG00000123416	TUBA1B	16322.0921757942	1.51906325887683	4.78199862487874e-61	1
ENSG00000188130	MAPK12	697.202633325399	1.79033130715749	4.96952931632632e-61	1
ENSG00000111247	RAD51AP1	864.373990227982	1.8092804085601	5.39572458086346e-61	1
ENSG00000115129	TP53I3	1134.411107273	-1.8274831527586	6.25111389709453e-61	1
ENSG00000197646	PDCD1LG2	266.724688340021	3.06591823251576	7.28637916253107e-61	1
ENSG00000203697	CAPN8	376.160035354592	-2.83736353607198	8.25162446745852e-61	1
ENSG00000164741	DLC1	902.559037353083	1.71616073971239	1.61790539841392e-60	1
ENSG00000146828	SLC12A9	3013.83911304586	-0.997927711184686	3.03863919521473e-60	0
ENSG00000081913	PHLPP1	670.315716716734	-1.5001405170263	3.67625007904128e-60	1
ENSG00000073282	TP63	311.735483200375	-2.76725090956606	4.4292700054765e-60	1
ENSG00000159259	CHAF1B	565.618334339589	1.71338688572642	4.94897307839753e-60	1
ENSG00000103257	SLC7A5	22609.3585733049	1.75385568776536	5.62425015011697e-60	1
ENSG00000175602	CCDC85B	4751.88712756137	1.08894646871617	6.40844221884977e-60	1
ENSG00000175550	DRAP1	9910.46909881927	1.13846110598948	8.35779533113036e-60	1
ENSG00000155093	PTPRN2	111.431541218456	-5.17750291486849	8.59615782063249e-60	1
ENSG00000144810	COL8A1	1634.71713916703	1.69806481455567	8.99981226642514e-60	1
ENSG00000116962	NID1	1628.19035642683	1.95270171291772	9.19708416500741e-60	1
ENSG00000131669	NINJ1	780.17610627939	-1.47887232565405	1.19967086502072e-59	1
ENSG00000065361	ERBB3	4035.7977687626	-1.56047440276628	1.29268331415814e-59	1
ENSG00000169607	CKAP2L	899.168357431542	1.54413810312331	1.58415643682509e-59	1
ENSG00000125999	BPIFB1	357.766354123954	-8.56191328431745	2.21383267934039e-59	1
ENSG00000142871	CYR61	11124.5476358132	2.89797662240846	3.02948923116556e-59	1
ENSG00000139998	RAB15	1016.828942978	-2.00951405485998	3.13976463845795e-59	1
ENSG00000162591	MEGF6	1562.57009073774	-1.88846819666033	4.34543767926723e-59	1
ENSG00000178999	AURKB	1523.69740691306	1.71390028311728	4.94384737883485e-59	1
ENSG00000164867	NOS3	428.109784898045	2.11723380991957	5.09205922123386e-59	1
ENSG00000164045	CDC25A	807.83928038816	1.60432156102952	7.66703858290724e-59	1
ENSG00000196576	PLXNB2	15804.8355240524	-1.28045410153891	8.77355621487957e-59	1
ENSG00000197299	BLM	375.932248079966	2.13647254630486	2.1731971747203e-58	1
ENSG00000143476	DTL	637.825260150917	2.18761484445515	2.6070178427583e-58	1
ENSG00000008513	ST3GAL1	2504.38323340784	-1.27529144929877	3.28238367573712e-58	1
ENSG00000142192	APP	21477.3652353236	-1.28672342973714	3.63050338210099e-58	1
ENSG00000133321	RARRES3	4559.96649030221	-1.55375527081199	6.65074586398923e-58	1
ENSG00000234616	JRK	1429.69959705623	-1.46569976866503	7.33393174445833e-58	1
ENSG00000162078	ZG16B	405.364445621295	-2.03841299340397	9.88966316842274e-58	1
ENSG00000164687	FABP5	585.914767988705	2.32070071541928	1.05787476405674e-57	1
ENSG00000174718	KIAA1551	489.252357248091	-1.86569870644972	1.05877793304647e-57	1
ENSG00000183196	CHST6	117.212861891267	-3.37323482649976	1.06815362997625e-57	1
ENSG00000112651	MRPL2	2105.97454308684	0.958515253907414	1.22885963826629e-57	0
ENSG00000196584	XRCC2	540.599429636723	2.04091344292317	1.53347202485052e-57	1
ENSG00000176387	HSD11B2	271.6286259792	-2.26660823231174	1.5357536809268e-57	1
ENSG00000135451	TROAP	1178.2158226789	1.14984485572226	2.04423793707732e-57	1
ENSG00000179348	GATA2	1084.4708030461	1.62108858670175	2.37587234092356e-57	1
ENSG00000135045	C9orf40	459.317499533023	1.7525640633411	2.41070709264639e-57	1
ENSG00000105204	DYRK1B	494.521197308047	-1.72634977762707	2.84746367659214e-57	1
ENSG00000153246	PLA2R1	328.921162635336	-2.00320093281363	3.57520037521034e-57	1
ENSG00000100767	PAPLN	441.67620171065	-1.95703548660863	3.94476104205303e-57	1
ENSG00000163346	PBXIP1	1235.34532761559	-1.71285675075095	4.15587952905433e-57	1
ENSG00000136295	TTYH3	2936.97483836017	-1.39425548389214	4.76993346880874e-57	1
ENSG00000151702	FLI1	947.454165908565	1.43567990943269	4.96078668986025e-57	1
ENSG00000074966	TXK	128.8377664402	-3.50360632566284	5.39467029153202e-57	1
ENSG00000022567	SLC45A4	2186.4744573508	-2.19133299643849	5.49307691512914e-57	1
ENSG00000197183	NOL4L	559.866312217901	-1.52285665864793	5.50761049278458e-57	1
ENSG00000171617	ENC1	3087.46825618485	1.22990674856048	5.76166913239777e-57	1
ENSG00000141744	PNMT	1273.50094924785	-2.34898584961242	6.35127810862711e-57	1
ENSG00000176920	FUT2	432.335627408196	-2.04254994128234	6.65475526271359e-57	1
ENSG00000100422	CERK	1015.68489298937	-1.21750876915323	8.75086587086379e-57	1
ENSG00000178921	PFAS	1227.2318880784	1.20799856095509	1.31845495855187e-56	1
ENSG00000092470	WDR76	497.48004443996	1.8710230344987	1.66329582950384e-56	1
ENSG00000156675	RAB11FIP1	3494.8969869516	-1.00382948473023	1.92285245392469e-56	1
ENSG00000005020	SKAP2	1113.97082897239	-1.28060122516615	2.0122176614398e-56	1
ENSG00000198216	CACNA1E	91.8435685881878	-4.31164306549824	2.12591491968167e-56	1
ENSG00000168685	IL7R	216.901505704866	2.81094649332845	2.67077357194836e-56	1
ENSG00000099256	PRTFDC1	428.89800470259	1.90323997125244	3.09519656107301e-56	1
ENSG00000139083	ETV6	1699.86654654124	-1.24190743266135	3.81095139291251e-56	1
ENSG00000163293	NIPAL1	1042.09368465037	-1.36752254089493	4.80113791563983e-56	1
ENSG00000184445	KNTC1	946.838795976167	1.49261815725778	5.49169424770895e-56	1
ENSG00000002726	AOC1	239.536246604059	-3.72870742842568	5.49241658119617e-56	1
ENSG00000138074	SLC5A6	1327.25282524792	1.02779997815327	8.22792150470413e-56	1
ENSG00000007062	PROM1	400.759403831299	-1.67770020449458	9.73518607235344e-56	1
ENSG00000084774	CAD	5696.80065378109	1.1707587737252	9.91270635072359e-56	1
ENSG00000125319	C17orf53	455.223622666728	1.7066395447424	1.02500413305237e-55	1
ENSG00000075618	FSCN1	11463.6021861015	1.6687359093725	1.34944053193214e-55	1
ENSG00000139178	C1RL	1172.25991500583	-1.32131084755083	1.77862999465598e-55	1
ENSG00000221829	FANCG	1311.62811371808	1.21122985903735	1.97053769115228e-55	1
ENSG00000177666	PNPLA2	2466.32655770013	-1.56091783715408	2.26557321688367e-55	1
ENSG00000109586	GALNT7	1289.60355112441	-1.3242263158516	2.85396554656957e-55	1
ENSG00000198286	CARD11	4785.35522355849	-1.27661287916315	5.1642398040043e-55	1
ENSG00000163362	INAVA	1896.15018350224	-1.26735570422475	8.61468020696378e-55	1
ENSG00000067836	ROGDI	459.023121813017	-1.64826310020079	8.61468020696378e-55	1
ENSG00000197903	HIST1H2BK	1452.43461805815	-1.19174512830864	1.03395922534579e-54	1
ENSG00000173207	CKS1B	2115.84560953064	1.34913370597251	1.44224822820983e-54	1
ENSG00000171793	CTPS1	2642.67011562254	1.23873728543261	1.61428050792565e-54	1
ENSG00000143153	ATP1B1	4146.45459406368	-1.00660606240806	1.65720140027241e-54	1
ENSG00000163932	PRKCD	2316.30834611912	-1.49245521388836	1.76083839420922e-54	1
ENSG00000064309	CDON	390.573627285977	-2.31754922801081	1.80330942517749e-54	1
ENSG00000124762	CDKN1A	2277.63378439049	1.39490236570525	2.80695006051928e-54	1
ENSG00000109062	SLC9A3R1	1897.64915052312	-1.55446594797261	3.05785440137216e-54	1
ENSG00000163975	MELTF	12986.8601538967	-0.803835572626763	4.34293644904302e-54	0
ENSG00000187908	DMBT1	352.88687579331	-3.0515623458645	4.54561740783313e-54	1
ENSG00000173442	EHBP1L1	5028.91471096753	-1.11619087677129	4.81641026345326e-54	1
ENSG00000174469	CNTNAP2	629.690399577928	-1.60887194703827	5.47896818995984e-54	1
ENSG00000138131	LOXL4	2658.07990536644	-4.61916755112895	8.55720141126885e-54	1
ENSG00000113916	BCL6	708.363991562159	-2.41512435267841	9.41573649279387e-54	1
ENSG00000168003	SLC3A2	9855.59333598505	1.72890822425132	1.19193133280231e-53	1
ENSG00000125089	SH3TC1	964.800098326586	1.50025418367963	1.30239020995681e-53	1
ENSG00000132357	CARD6	332.482771458659	-1.69478361332856	1.64448723670476e-53	1
ENSG00000114999	TTL	1361.26995164665	1.14312455358048	2.22313916978067e-53	1
ENSG00000092969	TGFB2	702.129614663811	-1.73999412150172	3.18664062812542e-53	1
ENSG00000197355	UAP1L1	396.713431102721	1.80739576466685	4.03306219334755e-53	1
ENSG00000100906	NFKBIA	4660.73906084915	-1.07111547907937	4.18727906569693e-53	1
ENSG00000123473	STIL	895.113304959202	1.6661010840036	4.60044039000266e-53	1
ENSG00000016402	IL20RA	489.482734067661	-1.58139948392665	4.60044039000266e-53	1
ENSG00000133985	TTC9	778.918929458437	-2.2311181933466	5.41284638780655e-53	1
ENSG00000101782	RIOK3	2525.39905612561	-1.09261724174259	5.97441485325455e-53	1
ENSG00000131037	EPS8L1	1170.14846539907	-1.67383171512659	6.21391500993035e-53	1
ENSG00000186815	TPCN1	2609.88538775233	-0.848416517662289	6.92468625519337e-53	0
ENSG00000140416	TPM1	2900.18771744319	1.13898307599358	8.00142879076354e-53	1
ENSG00000183255	PTTG1IP	9893.19650510158	-0.68723064045191	8.76858011882832e-53	0
ENSG00000137807	KIF23	1555.37118997459	1.41646729842462	1.12487203618141e-52	1
ENSG00000138031	ADCY3	2797.52695148957	0.935394631232782	2.95913617380293e-52	0
ENSG00000140534	TICRR	742.893683803079	1.44080289329005	2.95913617380293e-52	1
ENSG00000062822	POLD1	3806.73278504402	1.00461593303427	3.27932442611424e-52	1
ENSG00000026025	VIM	3784.56707530424	3.37602703890102	4.05066109210881e-52	1
ENSG00000154188	ANGPT1	145.331667613751	-4.48433014803292	4.17619101088046e-52	1
ENSG00000249115	HAUS5	857.570071648248	1.36778119388314	4.47862121365358e-52	1
ENSG00000112379	ARFGEF3	450.320187411446	-1.93097319712308	4.71197576914532e-52	1
ENSG00000119917	IFIT3	2846.8839599811	1.36874323442475	4.73180633984836e-52	1
ENSG00000035115	SH3YL1	1196.88688866318	-1.20767237806416	5.90753458790986e-52	1
ENSG00000271605	MILR1	380.67075882943	-1.93487861187985	6.30248301152582e-52	1
ENSG00000122591	FAM126A	604.363658866338	1.92164252997123	6.38965590329925e-52	1
ENSG00000165490	DDIAS	344.048114022043	2.07980560457604	6.66682022193883e-52	1
ENSG00000079819	EPB41L2	1970.33903088195	1.28147816882861	7.49664906159716e-52	1
ENSG00000164300	SERINC5	1900.88014128147	-1.7084693563685	7.64483725702572e-52	1
ENSG00000158092	NCK1	1514.51879465406	-1.01567645221093	9.09457069593631e-52	1
ENSG00000103534	TMC5	887.126337030556	-1.70692317935575	9.47121957656254e-52	1
ENSG00000151208	DLG5	3882.52854503133	-0.959971187697053	9.94548367415928e-52	0
ENSG00000204618	RNF39	575.850499992074	-1.72685302867842	9.95513651922317e-52	1
ENSG00000162073	PAQR4	933.091046915753	1.34410753103181	9.95513651922317e-52	1
ENSG00000114790	ARHGEF26	226.760862260005	3.02874114207321	1.18130745927783e-51	1
ENSG00000138413	IDH1	4782.6659981174	-1.7195309177154	1.26795512582852e-51	1
ENSG00000121858	TNFSF10	1287.71970293515	-2.21059827089405	1.30952084170783e-51	1
ENSG00000205356	TECPR1	1159.70047518773	-1.06598440911315	1.52474818172283e-51	1
ENSG00000128591	FLNC	4000.47195174471	1.79888298160064	1.6615189269536e-51	1
ENSG00000157216	SSBP3	430.344647588111	-1.70825662763506	1.88283957421249e-51	1
ENSG00000133216	EPHB2	1661.82527153325	-1.22578323782306	1.93157069267976e-51	1
ENSG00000182809	CRIP2	628.153347330548	-3.77858954703894	3.14222202062456e-51	1
ENSG00000163781	TOPBP1	2633.2103209329	0.899632097867409	3.16093851585794e-51	0
ENSG00000165140	FBP1	210.935085169342	-2.37737816094175	3.32116532915482e-51	1
ENSG00000177494	ZBED2	458.774822738959	2.14414447014899	4.79420321613963e-51	1
ENSG00000047346	FAM214A	264.263969901426	-2.17443302880974	4.95384464363975e-51	1
ENSG00000138623	SEMA7A	984.795333922555	2.0620582523808	5.92678832401807e-51	1
ENSG00000110881	ASIC1	745.496038521467	-2.05149084944305	7.12912368229078e-51	1
ENSG00000161798	AQP5	387.172619000933	-5.28443225050521	9.70951200543363e-51	1
ENSG00000149554	CHEK1	1056.55315728519	1.29321298042073	1.44677447115799e-50	1
ENSG00000184481	FOXO4	443.590663723925	-1.75469252968563	1.52261934030554e-50	1
ENSG00000116852	KIF21B	487.622758397565	2.8637532615932	1.52673925108703e-50	1
ENSG00000111206	FOXM1	5510.27124241609	1.19992946195248	1.56531978302923e-50	1
ENSG00000020577	SAMD4A	868.809004015686	1.83725483030787	1.59458081901503e-50	1
ENSG00000260032	NORAD	10941.7220784708	-0.747824134161728	1.74905107018937e-50	0
ENSG00000141449	GREB1L	332.607411068068	2.0211708478285	2.74898791509778e-50	1
ENSG00000170412	GPRC5C	1148.73522388637	-1.77988206699885	2.90605844529925e-50	1
ENSG00000126215	XRCC3	1312.50260002607	1.65753397595489	3.04184444925835e-50	1
ENSG00000145287	PLAC8	2811.50523131282	-1.37846194368673	4.17010834989195e-50	1
ENSG00000014138	POLA2	1028.71859124712	1.24835851618867	4.56067960380937e-50	1
ENSG00000164825	DEFB1	460.573265678183	-1.6327237478949	4.70496375676961e-50	1
ENSG00000180155	LYNX1	2052.22261905467	-3.70475790443765	4.79214374915136e-50	1
ENSG00000054598	FOXC1	663.382528533636	-1.66373654800362	6.43369028501327e-50	1
ENSG00000197905	TEAD4	1827.62353714485	0.972944221839993	8.49233462336319e-50	0
ENSG00000085840	ORC1	501.557201505029	2.03332132925564	9.57847722603605e-50	1
ENSG00000141682	PMAIP1	928.915860160878	1.34878325277038	9.97699206257703e-50	1
ENSG00000104774	MAN2B1	1997.37127568439	-1.06455098055266	1.08488656275165e-49	1
ENSG00000172819	RARG	1955.81846024016	-1.48234329038865	1.29364319546738e-49	1
ENSG00000012779	ALOX5	1448.39098297135	-1.56159601179167	2.42378147934881e-49	1
ENSG00000006534	ALDH3B1	2684.31838755403	-1.84438960880197	2.86990510241583e-49	1
ENSG00000167755	KLK6	1710.49133552318	-1.64926334960193	3.52857651872046e-49	1
ENSG00000101224	CDC25B	4670.61638063237	0.985024074812868	3.71380079396443e-49	0
ENSG00000101347	SAMHD1	1483.14770817887	1.35743767970433	3.82601303619841e-49	1
ENSG00000132561	MATN2	585.514760986297	-1.42085562751301	4.96898173032222e-49	1
ENSG00000130775	THEMIS2	335.181910821071	1.65515260644511	5.0400005618595e-49	1
ENSG00000243649	CFB	416.395193117698	-1.88730182704699	6.64664526217464e-49	1
ENSG00000100350	FOXRED2	767.163469847906	1.34630325166272	8.31801555255064e-49	1
ENSG00000109084	TMEM97	1242.39493938604	1.19341176381267	1.91245212384153e-48	1
ENSG00000166451	CENPN	864.830645544973	1.35860448408425	2.11837234052184e-48	1
ENSG00000182606	TRAK1	2358.77522142004	-0.860632458864354	3.00782098140427e-48	0
ENSG00000076604	TRAF4	3387.30839462772	-0.884352871343016	3.12420050042745e-48	0
ENSG00000155066	PROM2	2434.26749435472	-2.035781263361	3.74195089306475e-48	1
ENSG00000155380	SLC16A1	2757.14840520965	1.03676304935701	4.979044531395e-48	1
ENSG00000131746	TNS4	8070.37108359037	1.56968611940222	5.25566496030981e-48	1
ENSG00000166689	PLEKHA7	6470.17717498259	-1.28933644678244	7.03381115300855e-48	1
ENSG00000090776	EFNB1	5504.40615778733	-1.8410254816824	7.2009634807207e-48	1
ENSG00000038427	VCAN	1901.08235935064	-1.8164308219771	8.01054347172258e-48	1
ENSG00000117984	CTSD	7255.43268172132	-1.82584360012876	1.20919054005351e-47	1
ENSG00000154839	SKA1	357.507508808031	2.25187968283336	1.21127156264884e-47	1
ENSG00000123689	G0S2	6926.89348711198	1.65124734501349	1.37437856607843e-47	1
ENSG00000174705	SH3PXD2B	584.148741682326	-2.0152237861059	1.37861469643096e-47	1
ENSG00000158125	XDH	371.429658742156	-1.92480853207163	1.4249586566015e-47	1
ENSG00000109787	KLF3	2689.05671350006	-0.917358393225208	1.4249586566015e-47	0
ENSG00000197191	CYSRT1	255.399025063085	-2.10478387312529	1.44456094965018e-47	1
ENSG00000163545	NUAK2	566.498767496863	2.52097812070614	1.68605088668951e-47	1
ENSG00000136997	MYC	9575.42751443577	0.821713555036422	2.01980468932033e-47	0
ENSG00000090861	AARS	6806.93563021305	1.36304769020251	2.30878275672891e-47	1
ENSG00000111885	MAN1A1	84.2083220405476	-5.09671655705285	2.72721696882557e-47	1
ENSG00000172057	ORMDL3	2026.26865184437	-0.941792862430985	2.89855091665033e-47	0
ENSG00000173548	SNX33	1197.68983567253	-1.01488317599572	3.28689037850606e-47	1
ENSG00000162645	GBP2	477.857698321502	-2.29677741284483	3.80727908412859e-47	1
ENSG00000136244	IL6	183.17881199217	3.90913057807846	4.78497385198345e-47	1
ENSG00000113657	DPYSL3	210.290109510618	2.92853241674898	5.13439735896188e-47	1
ENSG00000235162	C12orf75	419.577747480895	2.303262642156	7.11919113506281e-47	1
ENSG00000064651	SLC12A2	1829.06815243507	-1.59033071363762	7.50813396486772e-47	1
ENSG00000072501	SMC1A	4694.78611951854	0.723028141543638	7.78950319818399e-47	0
ENSG00000115590	IL1R2	140.305772211439	5.12823476372866	7.80135848967362e-47	1
ENSG00000102996	MMP15	2487.44358764635	-1.36484882281822	8.43392486458545e-47	1
ENSG00000257588	AC025154.2	94.2356528616975	-5.24907818918965	8.7801919258056e-47	1
ENSG00000110427	KIAA1549L	494.755858262916	2.12238545448929	1.0691120338404e-46	1
ENSG00000134398	ERN2	120.055023082417	-7.16813717813119	1.08213806881154e-46	1
ENSG00000168209	DDIT4	20595.672271887	-1.11672632417674	1.09378449081896e-46	1
ENSG00000081923	ATP8B1	1537.72654687495	-1.25597905838385	1.11931807336909e-46	1
ENSG00000163697	APBB2	1275.31154082225	1.23840559591283	1.21045849066588e-46	1
ENSG00000124107	SLPI	1814.91823986122	-1.55629633034347	1.43363402162768e-46	1
ENSG00000184162	NR2C2AP	953.973494060153	1.21261221115365	1.60279283078752e-46	1
ENSG00000185499	MUC1	13153.908548675	-1.78603841011672	1.61406412783906e-46	1
ENSG00000074527	NTN4	909.642160507771	-1.67426657290445	1.62859471081968e-46	1
ENSG00000136213	CHST12	696.526471004198	-1.40740729748056	2.11076552770156e-46	1
ENSG00000138772	ANXA3	3198.80499062806	1.17756683535992	2.21729595180591e-46	1
ENSG00000156453	PCDH1	8668.30813859325	-0.804667463008813	2.29106714372729e-46	0
ENSG00000006327	TNFRSF12A	4654.00833812452	0.8079194801443	2.79523396688311e-46	0
ENSG00000100106	TRIOBP	3299.40636957808	-1.07220712717242	3.50468395667148e-46	1
ENSG00000236104	ZBTB22	752.216748605759	-1.18146859882285	3.54996883279969e-46	1
ENSG00000168393	DTYMK	2005.25006177963	1.20256116706499	5.193567682407e-46	1
ENSG00000145545	SRD5A1	887.430022477176	-1.09373634788552	6.17694390285849e-46	1
ENSG00000167703	SLC43A2	1075.28132108406	-1.48983143114015	7.39050593805487e-46	1
ENSG00000118640	VAMP8	2572.60611048197	-1.40811428931966	7.83197511115958e-46	1
ENSG00000105373	NOP53	13074.9121436066	-0.929916979420103	8.4237867594608e-46	0
ENSG00000102554	KLF5	6690.61981361702	-1.00261856693647	9.02441314751777e-46	1
ENSG00000076356	PLXNA2	1861.22249892665	1.10682165000557	9.46481936465956e-46	1
ENSG00000100284	TOM1	726.985693228144	-1.31573623346782	9.90065956849995e-46	1
ENSG00000165215	CLDN3	1623.56695267426	-1.88756536780301	1.25746131053489e-45	1
ENSG00000165244	ZNF367	514.840910314964	2.04886131847513	1.3705873011268e-45	1
ENSG00000151651	ADAM8	4130.17533253632	1.15973094121898	1.37258766557173e-45	1
ENSG00000122042	UBL3	1421.70133646419	-1.37400078396731	1.47849000757613e-45	1
ENSG00000051341	POLQ	815.406416231914	1.54567240533181	1.9333822360383e-45	1
ENSG00000164087	POC1A	887.992220328853	1.35866265563139	2.20772668260097e-45	1
ENSG00000165644	COMTD1	1223.63328150995	-0.988794796292195	3.00825441861361e-45	0
ENSG00000133816	MICAL2	5132.97686866403	1.36368948259849	3.67893640285099e-45	1
ENSG00000186529	CYP4F3	92.5905847786096	-4.74987979375651	4.16267693222271e-45	1
ENSG00000225383	SFTA1P	283.132706785315	2.54560525600524	4.30369490994081e-45	1
ENSG00000178726	THBD	2752.94096241226	1.64188165014331	6.79075183035272e-45	1
ENSG00000130520	LSM4	5700.14045063513	0.977074170759522	7.19628032543826e-45	0
ENSG00000176153	GPX2	76.1564125652556	-5.9126552460936	7.32148704078398e-45	1
ENSG00000100003	SEC14L2	946.876269378397	-1.74802645978259	7.57659251496699e-45	1
ENSG00000106366	SERPINE1	17701.6658537112	1.59514748253634	8.52553275329435e-45	1
ENSG00000065923	SLC9A7	1526.12030824108	-0.986653012938452	8.61445254807474e-45	0
ENSG00000177706	FAM20C	811.82889638087	-2.11021088894082	9.3158595782873e-45	1
ENSG00000133112	TPT1	61297.7558254858	-0.72323946099765	9.39111621467616e-45	0
ENSG00000184220	CMSS1	1284.04841568664	1.44844536851771	9.39481485310423e-45	1
ENSG00000185561	TLCD2	378.17928477047	-1.67206518054842	9.39481485310423e-45	1
ENSG00000166888	STAT6	5917.29601731649	-0.936050927313504	9.46384782850858e-45	0
ENSG00000122966	CIT	1872.0699040356	1.12958721119481	1.19785464193578e-44	1
ENSG00000042980	ADAM28	64.9339448520973	-4.44181042683665	1.2007056664807e-44	1
ENSG00000185885	IFITM1	2189.53461428951	1.05393354046282	1.57120456355753e-44	1
ENSG00000111012	CYP27B1	240.869125818636	2.66968517281802	1.57120456355753e-44	1
ENSG00000160255	ITGB2	1863.44233374605	-1.02146135334522	1.79933337886598e-44	1
ENSG00000119969	HELLS	718.304766923606	1.61718075871482	1.98084310767842e-44	1
ENSG00000100311	PDGFB	621.273833231479	1.81417180649368	2.62719091975845e-44	1
ENSG00000151725	CENPU	409.318004132778	1.58964147858753	2.95087795012795e-44	1
ENSG00000086548	CEACAM6	158.370270165537	-8.08741544176412	3.09478791527543e-44	1
ENSG00000186081	KRT5	2931.04475571852	4.3066230939764	3.16667821219207e-44	1
ENSG00000168078	PBK	540.318723891517	1.59685704180574	3.23894348820526e-44	1
ENSG00000113282	CLINT1	2638.63775348085	-0.867381827288891	3.71702976643707e-44	0
ENSG00000166734	CASC4	1457.60534641158	-1.10412073020108	3.9590854641878e-44	1
ENSG00000022267	FHL1	2267.14019883413	1.17166632221338	4.93832773159486e-44	1
ENSG00000167996	FTH1	56653.9264246774	-1.17244247775596	4.94334806776862e-44	1
ENSG00000099864	PALM	265.195366852968	-3.15178143733944	5.08290844301299e-44	1
ENSG00000071242	RPS6KA2	1365.19853032312	-1.12360871133692	6.18386167227742e-44	1
ENSG00000112576	CCND3	5761.12912082923	-1.00973390642945	6.57064113843764e-44	1
ENSG00000132824	SERINC3	2721.24956168075	-0.866779888798366	6.67223096140606e-44	0
ENSG00000185432	METTL7A	1064.48174393757	-2.20058602723344	6.78354582381969e-44	1
ENSG00000107731	UNC5B	746.720147167273	-4.23070987404521	8.22834806713113e-44	1
ENSG00000188554	NBR1	3332.37126600313	-0.831713773867987	8.49303217305713e-44	0
ENSG00000128298	BAIAP2L2	327.368812401587	2.00222661924145	1.23115702706756e-43	1
ENSG00000113269	RNF130	1466.85580712221	-0.989684142614632	1.23448033187058e-43	0
ENSG00000134352	IL6ST	3345.31988445261	-0.784364661972398	1.29906738995354e-43	0
ENSG00000183696	UPP1	3246.85964922271	1.75160966200531	1.30854260633967e-43	1
ENSG00000185347	TEDC1	1175.77148700367	1.34633117702921	1.32248498729015e-43	1
ENSG00000169213	RAB3B	259.979179607652	3.2294254734405	1.35379392801299e-43	1
ENSG00000172009	THOP1	2499.24932209395	0.750029626104917	1.54825238981342e-43	0
ENSG00000005001	PRSS22	1076.76662075514	-1.13317812972051	1.74923143538846e-43	1
ENSG00000164109	MAD2L1	889.866993000671	1.36694980799612	1.77234914679884e-43	1
ENSG00000050555	LAMC3	177.632730539743	3.4672227049319	1.99599894281396e-43	1
ENSG00000161395	PGAP3	1008.92943668442	-1.67099912301885	2.27008143994073e-43	1
ENSG00000091436	MAP3K20	1483.72821298761	1.01028666490321	2.30118297550761e-43	1
ENSG00000077152	UBE2T	612.807977182242	1.62288272045613	2.5522345079252e-43	1
ENSG00000243646	IL10RB	967.298135038482	-0.938669917497106	2.66170156041944e-43	0
ENSG00000187837	HIST1H1C	616.156792438977	-1.46307207362968	3.29105564867798e-43	1
ENSG00000141738	GRB7	1601.69502484239	-1.54396599588931	3.32098498414564e-43	1
ENSG00000174442	ZWILCH	530.568240144358	1.62144408513646	3.59142774980646e-43	1
ENSG00000244486	SCARF2	472.431580827846	1.6751281035539	3.9022379401283e-43	1
ENSG00000074181	NOTCH3	395.776676748365	-4.04948235003737	4.07890952309516e-43	1
ENSG00000149636	DSN1	490.514568932864	1.37748052135483	5.52510743385242e-43	1
ENSG00000157557	ETS2	2238.46912000279	1.11730149871264	5.78904027001019e-43	1
ENSG00000175155	YPEL2	275.684112483428	-1.9462242137266	6.12421431505183e-43	1
ENSG00000142687	KIAA0319L	1312.19293490216	-0.9714350558164	6.16776545928978e-43	0
ENSG00000103056	SMPD3	136.234855074288	-3.03575971192	6.20635268003493e-43	1
ENSG00000143862	ARL8A	708.440100680593	-1.28019800143089	6.24411877327003e-43	1
ENSG00000160072	ATAD3B	1461.47405182005	1.32299617635723	1.05595503903088e-42	1
ENSG00000064787	BCAS1	72.40706674247	-4.64237310012423	1.33870343093978e-42	1
ENSG00000154229	PRKCA	915.80269020464	-1.51693701678178	1.72658292455277e-42	1
ENSG00000198959	TGM2	64337.3251390862	-1.06133218954179	1.77327327110555e-42	1
ENSG00000196562	SULF2	17730.4763508105	-1.14101641661929	1.89718981148012e-42	1
ENSG00000054793	ATP9A	2957.1437290417	-1.02745520776266	2.00013704124444e-42	1
ENSG00000169891	REPS2	682.754292767125	-1.25195671700387	2.15430416861809e-42	1
ENSG00000204941	PSG5	182.851559153338	4.0989785948455	2.3443647219994e-42	1
ENSG00000174371	EXO1	267.627243558368	2.14930552636957	2.6416710186313e-42	1
ENSG00000186951	PPARA	944.552714747064	-0.997598751163562	2.69454204433603e-42	0
ENSG00000025770	NCAPH2	1637.98808795319	1.03064378685675	2.7954051893846e-42	1
ENSG00000166025	AMOTL1	1487.71455439904	0.882056059997425	3.33590921424479e-42	0
ENSG00000132003	ZSWIM4	1184.99388326699	-1.48078841705113	3.52081506729546e-42	1
ENSG00000151503	NCAPD3	2510.93233604475	0.86313070696312	4.33187305730172e-42	0
ENSG00000030419	IKZF2	308.234239476462	-2.14798511491979	4.35498014779611e-42	1
ENSG00000167671	UBXN6	2520.79466215579	-0.997192100777504	6.77122527883197e-42	0
ENSG00000176945	MUC20	1368.35983326102	-2.98168800703544	6.83487952037293e-42	1
ENSG00000075275	CELSR1	2226.98848265505	-1.25733998330235	7.2733427576183e-42	1
ENSG00000167107	ACSF2	3284.57971617625	-1.32532166737456	8.04057041515859e-42	1
ENSG00000183020	AP2A2	1570.6557793239	-1.03463172900278	8.17708821462911e-42	1
ENSG00000182010	RTKN2	308.911844147039	1.9536969968143	9.05480210962344e-42	1
ENSG00000100242	SUN2	3113.58230095561	-1.16407891993196	1.40361687136595e-41	1
ENSG00000157873	TNFRSF14	555.721693528226	-1.36993932996934	1.56165190418432e-41	1
ENSG00000166197	NOLC1	5957.85999324392	0.852871810493995	1.64047901152189e-41	0
ENSG00000150977	RILPL2	998.771166369789	-0.987860938719574	1.97011304165773e-41	0
ENSG00000047634	SCML1	443.02669108587	1.67245781864251	2.25998963283241e-41	1
ENSG00000146278	PNRC1	659.548784800958	-1.689430176647	2.3304212770343e-41	1
ENSG00000063046	EIF4B	14852.9481493499	-0.712514508237942	2.46579553464555e-41	0
ENSG00000119801	YPEL5	725.767244262448	-1.31812139992128	2.96682159736643e-41	1
ENSG00000137193	PIM1	2918.20936402393	1.36249981698914	3.36718961155182e-41	1
ENSG00000183668	PSG9	123.287159479598	4.01223252287097	3.49911895350447e-41	1
ENSG00000125885	MCM8	522.811054105897	1.46940220289913	3.89671539190749e-41	1
ENSG00000117139	KDM5B	1423.75810400365	-1.21226571206637	4.02578672361453e-41	1
ENSG00000171320	ESCO2	280.813950954815	1.82457492446406	4.26855929554162e-41	1
ENSG00000131470	PSMC3IP	353.132950908746	1.9605076102906	4.6299444565486e-41	1
ENSG00000146054	TRIM7	972.648963744118	1.22824974309861	4.80860926125924e-41	1
ENSG00000126247	CAPNS1	6852.06640158859	-1.06692204747241	5.13131663107126e-41	1
ENSG00000092929	UNC13D	8147.19804927414	1.16912858029475	6.16301599804216e-41	1
ENSG00000168300	PCMTD1	504.217972925571	-1.41870895518398	6.2934572424083e-41	1
ENSG00000075420	FNDC3B	3356.3527399382	-0.914107079687043	6.38998945129396e-41	0
ENSG00000132436	FIGNL1	530.610293393226	1.39099641163244	7.6301487950761e-41	1
ENSG00000088387	DOCK9	2615.98950444723	-0.869128935154984	8.50458030061852e-41	0
ENSG00000136982	DSCC1	354.560416153217	2.02695223452225	9.98020039824177e-41	1
ENSG00000176890	TYMS	1851.44721144611	1.5428678583507	1.0305452279107e-40	1
ENSG00000183287	CCBE1	451.145367136794	2.35852247510666	1.15826425420478e-40	1
ENSG00000228716	DHFR	1281.43481675397	1.13149747741594	1.49955116923282e-40	1
ENSG00000006756	ARSD	1036.03720080525	-1.18352539539627	1.58083786895808e-40	1
ENSG00000109436	TBC1D9	529.542418126511	-1.39419160761056	1.64795708712217e-40	1
ENSG00000099901	RANBP1	7781.36074194487	1.07959775139555	2.16563991239658e-40	1
ENSG00000137207	YIPF3	3286.3569889527	-0.675112845880944	2.19626774649774e-40	0
ENSG00000109906	ZBTB16	678.865443647944	-1.7967322150914	2.30287835970475e-40	1
ENSG00000123374	CDK2	2042.91241487779	1.21996315551952	2.52396500957002e-40	1
ENSG00000268104	SLC6A14	113.649072887118	-7.66980291337359	2.54964276853889e-40	1
ENSG00000100162	CENPM	463.62601154374	1.37124146808973	3.02383582378185e-40	1
ENSG00000130962	PRRG1	1282.95242247997	0.950713395416431	3.58948454760901e-40	0
ENSG00000010810	FYN	678.356577203631	1.65412353637625	3.6209637154809e-40	1
ENSG00000135916	ITM2C	3545.51024485001	-1.02341310547723	3.92314371321377e-40	1
ENSG00000137642	SORL1	1966.72363502426	-2.79141994182594	4.60570468183254e-40	1
ENSG00000051523	CYBA	8348.96789985822	-0.902625887027422	4.8280719072647e-40	0
ENSG00000019169	MARCO	94.3086640474007	3.64764211015413	5.25876369796299e-40	1
ENSG00000131351	HAUS8	414.315122449192	1.41470257258243	5.30700366874596e-40	1
ENSG00000133106	EPSTI1	911.668311882905	1.60069763630018	5.85016163737801e-40	1
ENSG00000136492	BRIP1	314.330225273896	1.61493851276069	6.80080667054239e-40	1
ENSG00000127586	CHTF18	1096.99366358492	1.25294997945954	7.95800512890886e-40	1
ENSG00000095002	MSH2	1676.18949364411	1.07902519164591	8.54612409879907e-40	1
ENSG00000005483	KMT2E	1508.31576216563	-0.834780346005555	8.65395599322538e-40	0
ENSG00000169100	SLC25A6	20821.2640453665	-0.971287520595568	9.25902008639458e-40	0
ENSG00000179111	HES7	176.672327360109	3.20860091576044	9.63533489601478e-40	1
ENSG00000142910	TINAGL1	7275.99318904896	-0.778772672751261	1.21147125093323e-39	0
ENSG00000113810	SMC4	4863.67912946285	1.06658690161648	1.52296307936456e-39	1
ENSG00000204991	SPIRE2	406.82420090846	-2.00113722172694	1.64037651894975e-39	1
ENSG00000105856	HBP1	725.037939303985	-1.31258117480007	1.82368772497046e-39	1
ENSG00000184916	JAG2	414.214998246565	-2.52372988101921	1.87777091136077e-39	1
ENSG00000176485	PLA2G16	6823.37969117765	-0.807503047575349	1.89088317718802e-39	0
ENSG00000147041	SYTL5	74.5755976893389	-3.71654584559791	2.09467933875021e-39	1
ENSG00000122711	SPINK4	77.2801450693445	-3.68705496372838	2.44743110882639e-39	1
ENSG00000145220	LYAR	849.986709484891	1.39937569180695	2.53873753454229e-39	1
ENSG00000237649	KIFC1	2243.95417064264	1.32119925287507	2.56418634414437e-39	1
ENSG00000142731	PLK4	436.340877159314	1.53963502495157	2.75865365678202e-39	1
ENSG00000172725	CORO1B	6101.1671141678	-1.0148596122066	3.22682289810207e-39	1
ENSG00000124225	PMEPA1	4189.59023710763	-0.751498602322973	3.32942104791568e-39	0
ENSG00000181381	DDX60L	454.684061528123	2.19283647420529	3.39020518720063e-39	1
ENSG00000133121	STARD13	872.132574043503	-1.22893755619986	3.45929906004262e-39	1
ENSG00000196139	AKR1C3	297.579873178527	-2.50690222222407	3.50945596278893e-39	1
ENSG00000150593	PDCD4	1173.19679627125	-1.33507719783354	4.31056324011288e-39	1
ENSG00000160179	ABCG1	83.6001769730266	-2.92671353924906	5.08445197411184e-39	1
ENSG00000133316	WDR74	3067.64269374515	0.864822434540256	5.44445012539444e-39	0
ENSG00000131153	GINS2	429.446103360778	1.4096949668613	5.72900193193723e-39	1
ENSG00000166881	NEMP1	917.133480934746	1.37598692418231	5.94613625525414e-39	1
ENSG00000148346	LCN2	4544.04286919435	-3.01678733912053	6.04705793272191e-39	1
ENSG00000070950	RAD18	637.504212431411	1.29816326575371	6.5244444860379e-39	1
ENSG00000142197	DOPEY2	354.8978029351	-1.41826395903431	6.69433576232185e-39	1
ENSG00000187608	ISG15	2155.374784846	1.33186900565154	6.80139180093833e-39	1
ENSG00000166145	SPINT1	8395.57529052536	-1.11742631625293	8.08107603825042e-39	1
ENSG00000171124	FUT3	391.598064744109	-1.7131334380508	8.15680129602233e-39	1
ENSG00000091136	LAMB1	11572.7821690898	0.779110498200762	1.09389815566619e-38	0
ENSG00000169083	AR	73.3148632663976	-3.20399764735499	1.23051811951345e-38	1
ENSG00000011426	ANLN	4645.66437731856	1.40588455369874	1.33834392095049e-38	1
ENSG00000148411	NACC2	1442.29848156991	-0.942536402732427	1.66119851615397e-38	0
ENSG00000079616	KIF22	1773.15668526782	1.04888441069302	2.01045152417795e-38	1
ENSG00000149485	FADS1	6715.04055383934	0.906249171329336	2.09137235625648e-38	0
ENSG00000113719	ERGIC1	9455.58648724056	-0.631410159388948	2.31898109984553e-38	0
ENSG00000138035	PNPT1	1293.87059571525	1.17187730730426	2.5033689190214e-38	1
ENSG00000167779	IGFBP6	1428.81808533546	-2.91215832237221	2.54174370856876e-38	1
ENSG00000185215	TNFAIP2	11252.4547588863	-2.64219473318415	2.59425799757999e-38	1
ENSG00000163808	KIF15	569.948419749303	1.45445913179861	2.71554807510063e-38	1
ENSG00000179023	KLHDC7A	82.4547268165031	-3.42957964010458	2.82515253029657e-38	1
ENSG00000116741	RGS2	105.872697874384	-3.0100982126912	2.85153687148709e-38	1
ENSG00000013288	MAN2B2	1285.36358130896	-1.02049103669209	4.88902785894936e-38	1
ENSG00000167202	TBC1D2B	1144.23935235201	-1.07729690956969	5.23609324899495e-38	1
ENSG00000158055	GRHL3	351.442471730494	2.56380803468637	5.39509805792402e-38	1
ENSG00000161243	FBXO27	680.83185289332	1.25554338030691	5.61631943190742e-38	1
ENSG00000186377	CYP4X1	70.1055080079475	-3.28069790070799	5.75472175667186e-38	1
ENSG00000108352	RAPGEFL1	407.738904103019	-2.26376590648636	6.34947018841655e-38	1
ENSG00000079337	RAPGEF3	883.138347921923	-1.21318878436892	6.59401294254497e-38	1
ENSG00000165288	BRWD3	750.081784875589	-1.28849091711096	6.68116288553822e-38	1
ENSG00000165891	E2F7	263.267522744206	1.76714912664598	8.01357166758282e-38	1
ENSG00000111335	OAS2	1455.36908255728	1.76786895095425	9.23597628879114e-38	1
ENSG00000109321	AREG	7643.46860589548	0.935626748264335	1.07284319661003e-37	0
ENSG00000107020	PLGRKT	402.132125380312	1.41587168912279	1.26563982368177e-37	1
ENSG00000076003	MCM6	2010.99570803336	1.1853697474333	1.4114632842231e-37	1
ENSG00000123485	HJURP	1417.18060710256	1.44112123716166	1.41852836631997e-37	1
ENSG00000135269	TES	3052.22488935268	-0.770800363929937	1.63814860781117e-37	0
ENSG00000130701	RBBP8NL	112.701390058823	-2.52129123070165	1.68109146383761e-37	1
ENSG00000115041	KCNIP3	142.899029941058	-2.37572057741897	1.83775543029025e-37	1
ENSG00000130299	GTPBP3	1515.2998356324	0.866537822081927	1.86471676283678e-37	0
ENSG00000205420	KRT6A	23066.6171125928	1.70120356340646	1.90250267262275e-37	1
ENSG00000100504	PYGL	7152.59400393488	0.940571961319352	1.90640038188164e-37	0
ENSG00000151632	AKR1C2	494.191247414144	-3.74209706641913	2.00929505570915e-37	1
ENSG00000279806	AC018629.1	300.248659538324	1.47680575316592	2.20066888916812e-37	1
ENSG00000105662	CRTC1	1077.2122152784	-1.48581575181614	2.23423903151844e-37	1
ENSG00000261371	PECAM1	658.545242733989	-2.02029996335759	2.30765743691784e-37	1
ENSG00000123219	CENPK	465.066831027543	1.53440751195229	2.43789232424245e-37	1
ENSG00000117983	MUC5B	11330.197554045	-7.14162247508297	2.51034409414705e-37	1
ENSG00000130193	THEM6	2797.16667539358	-1.09238937255716	2.56837094213336e-37	1
ENSG00000143382	ADAMTSL4	1424.06269575304	1.33827818589892	2.67165673120103e-37	1
ENSG00000104763	ASAH1	2129.96154388136	-1.04165734274845	2.7321184076858e-37	1
ENSG00000173230	GOLGB1	3816.61723889432	-1.03018384824743	3.03720980324727e-37	1
ENSG00000189410	SH2D5	195.232979604466	2.63018268717412	3.61716647805998e-37	1
ENSG00000126217	MCF2L	687.894856949014	-1.70901328876997	4.00466031516627e-37	1
ENSG00000158315	RHBDL2	439.948398212152	-1.57917157151403	4.50475208452634e-37	1
ENSG00000179750	APOBEC3B	675.069218243481	1.64137638658485	4.66041058494578e-37	1
ENSG00000167325	RRM1	1859.18733942102	1.15446293627181	4.7815834927297e-37	1
ENSG00000133466	C1QTNF6	820.099276189783	1.70403977515528	5.52515633469317e-37	1
ENSG00000204394	VARS	6430.84280894378	0.810900733886771	6.20376359674875e-37	0
ENSG00000135686	KLHL36	1809.36745740401	-0.886277112998429	8.04232413604086e-37	0
ENSG00000128578	STRIP2	435.074599971436	1.72834354171483	8.45042698525046e-37	1
ENSG00000172716	SLFN11	727.194524408893	1.22036716117689	1.01168533461744e-36	1
ENSG00000071246	VASH1	159.867841961131	-2.2788194971705	1.09917644212775e-36	1
ENSG00000151150	ANK3	514.384328773025	-1.26518067469334	1.11742067427522e-36	1
ENSG00000085117	CD82	3515.62389810915	-2.70708172605608	1.1283204868799e-36	1
ENSG00000072571	HMMR	882.914116511223	1.64415696041749	1.25839950369235e-36	1
ENSG00000013573	DDX11	2115.94469361481	1.00838040351909	1.34061106631638e-36	1
ENSG00000159733	ZFYVE28	74.9617825301793	-3.22703969404016	1.34922021557015e-36	1
ENSG00000108175	ZMIZ1	1435.67482440326	-1.21939542232577	1.44312511625788e-36	1
ENSG00000102900	NUP93	1971.22475968226	0.853091172467932	1.53883109463097e-36	0
ENSG00000006025	OSBPL7	622.184831949261	-1.58875546144824	1.67354206934226e-36	1
ENSG00000091129	NRCAM	1118.22605646371	1.06374536166575	1.71717036057042e-36	1
ENSG00000008517	IL32	2016.94048423812	1.43319559757534	1.82636709812315e-36	1
ENSG00000078081	LAMP3	652.708911225874	2.24037602956451	1.88985860284778e-36	1
ENSG00000165507	DEPP1	128.450730037362	-2.86855003737789	2.00008770551541e-36	1
ENSG00000159763	PIP	59.650598966413	-4.46521225344607	2.31468948178767e-36	1
ENSG00000177000	MTHFR	669.655737828698	-1.42154923170236	2.42207249082606e-36	1
ENSG00000117594	HSD11B1	1532.24904490293	1.43319910528754	3.14536740366413e-36	1
ENSG00000136156	ITM2B	4874.98306077412	-0.943271279606073	6.49009973092629e-36	0
ENSG00000160216	AGPAT3	1908.81436409902	-0.768907276493829	6.80480683103396e-36	0
ENSG00000147536	GINS4	453.01602691466	1.58818288934511	7.1017927235511e-36	1
ENSG00000114554	PLXNA1	16507.9619034855	-0.770621723197052	8.48936130100561e-36	0
ENSG00000101255	TRIB3	3378.24426819517	2.36613736160441	8.48936130100561e-36	1
ENSG00000113569	NUP155	1366.57573888805	0.925177878931878	8.60548774053893e-36	0
ENSG00000138448	ITGAV	5081.9548099865	-0.935843403318685	9.06594162826597e-36	0
ENSG00000100714	MTHFD1	5824.5579244611	0.826955881345221	9.66746675574951e-36	0
ENSG00000122547	EEPD1	319.449256959501	-1.45380203811228	1.14614618866281e-35	1
ENSG00000166986	MARS	7167.55545991306	1.30905283189341	1.19201356690132e-35	1
ENSG00000173599	PC	534.876989675327	-1.7410455830993	1.19335831413053e-35	1
ENSG00000226856	AC093901.1	206.076196317074	2.13864820965557	1.27255188743173e-35	1
ENSG00000224769	MUC20P1	157.811418750266	-2.39690371235218	1.54721126969315e-35	1
ENSG00000125304	TM9SF2	4391.29653296597	-0.715622464186611	1.61146440684201e-35	0
ENSG00000106330	MOSPD3	428.239697635762	-1.37034353473619	1.69279617063542e-35	1
ENSG00000204217	BMPR2	968.788171450595	-1.0059251643526	1.71281190384339e-35	1
ENSG00000117395	EBNA1BP2	4041.82664291206	1.26711603292841	1.77436854741971e-35	1
ENSG00000196230	TUBB	21576.2977998785	1.22207568954806	2.02223589279155e-35	1
ENSG00000104964	AES	5213.61285470257	-0.860304073331165	2.27782077638399e-35	0
ENSG00000134690	CDCA8	1744.12137408771	1.46550959001219	2.51241603376866e-35	1
ENSG00000105997	HOXA3	715.840580434734	-1.04086477418699	2.52456717733698e-35	1
ENSG00000108557	RAI1	2857.09950260154	-0.976169831897416	2.95165319821203e-35	0
ENSG00000140943	MBTPS1	3151.94149323309	-0.811073586481767	3.05945935329703e-35	0
ENSG00000120833	SOCS2	198.500619234824	2.50156905880043	3.31499897462494e-35	1
ENSG00000116120	FARSB	1909.21158118525	1.1002899305366	3.44250508560758e-35	1
ENSG00000117593	DARS2	1552.58999444357	1.10592863706622	3.50986196054046e-35	1
ENSG00000122861	PLAU	6651.30163957316	1.23448733598566	3.61188864057992e-35	1
ENSG00000120254	MTHFD1L	1607.78188548089	1.04585513978041	3.68710169452561e-35	1
ENSG00000272087	AC080013.4	73.2151686998217	-3.49250962762217	4.34836388173619e-35	1
ENSG00000101577	LPIN2	1949.5686564554	-0.758046524506326	4.57351131279476e-35	0
ENSG00000163638	ADAMTS9	1677.31660467219	1.55780354290839	4.90077201222487e-35	1
ENSG00000156299	TIAM1	682.675395360262	-1.0736332580448	5.0029407001848e-35	1
ENSG00000187678	SPRY4	1280.1130959747	1.11090731894227	5.18353750951795e-35	1
ENSG00000151474	FRMD4A	749.940644962952	1.21011570603099	5.39348286342116e-35	1
ENSG00000117877	CD3EAP	537.591456832979	1.41998437985188	5.71025109327531e-35	1
ENSG00000141401	IMPA2	919.538127064903	1.32320171827938	5.73205644868921e-35	1
ENSG00000089289	IGBP1	1934.26838990685	-1.11992854978414	6.51247900193238e-35	1
ENSG00000137812	KNL1	734.771366442951	1.25917693226359	6.69589202641789e-35	1
ENSG00000125967	NECAB3	382.494082310563	-1.47542970662191	8.93295145868273e-35	1
ENSG00000070413	DGCR2	8143.7715206528	-0.726392303546291	9.08477278398958e-35	0
ENSG00000172053	QARS	6281.92028632979	-1.04923233873124	9.28674667245343e-35	1
ENSG00000138162	TACC2	530.280387281339	-1.36419376812431	9.65836016525776e-35	1
ENSG00000164951	PDP1	2938.63369835542	0.879129079566235	9.90627577368158e-35	0
ENSG00000100596	SPTLC2	2167.25286067626	-0.815844492552458	9.90627577368158e-35	0
ENSG00000012822	CALCOCO1	1402.10536868423	-1.54232236055143	1.04598740846705e-34	1
ENSG00000155561	NUP205	3701.13657456018	0.713636753087295	1.24165494179114e-34	0
ENSG00000105514	RAB3D	970.319674683487	-1.27502284645009	1.42694538159703e-34	1
ENSG00000117868	ESYT2	4052.97612690478	-0.703269824545207	1.47382293461952e-34	0
ENSG00000157601	MX1	4677.75502707257	1.74472495563352	1.55479625644754e-34	1
ENSG00000204544	MUC21	242.857406159361	-2.6186223688594	1.56165988970855e-34	1
ENSG00000142623	PADI1	1964.47627941436	-1.43979454460612	1.63437336497427e-34	1
ENSG00000180730	SHISA2	80.521708652751	-3.41177563147539	1.93171809979725e-34	1
ENSG00000263001	GTF2I	2951.44818605933	-0.891549250495382	2.18916146509576e-34	0
ENSG00000165272	AQP3	1128.32201618963	-3.45826006393605	2.23574530898454e-34	1
ENSG00000157870	FAM213B	1639.63980266823	-0.959678789004037	2.32794523688978e-34	0
ENSG00000198774	RASSF9	78.5373902700374	-3.00313450733009	2.51559163460854e-34	1
ENSG00000136828	RALGPS1	202.402820168586	-2.39274091639683	2.65505189058911e-34	1
ENSG00000163874	ZC3H12A	867.741638346244	-1.06074784175165	3.04695412352779e-34	1
ENSG00000205476	CCDC85C	3953.47070864953	0.825238750858462	3.10501313181489e-34	0
ENSG00000197635	DPP4	352.892718991743	2.31731999671495	3.10932859884419e-34	1
ENSG00000152642	GPD1L	657.388981015361	-1.02554116956641	3.54494310196911e-34	1
ENSG00000158373	HIST1H2BD	674.104269087058	-1.41266499555918	3.73709661243906e-34	1
ENSG00000128739	SNRPN	873.832038768671	-0.968323302418445	4.03218515933521e-34	0
ENSG00000204520	MICA	602.392446337946	1.13244353846256	4.04171941511675e-34	1
ENSG00000137819	PAQR5	325.515912765746	1.49059949512852	4.45479814763339e-34	1
ENSG00000072110	ACTN1	22841.331050173	0.793999923449453	4.60088505097417e-34	0
ENSG00000147065	MSN	7442.55773476344	1.1739079177555	4.76221367959468e-34	1
ENSG00000223552	AC098613.1	113.936449984437	2.96618914624688	5.30964031785982e-34	1
ENSG00000134909	ARHGAP32	1000.9573580253	-1.32777490037113	5.76318080040736e-34	1
ENSG00000184956	MUC6	77.7271136674839	-4.65075063808061	5.93716310230657e-34	1
ENSG00000135472	FAIM2	89.801098573663	-7.0873731861711	8.69215706033625e-34	1
ENSG00000176532	PRR15	1419.4993570281	-1.54698234170928	9.61198195045672e-34	1
ENSG00000138376	BARD1	321.228595065026	1.49081134545191	9.72124947724168e-34	1
ENSG00000111057	KRT18	53285.0462811236	1.22448501291963	1.06305573816182e-33	1
ENSG00000271447	MMP28	1267.19391116286	-3.05193886650889	1.20112756256924e-33	1
ENSG00000197614	MFAP5	139.711445794448	3.81621159138431	1.42401963952189e-33	1
ENSG00000109089	CDR2L	1644.55907758296	0.952227860604821	1.66277956455148e-33	0
ENSG00000176393	RNPEP	2075.33467368407	-0.86322882074896	1.777325546416e-33	0
ENSG00000174501	ANKRD36C	144.131546402512	-2.74469703280863	1.81071644174023e-33	1
ENSG00000139263	LRIG3	364.286231337753	-1.65341263425915	1.83364783439317e-33	1
ENSG00000139629	GALNT6	2006.17083525191	0.880736232229545	1.87404371280567e-33	0
ENSG00000080839	RBL1	427.943618343359	1.44937213365904	1.91671423306022e-33	1
ENSG00000000003	TSPAN6	1153.47112756153	-0.8507455434737	2.34689610722405e-33	0
ENSG00000175538	KCNE3	62.0167432107704	-3.58695110096691	2.42595911903876e-33	1
ENSG00000198910	L1CAM	723.066863610072	3.19710765517501	2.55367647933994e-33	1
ENSG00000198246	SLC29A3	720.929365692864	-1.67270673597086	2.56939975582308e-33	1
ENSG00000142784	WDTC1	1211.54264108409	-1.00962508571628	2.66594554614848e-33	1
ENSG00000090863	GLG1	3249.38102682012	-0.786367053504603	2.75564275516924e-33	0
ENSG00000116649	SRM	2599.1929486484	0.967601116673425	2.76690734120663e-33	0
ENSG00000254703	SENCR	267.074076177201	1.97373453102261	2.81541447494092e-33	1
ENSG00000068650	ATP11A	3440.50930903746	-0.805309142814127	2.83470679790824e-33	0
ENSG00000159792	PSKH1	1500.23207740753	-0.863481252553643	2.84067873107796e-33	0
ENSG00000134013	LOXL2	1165.60970024183	2.0344817687106	3.7487241465972e-33	1
ENSG00000169679	BUB1	1504.75527524114	1.31346454283389	3.79977339163235e-33	1
ENSG00000261115	TMEM178B	62.2156977927823	-6.13489889427843	3.86528348773167e-33	1
ENSG00000068137	PLEKHH3	1143.83364192025	-1.24503657456917	4.05958409664862e-33	1
ENSG00000186204	CYP4F12	103.094009089252	-3.39645522301951	4.2164998243856e-33	1
ENSG00000197448	GSTK1	3851.47435517757	-0.884489375941622	4.80916456886219e-33	0
ENSG00000205978	NYNRIN	2053.52073153402	-1.52894598710541	5.36240758098924e-33	1
ENSG00000248905	FMN1	378.098956946851	-1.41669584485089	5.97838947620147e-33	1
ENSG00000114166	KAT2B	331.959214662209	-1.21839742453587	6.26291790764786e-33	1
ENSG00000013810	TACC3	2282.87008914033	1.14401925767343	6.5452111720035e-33	1
ENSG00000033100	CHPF2	2078.77599021246	-0.838062817430864	7.06147589874566e-33	0
ENSG00000136603	SKIL	1004.77917073884	-0.966697713597771	7.44163907753279e-33	0
ENSG00000131067	GGT7	1208.5064517229	-1.21009174755365	7.76467124180943e-33	1
ENSG00000126709	IFI6	1757.64115837178	2.40881035829945	8.16461993657338e-33	1
ENSG00000131462	TUBG1	3226.16065209574	0.932716532028017	8.59368139148961e-33	0
ENSG00000168631	DPCR1	466.117964268053	-1.94759228030706	1.03924813812638e-32	1
ENSG00000136059	VILL	1155.91350206607	-2.78849271894377	1.23331415523556e-32	1
ENSG00000104081	BMF	605.129559246995	-3.66578346677564	1.4312736554913e-32	1
ENSG00000180891	CUEDC1	2111.77711800435	-0.697974056721265	1.4532216486842e-32	0
ENSG00000147955	SIGMAR1	4873.84086405808	0.801611977186468	1.73288573732407e-32	0
ENSG00000075131	TIPIN	240.358852497281	1.86613091421127	1.78761416554903e-32	1
ENSG00000274286	ADRA2B	50.8741538731364	-3.93601999733215	1.87233719181497e-32	1
ENSG00000162607	USP1	1933.1898724849	0.968128192840352	1.88278762088931e-32	0
ENSG00000213563	C8orf82	1751.65099990418	-1.29467613929114	2.66037568573423e-32	1
ENSG00000154764	WNT7A	895.254355655777	1.10809327098256	2.89312003235623e-32	1
ENSG00000164733	CTSB	4954.42628504085	-0.749026567986489	3.20427784910227e-32	0
ENSG00000143228	NUF2	443.867157831194	1.51675411969404	3.48034989302781e-32	1
ENSG00000169247	SH3TC2	884.337180697126	1.29630698223587	3.50583340788919e-32	1
ENSG00000111665	CDCA3	1199.3349457156	1.46962197247224	3.70518557565734e-32	1
ENSG00000196924	FLNA	61157.2141402228	0.866292613333409	3.76320899853873e-32	0
ENSG00000044115	CTNNA1	11348.4454299635	-0.774682972161366	4.05466286988207e-32	0
ENSG00000181026	AEN	1301.2396335353	1.14111989269804	4.087670063705e-32	1
ENSG00000140526	ABHD2	3709.37338348227	-0.990135448939142	4.16971624634398e-32	0
ENSG00000008256	CYTH3	2847.12788080661	0.768992651830441	4.38914586232299e-32	0
ENSG00000073008	PVR	4366.55226573806	1.1409810052281	5.05263861949279e-32	1
ENSG00000276980	AC008760.2	153.515165133735	-2.94122618912392	5.68749027198555e-32	1
ENSG00000112414	ADGRG6	1734.74902595086	-0.859122722762492	6.05742919794002e-32	0
ENSG00000119514	GALNT12	890.872225287347	-1.74993723093124	6.1421775648931e-32	1
ENSG00000119986	AVPI1	1069.10891596224	1.07723892545053	6.47537142910623e-32	1
ENSG00000176438	SYNE3	728.828133723149	1.08423639705873	6.76856540920636e-32	1
ENSG00000167658	EEF2	74401.644233684	-0.667769472948923	6.7704401586225e-32	0
ENSG00000128311	TST	1161.54011446347	-0.969866742009264	7.71916031106939e-32	0
ENSG00000189366	ALG1L	88.9270536997673	-2.352335547902	8.20264309843272e-32	1
ENSG00000138640	FAM13A	348.700068541514	-1.48112746268671	8.3795464362447e-32	1
ENSG00000104907	TRMT1	2980.85785126041	0.968681623164818	9.15379252168715e-32	0
ENSG00000185745	IFIT1	1199.29640183953	1.25102875719651	9.23712431826618e-32	1
ENSG00000125652	ALKBH7	742.398696869183	-1.08318889049552	9.23712431826618e-32	1
ENSG00000168710	AHCYL1	4218.91206121937	-0.818597334268466	1.03532247722211e-31	0
ENSG00000099998	GGT5	1556.46274095706	0.977962002088428	1.10944139276999e-31	0
ENSG00000135925	WNT10A	878.616820477324	-1.1996727739939	1.22160397023054e-31	1
ENSG00000148735	PLEKHS1	60.4180842684529	-3.36115661360021	1.23884138425739e-31	1
ENSG00000182670	TTC3	2994.53583478612	-0.783602094109095	1.40651679249901e-31	0
ENSG00000184678	HIST2H2BE	473.864940792386	-1.60709432329464	1.51412827116969e-31	1
ENSG00000166803	PCLAF	255.217753307755	1.71159713508577	1.51603783639301e-31	1
ENSG00000138771	SHROOM3	4152.28602985004	-0.806177127997912	1.5669463822484e-31	0
ENSG00000183763	TRAIP	454.784003133911	1.47404966226904	1.640482257641e-31	1
ENSG00000165813	CCDC186	557.760486714473	-1.06175618062499	1.80085940588673e-31	1
ENSG00000182782	HCAR2	103.90061201526	-2.57714862828753	1.84694112171174e-31	1
ENSG00000189221	MAOA	1074.68801984526	-1.10526935589766	2.01835771414268e-31	1
ENSG00000066777	ARFGEF1	2023.4763135343	-0.864103908024754	2.08009158182751e-31	0
ENSG00000213445	SIPA1	1295.29562271272	-1.40178510728031	2.15577197407537e-31	1
ENSG00000112697	TMEM30A	2440.88502508658	-0.768512737836315	2.40344137874787e-31	0
ENSG00000181031	RPH3AL	524.680851740632	-1.1682569331625	2.44921602873398e-31	1
ENSG00000124207	CSE1L	5120.54779926235	1.08935750184356	2.45056791027097e-31	1
ENSG00000128833	MYO5C	1437.04027318124	-0.896110101888143	2.46696246602431e-31	0
ENSG00000125991	ERGIC3	6971.77212853075	-0.764650161831392	2.48268534871453e-31	0
ENSG00000111581	NUP107	1060.4746485886	0.990914832365015	2.8129326669206e-31	0
ENSG00000137216	TMEM63B	1497.67119955498	-0.983295469677836	2.9187538001857e-31	0
ENSG00000130429	ARPC1B	11536.7235440186	-0.928133832516206	3.09857183588313e-31	0
ENSG00000166979	EVA1C	713.152107217318	-1.1277926256472	3.65494887181991e-31	1
ENSG00000162522	KIAA1522	8263.34648324181	-1.31870047873663	3.67406755968342e-31	1
ENSG00000106460	TMEM106B	798.855757629201	-1.01056585923369	4.06849348758928e-31	1
ENSG00000111199	TRPV4	136.345774288787	-1.98398721774266	4.1321382268399e-31	1
ENSG00000120896	SORBS3	2448.59611970475	0.773594315167123	4.84190325265297e-31	0
ENSG00000170421	KRT8	91442.4552377293	1.24135729620759	4.88588501779819e-31	1
ENSG00000122641	INHBA	2966.56815774125	2.96611970371985	6.4201004370027e-31	1
ENSG00000141441	GAREM1	557.27307024627	-1.47669471718068	6.52910137746599e-31	1
ENSG00000134955	SLC37A2	3258.63520832067	-1.5331090566815	6.6624043697597e-31	1
ENSG00000170312	CDK1	1380.77734251195	1.38514369074002	6.87640976825834e-31	1
ENSG00000152779	SLC16A12	152.527086109493	-2.91750493670537	7.05482423856337e-31	1
ENSG00000109917	ZPR1	2423.43695958266	0.67078255620666	7.35909014844893e-31	0
ENSG00000172830	SSH3	3496.96713525193	-1.17072320082919	7.80726953788224e-31	1
ENSG00000071575	TRIB2	1151.23548582885	-1.35027543736683	8.10527108363596e-31	1
ENSG00000176208	ATAD5	278.894607546752	1.50886131420285	8.30230559756233e-31	1
ENSG00000134508	CABLES1	1074.35722557279	-1.02930482612608	8.51944779070133e-31	1
ENSG00000138134	STAMBPL1	286.962299702242	1.51018599799875	8.65481862827578e-31	1
ENSG00000126351	THRA	1227.5838958544	-0.945693178035205	8.9580208423597e-31	0
ENSG00000168899	VAMP5	917.477255730572	-0.947724792656143	8.9622449008959e-31	0
ENSG00000054967	RELT	474.758545018459	1.1746869374726	9.15422586691828e-31	1
ENSG00000174233	ADCY6	2297.01866320877	-0.965107835078948	9.43285002272095e-31	0
ENSG00000131558	EXOC4	2407.51877875219	-0.612852412507535	9.83453408685344e-31	0
ENSG00000111962	UST	373.346423065714	-1.12448319712341	1.22445113062917e-30	1
ENSG00000185420	SMYD3	657.863741381395	-1.01459086755327	1.4519271990306e-30	1
ENSG00000060656	PTPRU	4719.93417304478	-0.904196285272198	1.50014333054662e-30	0
ENSG00000171241	SHCBP1	520.317955705549	1.74294056667514	1.55308874806861e-30	1
ENSG00000117399	CDC20	4920.39586782478	1.433066466299	1.56866879605508e-30	1
ENSG00000135968	GCC2	1009.79518442978	-0.929112058099925	1.61419114306092e-30	0
ENSG00000120699	EXOSC8	995.066698206323	1.13195249278441	1.81708337908851e-30	1
ENSG00000135446	CDK4	3858.88281332634	0.837399939408187	1.81856985219145e-30	0
ENSG00000134871	COL4A2	9607.38667124465	0.904149017644113	1.9004773818943e-30	0
ENSG00000054611	TBC1D22A	948.863387941026	-0.798178298709317	1.94820470470276e-30	0
ENSG00000163584	RPL22L1	1007.00869642562	1.35302817195047	2.0867379580205e-30	1
ENSG00000021300	PLEKHB1	241.451762131452	-2.12170397335162	2.16970266590945e-30	1
ENSG00000089685	BIRC5	2178.4082238987	1.46386525282712	2.52380232308438e-30	1
ENSG00000078401	EDN1	376.979785118494	2.41312631417758	2.71544666489439e-30	1
ENSG00000232931	LINC00342	140.435130446454	-2.758785153447	2.82568158182299e-30	1
ENSG00000204516	MICB	687.327019479509	1.31086123000686	2.85053060016928e-30	1
ENSG00000130066	SAT1	2002.95889012699	-1.27601348269411	3.06922304214042e-30	1
ENSG00000132849	PATJ	1784.13041071919	-0.752178394035772	3.164435481948e-30	0
ENSG00000184967	NOC4L	1823.02986371227	0.800733570754351	3.20650775873037e-30	0
ENSG00000003147	ICA1	603.968312863734	-1.0017815432339	3.23298284536194e-30	1
ENSG00000087495	PHACTR3	2905.4721835878	-1.33503941696343	3.3468488210387e-30	1
ENSG00000105137	SYDE1	732.20250377834	1.53421309503173	3.38583411690937e-30	1
ENSG00000196782	MAML3	215.243126155533	-1.8513435682826	3.77057036217557e-30	1
ENSG00000095321	CRAT	1139.5402554254	-1.06401183265233	3.89591457584124e-30	1
ENSG00000221968	FADS3	2329.11631382181	1.00789410099445	3.97411598324845e-30	1
ENSG00000167106	FAM102A	2597.57575062028	-1.2098734100038	4.72919914912912e-30	1
ENSG00000097021	ACOT7	1362.21730359045	0.90003646554479	4.92858481085564e-30	0
ENSG00000049759	NEDD4L	4095.99696751103	-0.606127983535193	5.98981791441879e-30	0
ENSG00000204856	FAM216A	310.814048513728	1.44408898122209	6.27323127751487e-30	1
ENSG00000158246	FAM46B	356.008527649116	1.61015704086145	6.71750894297809e-30	1
ENSG00000110011	DNAJC4	490.556061223381	-1.22134625263846	6.94205643704177e-30	1
ENSG00000196700	ZNF512B	3666.6577282998	-0.676466449242279	7.02418686670806e-30	0
ENSG00000168411	RFWD3	1690.19546125893	0.87171199996188	7.15919666376628e-30	0
ENSG00000152253	SPC25	393.757353127998	1.46859996901034	8.03798888909122e-30	1
ENSG00000167767	KRT80	4555.90245143425	1.02514662554489	8.60970825228453e-30	1
ENSG00000004799	PDK4	696.48405494879	-3.14674400104647	8.79276648384612e-30	1
ENSG00000111261	MANSC1	1046.40572638698	-1.3357690931009	9.97134010077573e-30	1
ENSG00000146433	TMEM181	1290.0133189528	-0.850283934210137	1.08489781474688e-29	0
ENSG00000182957	SPATA13	774.230082692973	-0.921828040429299	1.2169940525368e-29	0
ENSG00000175938	ORAI3	210.840461929437	-1.9051455919573	1.36004960159807e-29	1
ENSG00000139112	GABARAPL1	896.127631755653	-1.11632847058937	1.38049195838136e-29	1
ENSG00000102038	SMARCA1	2262.60190522045	-1.12635790271636	1.45442806696913e-29	1
ENSG00000137648	TMPRSS4	1155.47911730785	-3.47219974025822	1.4627131672654e-29	1
ENSG00000179627	ZBTB42	607.792796807594	-1.12292243402349	1.4627131672654e-29	1
ENSG00000165240	ATP7A	273.170205549474	-1.70917889970958	1.7323064618273e-29	1
ENSG00000150556	LYPD6B	417.985783615157	1.0924895742788	1.74410236905053e-29	1
ENSG00000125657	TNFSF9	272.120972905808	-2.60602115661774	1.94845724758145e-29	1
ENSG00000160208	RRP1B	1724.25288189082	0.702672054448109	2.07610712158368e-29	0
ENSG00000197157	SND1	11410.1832792271	-0.543889964392856	2.20089842792186e-29	0
ENSG00000171914	TLN2	317.647346945659	1.44121334160672	2.21219630187757e-29	1
ENSG00000151014	NOCT	223.013984567809	1.67412522994828	2.36436057524488e-29	1
ENSG00000055732	MCOLN3	312.022251065194	1.44038137688275	2.57016775562445e-29	1
ENSG00000187741	FANCA	571.099507832757	1.32573214937144	2.87181243645882e-29	1
ENSG00000156273	BACH1	1275.89393040647	-0.838819288917778	3.11790253842155e-29	0
ENSG00000233369	GTF2IP4	346.019775191702	-1.40340586724491	3.17478870260908e-29	1
ENSG00000117525	F3	11844.6294205601	1.05789180573472	3.23447927255206e-29	1
ENSG00000148843	PDCD11	3326.36173220378	0.80217721407058	3.30401027815817e-29	0
ENSG00000127423	AUNIP	195.968616681584	1.7468581917515	4.11808987354696e-29	1
ENSG00000132481	TRIM47	2107.87473778552	1.06483527458395	4.27545176920028e-29	1
ENSG00000105983	LMBR1	1428.75589505357	-0.83346083537226	4.7374570795789e-29	0
ENSG00000183579	ZNRF3	458.005704165778	1.11772204402288	4.89873515187251e-29	1
ENSG00000157110	RBPMS	344.52384043863	-1.7132733232636	5.27806857772516e-29	1
ENSG00000168938	PPIC	1071.35926445523	-0.991902377185571	5.78193549087765e-29	0
ENSG00000106105	GARS	4679.08465508629	1.07905780177953	5.84660677425735e-29	1
ENSG00000167925	GHDC	1781.0634922279	-0.824784960861927	6.23582085322148e-29	0
ENSG00000100359	SGSM3	1505.61911513727	-1.14343745603976	6.619531608684e-29	1
ENSG00000088386	SLC15A1	240.201729642108	-2.12405318391676	7.56778536826054e-29	1
ENSG00000106070	GRB10	895.881271052677	1.17390260286322	8.11792295778226e-29	1
ENSG00000168610	STAT3	6763.68242645121	-0.640272949736705	8.90253186224417e-29	0
ENSG00000139055	ERP27	321.929657141799	1.75947619337651	9.13771044142334e-29	1
ENSG00000170786	SDR16C5	574.532522176237	-1.48030135401275	9.66912438794168e-29	1
ENSG00000137936	BCAR3	3831.9295365898	0.699677117890335	9.70972083725159e-29	0
ENSG00000170006	TMEM154	147.853551256206	1.99296432809282	1.0188804531459e-28	1
ENSG00000138207	RBP4	79.7024523385062	-2.60969829126872	1.10207205430618e-28	1
ENSG00000102760	RGCC	202.158438082676	-2.45632125727725	1.19373651128992e-28	1
ENSG00000119900	OGFRL1	870.368600847314	1.23745951921685	1.21062883969578e-28	1
ENSG00000138346	DNA2	254.161733941893	1.55582535057965	1.21270840929138e-28	1
ENSG00000205220	PSMB10	1134.70812208933	-1.06231849152779	1.24681203171479e-28	1
ENSG00000146410	MTFR2	206.313484651943	1.6664127791479	1.25265003715659e-28	1
ENSG00000251493	FOXD1	339.101103759689	1.56766467056673	1.26171634823214e-28	1
ENSG00000106829	TLE4	118.13508350586	-1.93578173330307	1.37935934064255e-28	1
ENSG00000089351	GRAMD1A	371.054009183353	1.47800354116003	1.43231921316127e-28	1
ENSG00000173894	CBX2	234.423391728322	2.02662387364254	1.48767697144635e-28	1
ENSG00000105655	ISYNA1	531.519271369318	-1.51911813136499	1.54643655369721e-28	1
ENSG00000148335	NTMT1	972.541530840704	0.889362550133888	1.66960055773243e-28	0
ENSG00000138587	MNS1	117.913989849042	2.50089109852102	1.67179608531223e-28	1
ENSG00000155792	DEPTOR	64.9775391152872	-3.02888791586422	1.67241448992027e-28	1
ENSG00000104635	SLC39A14	1888.48822112586	0.790005548030404	1.71673566986967e-28	0
ENSG00000119326	CTNNAL1	1825.55284829956	0.942839129764965	1.79405114152167e-28	0
ENSG00000173517	PEAK1	557.501792361781	-1.04540311402198	1.97193131787147e-28	1
ENSG00000090238	YPEL3	581.202994530577	-1.6001422925435	2.05527419073479e-28	1
ENSG00000088325	TPX2	4185.68161883013	1.2015447950748	2.10626811588435e-28	1
ENSG00000055609	KMT2C	1683.6105479212	-1.17859333045603	2.35908526848673e-28	1
ENSG00000169398	PTK2	3419.64701037701	-0.58480469647659	2.38509089777498e-28	0
ENSG00000159147	DONSON	719.048984369692	1.00668220098839	2.42202287349862e-28	1
ENSG00000166946	CCNDBP1	878.989801100081	-0.915452625035411	2.58875953886839e-28	0
ENSG00000112149	CD83	201.27581085259	1.82469365551906	2.91476169838481e-28	1
ENSG00000101152	DNAJC5	6536.49513752654	-0.577395853883175	3.2520016070891e-28	0
ENSG00000101773	RBBP8	1085.72238263906	0.995244762276525	3.68581563615473e-28	0
ENSG00000003989	SLC7A2	1319.96444959509	-0.743969603481394	3.82875864208313e-28	0
ENSG00000180573	HIST1H2AC	1285.15051379345	-1.52397852124551	4.1193862836165e-28	1
ENSG00000123843	C4BPB	80.0758163624824	4.07589506446963	4.23655008724491e-28	1
ENSG00000113163	COL4A3BP	942.230842787605	-0.811289505865859	4.39211830949255e-28	0
ENSG00000204634	TBC1D8	1586.26539576148	-0.90326289614588	4.50886721049408e-28	0
ENSG00000116604	MEF2D	2288.83079385465	-0.816885057342766	4.74945840128151e-28	0
ENSG00000165501	LRR1	527.65743664986	1.21277323494468	4.74945840128151e-28	1
ENSG00000150907	FOXO1	659.152266359563	-1.05857461946576	4.9306108485163e-28	1
ENSG00000165591	FAAH2	105.252784553425	-2.00819446330159	5.17986415507354e-28	1
ENSG00000260549	MT1L	516.921411467151	2.17532350250716	5.25142984465234e-28	1
ENSG00000165821	SALL2	233.149886157863	-1.60036911797312	5.25467047148522e-28	1
ENSG00000167757	KLK11	84.4031576961366	-3.68435351602417	5.53527483353128e-28	1
ENSG00000111321	LTBR	14148.6038484505	-0.614565659455211	5.76799432213708e-28	0
ENSG00000182197	EXT1	2359.71400915705	1.11913602968427	5.98979549009721e-28	1
ENSG00000122483	CCDC18	287.147507717811	1.27970104316042	6.81856759207263e-28	1
ENSG00000158286	RNF207	515.984605522105	-1.94684977860406	7.0229338083645e-28	1
ENSG00000130881	LRP3	425.384984044099	1.40336218030013	7.63302013892676e-28	1
ENSG00000068028	RASSF1	870.104995333427	1.16621936320421	8.28951934219502e-28	1
ENSG00000135924	DNAJB2	1100.3050297558	-0.940726087256235	8.88133309556519e-28	0
ENSG00000145860	RNF145	1739.45420538248	-1.02200397602672	9.11767621032258e-28	1
ENSG00000117461	PIK3R3	516.722423101715	-1.34821490243774	9.18360470464793e-28	1
ENSG00000115884	SDC1	4129.48754419215	-1.01143788277042	9.70914391813297e-28	1
ENSG00000117335	CD46	4884.92083522939	-0.717697433702506	9.87809614299526e-28	0
ENSG00000181938	GINS3	336.812918254033	1.41347882011981	1.06052941607961e-27	1
ENSG00000161671	EMC10	4138.44703910247	-0.67560485311475	1.218082093614e-27	0
ENSG00000167566	NCKAP5L	1226.71033330231	-1.10449402167464	1.39261261074103e-27	1
ENSG00000067141	NEO1	1087.24164213557	-0.9448366795233	1.39261261074103e-27	0
ENSG00000135069	PSAT1	2268.76235678675	2.83453386867359	1.43184967731898e-27	1
ENSG00000137486	ARRB1	793.420689478456	-1.44904339642328	1.49966875028941e-27	1
ENSG00000130695	CEP85	442.246048552749	1.23986968968942	1.57910899179393e-27	1
ENSG00000104361	NIPAL2	573.8442969722	-1.17426291672998	1.66831259346378e-27	1
ENSG00000179431	FJX1	1805.8332566274	1.10217286894123	1.72595272442506e-27	1
ENSG00000104980	TIMM44	1539.62472879379	0.888858209114261	1.75282819744722e-27	0
ENSG00000139946	PELI2	199.096453097552	-2.27654920082568	1.99527060839544e-27	1
ENSG00000127507	ADGRE2	1315.38173057095	-1.32955270673516	2.02441664642545e-27	1
ENSG00000112079	STK38	1381.16923081453	-0.856233888154301	2.07522872679266e-27	0
ENSG00000080200	CRYBG3	415.406760002779	-1.21270917847194	2.23359291414207e-27	1
ENSG00000167105	TMEM92	653.396498594868	-1.27274558601738	2.35184800674853e-27	1
ENSG00000065911	MTHFD2	2789.34269142253	1.29041957787197	2.51051779595116e-27	1
ENSG00000181274	FRAT2	687.090177062629	-1.02981760241581	2.86414583437787e-27	1
ENSG00000163029	SMC6	836.481353538139	1.04869962626504	2.95195675680674e-27	1
ENSG00000124766	SOX4	1484.15607659869	-0.95792880196104	3.2789826097005e-27	0
ENSG00000115339	GALNT3	1312.67370105847	-0.981202365181838	3.31287007760243e-27	0
ENSG00000123136	DDX39A	5004.68273872559	0.808162337598146	3.47369477957228e-27	0
ENSG00000240694	PNMA2	602.724585246563	1.30950411798353	3.71186589869427e-27	1
ENSG00000189057	FAM111B	531.966890603471	1.21606239034596	3.95256618503677e-27	1
ENSG00000112312	GMNN	853.332229950205	1.23754588841735	4.04845135136116e-27	1
ENSG00000170017	ALCAM	1878.28794140553	-1.33278931960353	4.08291320542636e-27	1
ENSG00000072274	TFRC	11740.2313424501	-0.910741341558441	4.12626178101779e-27	0
ENSG00000186642	PDE2A	306.220869052971	2.23595648385666	4.17960596011906e-27	1
ENSG00000089127	OAS1	982.041421783074	1.16361417694481	4.26708813052768e-27	1
ENSG00000182095	TNRC18	10272.2961040134	-0.898284877318263	4.59384706962096e-27	0
ENSG00000113368	LMNB1	3287.06720893137	1.28075442291919	4.75329266807923e-27	1
ENSG00000089159	PXN	8320.76314558229	0.557047265849962	5.01734783434122e-27	0
ENSG00000058085	LAMC2	29303.155558964	0.831365033726857	5.72588375170022e-27	0
ENSG00000103187	COTL1	9361.82995126043	0.830123673349779	5.75053264919206e-27	0
ENSG00000185015	CA13	152.382375165329	-1.67673693840114	5.80505628866717e-27	1
ENSG00000129654	FOXJ1	40.1581726124818	-4.33885964078322	5.80761941856014e-27	1
ENSG00000152291	TGOLN2	4711.81269410377	-0.604621147849579	5.85294907042971e-27	0
ENSG00000124788	ATXN1	351.292483637249	-1.20885392942641	7.20674116086923e-27	1
ENSG00000052802	MSMO1	2132.48908912239	1.39987683185413	7.39274205500441e-27	1
ENSG00000147403	RPL10	36198.1061100024	-0.683035317636312	8.59849897520628e-27	0
ENSG00000184557	SOCS3	1362.75935361163	1.04573236383519	8.59849897520628e-27	1
ENSG00000182580	EPHB3	1279.73805666672	-1.71428395996366	9.30707791351562e-27	1
ENSG00000165757	JCAD	632.421948072208	1.08177908312749	9.75422574541476e-27	1
ENSG00000265972	TXNIP	9661.23458875805	-1.4422607178825	9.88754968316492e-27	1
ENSG00000159055	MIS18A	832.774830345502	1.21839287565768	1.02947742291602e-26	1
ENSG00000129810	SGO1	303.822876854468	1.37175928923933	1.04590607163944e-26	1
ENSG00000184990	SIVA1	2980.59926036974	0.683295845839499	1.06967596886701e-26	0
ENSG00000150093	ITGB1	18743.0515344439	-0.77366251532673	1.07004669735339e-26	0
ENSG00000106526	ACTR3C	265.231799943669	-1.43734615739139	1.22173369112742e-26	1
ENSG00000198488	B3GNT6	156.145232818221	-9.35906795058666	1.22607624787199e-26	1
ENSG00000086300	SNX10	202.470536684709	1.75173912454081	1.22927116105952e-26	1
ENSG00000152465	NMT2	373.811764368718	1.32953358287595	1.24427881372273e-26	1
ENSG00000147862	NFIB	1776.78064590083	-0.767641024741774	1.31141797664745e-26	0
ENSG00000123213	NLN	1056.29374412808	0.843445375121795	1.67991902234682e-26	0
ENSG00000148341	SH3GLB2	3117.05926751614	-0.862894648834829	1.85837325844192e-26	0
ENSG00000126821	SGPP1	1098.60961790735	-0.800462641971366	1.86118867339208e-26	0
ENSG00000254872	AC139749.1	44.4859532729465	-3.7628157884977	1.94379356972146e-26	1
ENSG00000229117	RPL41	14472.8994004325	-0.779040683610292	2.03273078755865e-26	0
ENSG00000077514	POLD3	819.669450267592	0.957421071557616	2.11813440286887e-26	0
ENSG00000157978	LDLRAP1	679.536795758287	-0.952228587787129	2.13628099689103e-26	0
ENSG00000170525	PFKFB3	963.313064289343	-0.757707792484614	2.42106093328078e-26	0
ENSG00000110756	HPS5	711.461258451596	0.912791266356575	2.45813420557485e-26	0
ENSG00000107185	RGP1	2116.18502528202	-0.66408135081948	2.47383791699682e-26	0
ENSG00000163412	EIF4E3	142.83971703034	-1.91426328399007	2.48684768018622e-26	1
ENSG00000142798	HSPG2	8937.36191515011	-1.42722009943359	2.50747667319163e-26	1
ENSG00000134321	RSAD2	435.657912685026	1.08843584001299	2.77550258450486e-26	1
ENSG00000205744	DENND1C	406.594854885285	-1.09428375560039	2.92114189954073e-26	1
ENSG00000204616	TRIM31	94.158080370808	-2.5939500386229	2.9653610559094e-26	1
ENSG00000132698	RAB25	1938.57470973144	-0.748859329486535	3.01630804892776e-26	0
ENSG00000041353	RAB27B	400.87147986473	-1.61874330597752	3.13434782760689e-26	1
ENSG00000100462	PRMT5	4541.79027654841	0.604591002276857	3.34896646776537e-26	0
ENSG00000185043	CIB1	2694.31186398113	-0.723665493405537	3.45978522321443e-26	0
ENSG00000023287	RB1CC1	1265.71577402961	-0.767606178824746	3.6082239971476e-26	0
ENSG00000143416	SELENBP1	80.437987060722	-2.30515012653008	3.73901731848375e-26	1
ENSG00000239305	RNF103	443.0937786031	-1.28773301341512	4.08460369214064e-26	1
ENSG00000175455	CCDC14	1187.91905933119	1.25141570075519	4.32214559069376e-26	1
ENSG00000039068	CDH1	9906.35803446374	-0.62839496074405	4.44777585302373e-26	0
ENSG00000127663	KDM4B	913.218196823368	-0.909751573002482	4.48354478279498e-26	0
ENSG00000133706	LARS	2772.7904879532	0.950037321082995	4.70994551667201e-26	0
ENSG00000119906	SLF2	874.564052620006	0.858828216271666	5.0966831172141e-26	0
ENSG00000148229	POLE3	2431.69409368891	0.830207767996608	5.16962510118596e-26	0
ENSG00000147457	CHMP7	1054.02254933636	-0.855197991860293	5.33777391649247e-26	0
ENSG00000091622	PITPNM3	1060.10765409182	-0.896543441960728	5.45926966755665e-26	0
ENSG00000142230	SAE1	4293.43577228353	0.738523521522771	5.63267162296303e-26	0
ENSG00000175482	POLD4	751.377640337049	-1.00080287344261	5.66545272471952e-26	1
ENSG00000124882	EREG	2960.14877239614	0.730731664946698	5.8558192951697e-26	0
ENSG00000125454	SLC25A19	341.067627487592	1.30430749827996	5.90190516976984e-26	1
ENSG00000198961	PJA2	1316.60548903629	-0.714946396165275	6.00939656768386e-26	0
ENSG00000099204	ABLIM1	2968.52502234224	-0.804292316774671	6.46039106590327e-26	0
ENSG00000177663	IL17RA	1690.87831480657	-0.828492662192111	6.73601308520675e-26	0
ENSG00000080823	MOK	859.121602735131	1.12917265029046	6.77522253423033e-26	1
ENSG00000182199	SHMT2	8471.99428008443	1.17506542266308	7.41498286906205e-26	1
ENSG00000103995	CEP152	305.668429400532	1.36106208177048	7.48214788945584e-26	1
ENSG00000197442	MAP3K5	551.821519342316	-1.07191585666909	7.74018687349802e-26	1
ENSG00000128973	CLN6	1462.35451182121	0.763529542434051	8.3173509421387e-26	0
ENSG00000165929	TC2N	579.219751372744	-1.19668958375424	8.35567910030509e-26	1
ENSG00000110328	GALNT18	166.318464449198	2.32882356846281	8.60064961762196e-26	1
ENSG00000145014	TMEM44	1532.57525412081	-0.982686776364009	8.81745308939816e-26	0
ENSG00000151012	SLC7A11	666.090678660084	2.67568762442042	9.29590747679374e-26	1
ENSG00000180861	LINC01559	50.1263291374462	-5.56402482472357	9.3600952952048e-26	1
ENSG00000100897	DCAF11	2382.45215900431	-0.693983862514672	9.41498829964064e-26	0
ENSG00000161642	ZNF385A	384.19542991982	-1.46708099588578	9.97575250662133e-26	1
ENSG00000166557	TMED3	2354.56617559571	-0.851025630057621	1.05196191658533e-25	0
ENSG00000239521	CASTOR3	590.954638490496	-1.92478622414865	1.07258207838878e-25	1
ENSG00000175215	CTDSP2	5435.01649291238	-0.772458039267058	1.15607385485532e-25	0
ENSG00000142002	DPP9	3565.03777704579	0.601289901223336	1.16322149802354e-25	0
ENSG00000077147	TM9SF3	5427.73333954888	-0.691745131749526	1.20696915423887e-25	0
ENSG00000130830	MPP1	262.037294975576	1.43278334787536	1.20991423043316e-25	1
ENSG00000133195	SLC39A11	753.772367882602	-0.99783982300017	1.28672998214961e-25	0
ENSG00000148019	CEP78	539.285018084338	1.34306524988237	1.4210233179105e-25	1
ENSG00000204060	FOXO6	96.1547843645746	-2.771046930359	1.49510955082896e-25	1
ENSG00000126001	CEP250	1759.06507757063	0.677024974088048	1.51177105113384e-25	0
ENSG00000108852	MPP2	193.941247831318	1.73133461321684	1.55514610128784e-25	1
ENSG00000088836	SLC4A11	190.445343003895	-1.69254405518961	1.63007660393086e-25	1
ENSG00000165029	ABCA1	53.0064485341655	-3.25354163078615	1.67317687425194e-25	1
ENSG00000227036	LINC00511	419.545465190939	-1.09271779542579	1.72336457727593e-25	1
ENSG00000005882	PDK2	507.472031452584	-1.11743643373443	1.75004230890194e-25	1
ENSG00000198826	ARHGAP11A	1743.77639008254	1.17776145891004	1.78043682234373e-25	1
ENSG00000150457	LATS2	1001.78808157264	0.811316703074098	1.79448919682361e-25	0
ENSG00000163625	WDFY3	1004.07647629591	-0.964065419972117	1.88195356795147e-25	0
ENSG00000169718	DUS1L	4387.67823141166	0.554389597497457	1.88661038232816e-25	0
ENSG00000153214	TMEM87B	1475.53467099444	-0.71679896637151	1.89167256566923e-25	0
ENSG00000179041	RRS1	1742.55773221399	0.730626070000981	1.89193417458886e-25	0
ENSG00000101361	NOP56	2874.53610910575	0.750837302975297	1.90425746067762e-25	0
ENSG00000106628	POLD2	7152.79776979908	0.738437739463534	1.93703453485187e-25	0
ENSG00000101945	SUV39H1	830.545252390439	0.956590662630771	2.10241881339404e-25	0
ENSG00000135127	BICDL1	520.818602726044	-1.30880069612821	2.21807441211213e-25	1
ENSG00000144802	NFKBIZ	551.762406757553	-1.46827591291124	2.22721044825151e-25	1
ENSG00000141002	TCF25	1963.8561694678	-0.755810808771688	2.2456387792504e-25	0
ENSG00000030582	GRN	10463.5835910829	-0.831981669315251	2.26351368886559e-25	0
ENSG00000225830	ERCC6	931.292761109431	0.974437298382454	2.45615938681767e-25	0
ENSG00000184669	OR7E14P	191.767434702413	-1.70506682816103	2.50118089520967e-25	1
ENSG00000126391	FRMD8	4024.49051807806	-1.12564133934724	2.5342370343212e-25	1
ENSG00000104960	PTOV1	2947.49460373298	-0.940021653645097	2.55146201123257e-25	0
ENSG00000072210	ALDH3A2	1597.18744386099	-1.31242635373995	2.6214283356399e-25	1
ENSG00000250722	SELENOP	41.1339043952334	-3.93120649422454	2.67781208389542e-25	1
ENSG00000007944	MYLIP	171.207010944123	-1.94498886269662	2.79105665431278e-25	1
ENSG00000035499	DEPDC1B	491.296002277107	1.35222229090572	3.03115443586604e-25	1
ENSG00000137868	STRA6	115.167987731581	-7.94990686040413	3.26360909911238e-25	1
ENSG00000177084	POLE	1992.23990776411	0.89869037128575	3.34032540069197e-25	0
ENSG00000148719	DNAJB12	2374.94339989493	-0.714450290659656	3.38043660926412e-25	0
ENSG00000177169	ULK1	922.161040223664	-1.0014969910629	3.45771573618252e-25	1
ENSG00000160190	SLC37A1	827.558155651488	-1.037327962365	3.61627666271928e-25	1
ENSG00000085276	MECOM	775.445890241676	-1.12095307126107	3.74138060350914e-25	1
ENSG00000108947	EFNB3	128.488366695648	-2.42124108076905	3.84089174285824e-25	1
ENSG00000142541	RPL13A	81649.5793994503	-0.706434217522301	3.88292769168051e-25	0
ENSG00000151276	MAGI1	1324.88806744054	-0.688989685335116	4.03152456545895e-25	0
ENSG00000029364	SLC39A9	2432.26404677826	-0.579223924546618	4.05965181019699e-25	0
ENSG00000116717	GADD45A	2983.91738000485	1.43781938354872	4.11101031537632e-25	1
ENSG00000106012	IQCE	1747.74028939712	-0.696526906371716	4.11101031537632e-25	0
ENSG00000198805	PNP	2006.44436339652	1.0893627677713	4.3054738650252e-25	1
ENSG00000166750	SLFN5	1737.2820340551	-1.20651443419793	4.58140262621975e-25	1
ENSG00000106351	AGFG2	1803.0496609668	-2.47977571137011	4.85391921836121e-25	1
ENSG00000154640	BTG3	1126.73506337689	0.970030894471127	5.18115822717428e-25	0
ENSG00000163131	CTSS	434.013560114764	-1.1167680919385	5.3352483958591e-25	1
ENSG00000171552	BCL2L1	5207.04255176879	0.682112871832285	5.45296274839307e-25	0
ENSG00000169252	ADRB2	710.147060235303	1.08569728217724	5.86260172920809e-25	1
ENSG00000175832	ETV4	2007.63238438035	0.868662121951056	6.0310804314694e-25	0
ENSG00000162062	TEDC2	262.458720988855	1.54760343379528	6.03123559578546e-25	1
ENSG00000133606	MKRN1	3494.96867682241	-0.580256098601015	6.16193158878372e-25	0
ENSG00000165879	FRAT1	154.227847857229	-1.84475755211374	6.26574741176976e-25	1
ENSG00000100526	CDKN3	877.188329435486	1.51566185457509	6.30392301373894e-25	1
ENSG00000092621	PHGDH	3032.28546938198	1.37663439339723	6.40634173163508e-25	1
ENSG00000118508	RAB32	476.320122137848	1.20103580066322	7.0542131297098e-25	1
ENSG00000119899	SLC17A5	461.816465972194	-1.02083738936389	7.86099545038107e-25	1
ENSG00000130433	CACNG6	546.353983824866	-1.35614323889807	8.16328816744036e-25	1
ENSG00000125848	FLRT3	60.6062029911283	-2.87332920039642	8.50615427450789e-25	1
ENSG00000184979	USP18	542.608178103901	1.96452322397641	8.90405843422551e-25	1
ENSG00000128342	LIF	1518.36234953742	1.33378408674508	9.01418726157252e-25	1
ENSG00000139410	SDSL	439.524249209491	1.35334069192867	9.12809959264673e-25	1
ENSG00000140391	TSPAN3	3921.68383286447	-0.631238322697825	9.20354211124837e-25	0
ENSG00000204054	LINC00963	734.220816621838	-1.18039290061724	9.25709794959075e-25	1
ENSG00000106299	WASL	1729.34291169877	-0.645745965330778	9.61391401298092e-25	0
ENSG00000134243	SORT1	1568.28695597845	-0.86248570426214	9.96092984686501e-25	0
ENSG00000102837	OLFM4	133.905960999434	-2.95800152282126	1.07476032680307e-24	1
ENSG00000151458	ANKRD50	408.192955892216	-1.46187622054294	1.15813706073815e-24	1
ENSG00000188761	BCL2L15	81.3506042352611	-3.07999818479508	1.18674958102245e-24	1
ENSG00000126460	PRRG2	446.621263538747	-1.36876501471034	1.33558599534231e-24	1
ENSG00000177076	ACER2	75.4536985656153	-2.25050788867501	1.34561299766541e-24	1
ENSG00000124098	FAM210B	1378.34824049447	-1.00199773025853	1.3530581806882e-24	1
ENSG00000164211	STARD4	647.04439502263	0.988190373182101	1.35916202729795e-24	0
ENSG00000165102	HGSNAT	910.524978510438	-0.884307630892783	1.37369147233452e-24	0
ENSG00000122952	ZWINT	1387.90441778347	1.0671312247735	1.4293787707077e-24	1
ENSG00000113407	TARS	4534.06998028936	0.909504109389258	1.55224606192939e-24	0
ENSG00000080815	PSEN1	2369.54412035112	-0.694443132553176	1.68771151527802e-24	0
ENSG00000104093	DMXL2	760.967703847915	-0.938475860038017	1.69614844534243e-24	0
ENSG00000186591	UBE2H	6609.55248113883	-0.617743188797078	1.84848532046764e-24	0
ENSG00000114812	VIPR1	4814.06705462388	-0.958454397592484	1.87639775593213e-24	0
ENSG00000182871	COL18A1	1405.22442518174	-1.23823156092644	1.87765493340662e-24	1
ENSG00000111641	NOP2	4008.02720083035	0.575187024200265	2.06589743408984e-24	0
ENSG00000163558	PRKCI	3375.56325316252	-0.759131913934501	2.07651884222494e-24	0
ENSG00000089157	RPLP0	65720.4103979168	-0.652082428059687	2.17315480977771e-24	0
ENSG00000167632	TRAPPC9	937.187745580749	-0.836747851364664	2.33293276318621e-24	0
ENSG00000146143	PRIM2	377.881735468295	1.30505471300404	2.33612729308575e-24	1
ENSG00000166965	RCCD1	1082.9724804708	0.784342053082676	2.39397520114004e-24	0
ENSG00000034053	APBA2	248.524870284881	1.39751299852907	2.49989803431927e-24	1
ENSG00000213676	ATF6B	3487.97218468577	-0.64460309411327	2.51382835000322e-24	0
ENSG00000242265	PEG10	16179.6923002697	1.06097880802333	2.54727550842486e-24	1
ENSG00000138182	KIF20B	1160.41601832529	1.01092238717226	2.67231751911925e-24	1
ENSG00000197353	LYPD2	4451.76736599513	-3.40649910402119	2.76234061513616e-24	1
ENSG00000109674	NEIL3	228.577880606851	1.80598873554559	2.82343282083895e-24	1
ENSG00000185909	KLHDC8B	306.732092494454	-1.31931116704673	2.87941462940862e-24	1
ENSG00000188807	TMEM201	780.106519070991	0.950905275171519	3.13702861541328e-24	0
ENSG00000214826	DDX12P	418.385505912222	1.7802990810848	3.28831865607766e-24	1
ENSG00000188833	ENTPD8	76.6518552420829	-3.08329018388508	3.40441651468298e-24	1
ENSG00000198816	ZNF358	788.58644196831	-0.981984697245898	3.5620248165213e-24	0
ENSG00000102401	ARMCX3	1205.4635952674	-0.706935544534325	3.60456785456998e-24	0
ENSG00000162894	FCMR	161.222921139553	1.95494595248247	3.6780817661614e-24	1
ENSG00000151491	EPS8	3139.14769355267	-0.995341514408392	3.78607951272008e-24	0
ENSG00000165949	IFI27	5063.97578559424	0.778722548845902	3.80302940578873e-24	0
ENSG00000073910	FRY	117.773848252371	-3.07768361231486	4.10071156981634e-24	1
ENSG00000176973	FAM89B	316.451935907099	-1.36630800836189	4.57336825241882e-24	1
ENSG00000089356	FXYD3	2871.98344402486	-2.31168137543773	4.68689084419713e-24	1
ENSG00000158747	NBL1	1244.59976882063	-0.894227597174259	4.85209234596819e-24	0
ENSG00000213977	TAX1BP3	458.643470085453	-0.964406222844828	4.96129163455049e-24	0
ENSG00000178974	FBXO34	1086.02953593528	-0.740050683115046	5.04254177289317e-24	0
ENSG00000054965	FAM168A	1548.78446063142	-0.907293627296349	5.40668147100663e-24	0
ENSG00000160111	CPAMD8	821.384210997189	-1.46577534063115	5.43730959052464e-24	1
ENSG00000187840	EIF4EBP1	3702.48447564597	0.981076229140462	5.49123848732078e-24	0
ENSG00000070018	LRP6	1487.82294034826	-0.721175927843122	5.56528282653832e-24	0
ENSG00000099330	OCEL1	451.334022818747	-1.17852321843078	5.57266017687981e-24	1
ENSG00000106477	CEP41	471.902670002644	1.12021887332311	5.8087579820322e-24	1
ENSG00000092208	GEMIN2	278.915480788419	1.38706731739545	5.98115987473431e-24	1
ENSG00000110104	CCDC86	2919.20671179658	0.832858865432605	6.0199522197377e-24	0
ENSG00000128928	IVD	2600.86629634984	-0.525789559760941	6.11808156899309e-24	0
ENSG00000116729	WLS	1809.43849043517	0.975561056746007	6.17891000029148e-24	0
ENSG00000134827	TCN1	46.7117126160509	-3.69408479114408	7.03592560385659e-24	1
ENSG00000185483	ROR1	728.453015138575	1.00896201567031	7.06025488025586e-24	1
ENSG00000122862	SRGN	276.949644116332	2.56982908410863	7.06025488025586e-24	1
ENSG00000164251	F2RL1	2890.45922423047	0.980932533631542	7.54498149796181e-24	0
ENSG00000040275	SPDL1	558.210876277234	1.04268192485004	7.70047939234802e-24	1
ENSG00000221926	TRIM16	1016.99652944984	1.04774446361745	7.80477947530018e-24	1
ENSG00000184216	IRAK1	20670.5316438642	0.541227064171566	7.82645270993086e-24	0
ENSG00000186575	NF2	1435.54403853152	0.788502135976258	7.82727644377011e-24	0
ENSG00000160991	ORAI2	1417.44844971819	-0.643516444112501	8.00333829216994e-24	0
ENSG00000019549	SNAI2	1336.6282616595	1.12225332209766	8.10624216764087e-24	1
ENSG00000102452	NALCN	419.053028871906	1.1410562582908	8.60183274532674e-24	1
ENSG00000103152	MPG	1174.75972755558	-0.849235990104177	8.89531901158306e-24	0
ENSG00000184640	SEPT9	20661.0919840494	-0.74741556361087	8.91046117851335e-24	0
ENSG00000111816	FRK	318.795967239173	-1.39949101801425	8.99974860263013e-24	1
ENSG00000141456	PELP1	2383.46134857237	0.687859116931888	9.06061782479826e-24	0
ENSG00000104267	CA2	116.245088210157	2.60777593005652	9.07612990315246e-24	1
ENSG00000111788	AC009533.1	362.572973439766	1.78574207662264	9.43280968229272e-24	1
ENSG00000204580	DDR1	10032.1354641255	-0.903614828610753	9.75252215149241e-24	0
ENSG00000107984	DKK1	2859.37159150596	1.39986319685572	9.82981325508285e-24	1
ENSG00000142765	SYTL1	962.818258706581	-0.796393786783427	9.83295420707608e-24	0
ENSG00000119950	MXI1	411.159559173755	-0.965417034720869	1.10021892356376e-23	0
ENSG00000184661	CDCA2	452.301788303098	1.47000202948061	1.1318829750718e-23	1
ENSG00000115163	CENPA	608.336978635625	1.35691618615857	1.17374015748223e-23	1
ENSG00000184384	MAML2	873.385099667748	-0.910356708540474	1.18211956138892e-23	0
ENSG00000076242	MLH1	859.413824533327	0.846982657414506	1.33886596050769e-23	0
ENSG00000231274	SBK3	117.557969907663	-1.83237206786309	1.38068562980068e-23	1
ENSG00000198830	HMGN2	5139.29945109338	0.926876272088818	1.44591419793737e-23	0
ENSG00000108669	CYTH1	1205.64686362619	-0.770419508025103	1.55108118370055e-23	0
ENSG00000141551	CSNK1D	5507.24860873293	-0.462200255740884	1.75330882475626e-23	0
ENSG00000170293	CMTM8	273.897750095826	-1.4001978919675	1.8770586561656e-23	1
ENSG00000133243	BTBD2	4416.48377630823	-0.671704588155215	1.8894825720622e-23	0
ENSG00000111817	DSE	1032.79768127527	0.949073030453747	1.90940045855818e-23	0
ENSG00000164176	EDIL3	150.633747438556	-2.29225322480636	1.93395178866971e-23	1
ENSG00000083720	OXCT1	550.565724979143	1.25572740485592	2.12104985597061e-23	1
ENSG00000134882	UBAC2	2254.31176809663	-0.624584921898477	2.17672904072971e-23	0
ENSG00000185798	WDR53	446.786222665418	1.08991317260979	2.35827862288305e-23	1
ENSG00000134326	CMPK2	550.77047964914	1.50077227160416	2.41863180662969e-23	1
ENSG00000119782	FKBP1B	315.422814511485	-1.32360365631414	2.42456634463813e-23	1
ENSG00000110719	TCIRG1	3549.43441368256	-0.784515479884635	2.53528121597508e-23	0
ENSG00000071054	MAP4K4	7931.57576587452	-0.552860271086263	2.54703800406565e-23	0
ENSG00000183337	BCOR	443.070468243922	1.21596045994534	2.63523190685979e-23	1
ENSG00000133056	PIK3C2B	1053.12179279732	-1.18507284292549	2.66548537534081e-23	1
ENSG00000198074	AKR1B10	1204.98807432379	-3.33295800812197	2.68857585633712e-23	1
ENSG00000130305	NSUN5	1842.25442932184	0.743182129964817	2.70462348475754e-23	0
ENSG00000131187	F12	460.335663527536	1.06319553711716	2.77476175105763e-23	1
ENSG00000108840	HDAC5	1260.81777526996	-1.16719595128405	2.8338590073529e-23	1
ENSG00000163110	PDLIM5	2206.32670287616	-0.615700716338415	2.91713555567338e-23	0
ENSG00000136928	GABBR2	72.7868661739969	-2.95868745766128	2.95601933196597e-23	1
ENSG00000183431	SF3A3	3467.49026041894	0.693570359158512	2.97253145022695e-23	0
ENSG00000249992	TMEM158	179.773162257479	2.25697061068241	3.01580331737242e-23	1
ENSG00000134339	SAA2	859.35430868411	-1.32327441338292	3.11651080125014e-23	1
ENSG00000117632	STMN1	2413.11687488977	0.97748993688875	3.1320634261069e-23	0
ENSG00000107554	DNMBP	1628.18498353671	0.59720978505288	3.1320634261069e-23	0
ENSG00000187951	ARHGAP11B	482.571917579744	1.06941455812714	3.14108492080174e-23	1
ENSG00000154127	UBASH3B	890.391528412078	1.26330042644624	3.17355016867351e-23	1
ENSG00000158292	GPR153	528.899206430445	-1.23413013720389	3.17947702007546e-23	1
ENSG00000100479	POLE2	235.897522128795	2.0908112805545	3.34279724983286e-23	1
ENSG00000012124	CD22	121.606521889252	2.120669092051	3.51654517040762e-23	1
ENSG00000125450	NUP85	1612.75088164932	0.751841886519077	3.66228038010932e-23	0
ENSG00000134684	YARS	2601.21310475434	1.27600131019701	3.74135658947688e-23	1
ENSG00000206337	HCP5	274.143443569257	1.36943343683561	3.74503164630284e-23	1
ENSG00000101825	MXRA5	270.779378560217	-2.22706409784413	3.90240690712643e-23	1
ENSG00000166068	SPRED1	838.423857813805	-0.774497295743191	3.95410800648456e-23	0
ENSG00000140396	NCOA2	736.847862850268	-0.771888545144295	4.13075301405197e-23	0
ENSG00000227507	LTB	725.826994946586	-1.31437282828723	4.35384609976922e-23	1
ENSG00000107201	DDX58	902.892280645954	0.910912262890623	4.8674043649283e-23	0
ENSG00000116691	MIIP	887.991103104646	0.938594216642669	4.9197194793355e-23	0
ENSG00000180104	EXOC3	1747.71145219252	-0.642334058901524	4.99378332453041e-23	0
ENSG00000272440	AC080013.6	36.5814330117481	-4.55683091795664	5.03338221931044e-23	1
ENSG00000152455	SUV39H2	413.56997753178	1.12414050405031	5.25602335537373e-23	1
ENSG00000124767	GLO1	2958.56697046837	0.81378048974457	5.28697291657683e-23	0
ENSG00000120334	CENPL	300.360389017564	1.12494340529953	5.44814934097352e-23	1
ENSG00000279117	AP001972.5	136.07949040354	-1.78513928345465	5.97159935263014e-23	1
ENSG00000163659	TIPARP	1502.08061021385	-0.733532826579053	6.28805370272651e-23	0
ENSG00000142945	KIF2C	2010.61529170475	1.21100147678107	6.5307089198718e-23	1
ENSG00000187867	PALM3	339.398265930166	-2.10715330375863	6.53536286779517e-23	1
ENSG00000137171	KLC4	804.956877702997	-0.925589388411216	6.56087200942246e-23	0
ENSG00000155287	SLC25A28	720.126668271387	0.893715929249374	6.59689639195204e-23	0
ENSG00000274180	NATD1	144.13453851303	-1.65911878397186	6.67688028475077e-23	1
ENSG00000083223	ZCCHC6	718.244604319337	-0.802268740954361	6.74316821573288e-23	0
ENSG00000099219	ERMP1	1805.00477505336	-0.868319957676605	7.12927485486731e-23	0
ENSG00000166845	C18orf54	156.798220378258	1.89710942843844	7.26071698924165e-23	1
ENSG00000116670	MAD2L2	599.213679455956	0.966007166814554	7.30785026026658e-23	0
ENSG00000056998	GYG2	124.959617355686	-2.13046606362033	7.58059594929724e-23	1
ENSG00000160447	PKN3	1309.47624885437	0.692844708418655	7.60438361198613e-23	0
ENSG00000164430	CGAS	677.455863478526	0.951060017437213	8.01820557727439e-23	0
ENSG00000087299	L2HGDH	688.815133715937	0.82956341505939	8.231356770951e-23	0
ENSG00000151466	SCLT1	210.089897100254	1.3632669885271	8.55228631036606e-23	1
ENSG00000156650	KAT6B	758.380117127919	-0.939753496009339	8.72560423608489e-23	0
ENSG00000163507	CIP2A	706.486536692684	1.2108956044241	8.83305710158707e-23	1
ENSG00000088888	MAVS	3736.2146636082	-0.620377282553655	8.93369612110476e-23	0
ENSG00000163710	PCOLCE2	71.9884448114265	2.94865677246028	9.08268337649592e-23	1
ENSG00000163170	BOLA3	580.63451277026	1.07956837396309	9.45821433552928e-23	1
ENSG00000164362	TERT	114.826637757733	3.70436374564621	1.0014111929455e-22	1
ENSG00000005102	MEOX1	58.0410842280037	5.07549698786816	1.00619293306282e-22	1
ENSG00000172336	POP7	1658.63782308897	0.834040130638163	1.04415777109772e-22	0
ENSG00000065054	SLC9A3R2	1792.1304551471	-0.752601091821282	1.05427156378364e-22	0
ENSG00000171603	CLSTN1	6290.37729478817	-0.771190346724585	1.06480633680478e-22	0
ENSG00000074582	BCS1L	783.616720165039	1.04985081672417	1.14135465509764e-22	1
ENSG00000143942	CHAC2	152.375660280218	1.72691046874954	1.17440612276938e-22	1
ENSG00000112578	BYSL	1415.64439038983	0.829855992232582	1.17980227981183e-22	0
ENSG00000197785	ATAD3A	2523.31278094707	0.741167238143434	1.21789276809398e-22	0
ENSG00000127948	POR	3893.67872946778	-0.79801692999366	1.22644138029599e-22	0
ENSG00000135709	KIAA0513	213.94678488989	-1.32887421669887	1.25282129012017e-22	1
ENSG00000111725	PRKAB1	670.088994762303	-0.856830932107591	1.31317000067611e-22	0
ENSG00000100749	VRK1	493.094033118225	1.20273921635236	1.46824808517704e-22	1
ENSG00000104626	ERI1	436.203410359291	0.997977553153343	1.47746382128351e-22	0
ENSG00000129521	EGLN3	133.201180062699	-1.86328920121633	1.47880482690853e-22	1
ENSG00000186350	RXRA	4359.21171467968	-0.920403371492856	1.51027228138839e-22	0
ENSG00000167695	FAM57A	1078.80357332696	0.892261916816876	1.59595165246205e-22	0
ENSG00000140859	KIFC3	2020.30668553307	0.758113423902542	1.59886175631018e-22	0
ENSG00000149823	VPS51	4774.45474944491	-0.844247707257345	1.64372440854581e-22	0
ENSG00000183778	B3GALT5	92.2905021400428	-8.58988795617529	1.85269240235596e-22	1
ENSG00000100129	EIF3L	2988.64465998961	-0.818918988403748	1.95855494396692e-22	0
ENSG00000132589	FLOT2	4882.80186239283	-0.589538424181976	2.03060057734064e-22	0
ENSG00000106052	TAX1BP1	3502.84498821424	-0.679269973233984	2.0626450530014e-22	0
ENSG00000214063	TSPAN4	1780.61242828371	0.71612129707472	2.12284761611058e-22	0
ENSG00000170989	S1PR1	73.7712397031615	-2.62621578672093	2.31021669597031e-22	1
ENSG00000099849	RASSF7	1594.72258939318	-0.838611460226531	2.36199861204021e-22	0
ENSG00000172244	C5orf34	117.162355951552	2.00710281462299	2.36481103664788e-22	1
ENSG00000074695	LMAN1	3178.71299360585	-0.608658990576595	2.55075724704422e-22	0
ENSG00000106852	LHX6	134.497338794484	2.39625155360967	2.59360289241421e-22	1
ENSG00000109881	CCDC34	513.827786132102	1.05039410336383	2.59360289241421e-22	1
ENSG00000171236	LRG1	439.458522956828	-1.41000841383243	3.23259253053049e-22	1
ENSG00000136010	ALDH1L2	262.822741087574	4.02694791336631	3.24822284403644e-22	1
ENSG00000105429	MEGF8	3253.55484655321	-0.848470405079081	3.2856171060218e-22	0
ENSG00000117020	AKT3	1324.89108257586	0.809983853361189	3.31640781366674e-22	0
ENSG00000235609	AF127577.4	63.0960492931668	-2.83255749734551	3.64658761732583e-22	1
ENSG00000116062	MSH6	1702.32293487345	0.592729214760196	3.8751046705276e-22	0
ENSG00000198125	MB	342.617315861052	-1.67416220752655	3.88911903027067e-22	1
ENSG00000130529	TRPM4	638.160551650322	-1.01544888137798	4.20841173049484e-22	1
ENSG00000182372	CLN8	495.363680135372	-1.01600503501351	4.55160908331171e-22	1
ENSG00000167291	TBC1D16	2366.82537718434	-0.565663769957897	4.91048873922076e-22	0
ENSG00000151835	SACS	608.462201237908	1.40279297488093	4.91843601022102e-22	1
ENSG00000110799	VWF	127.073143025893	5.24352451123008	4.97664125201326e-22	1
ENSG00000175414	ARL10	652.268757187697	-1.06083710280908	5.42329626567326e-22	1
ENSG00000131747	TOP2A	7016.31430587294	1.05981136418731	5.42808209161603e-22	1
ENSG00000013364	MVP	3617.8883158231	-1.0702884661866	5.49083899707816e-22	1
ENSG00000095485	CWF19L1	712.812597229793	1.08840063810307	5.96449887490878e-22	1
ENSG00000116830	TTF2	1103.06755748756	0.835315057396989	6.05766462028677e-22	0
ENSG00000072041	SLC6A15	121.534937513505	2.01934354103122	6.08828546385404e-22	1
ENSG00000103067	ESRP2	2029.8774991464	-0.72099890214344	6.50118220087796e-22	0
ENSG00000130584	ZBTB46	320.285699801194	-1.03817690185356	6.79700360705278e-22	1
ENSG00000215182	MUC5AC	2907.98545851545	-5.82975836570494	6.92342117508714e-22	1
ENSG00000024526	DEPDC1	728.724105193417	1.2532368530103	7.02311291968655e-22	1
ENSG00000152229	PSTPIP2	127.595522814024	-1.81874194750552	7.15899658680504e-22	1
ENSG00000163681	SLMAP	2335.96764928847	-0.536853171290011	7.2380419693517e-22	0
ENSG00000006652	IFRD1	1332.13620813898	1.01706741847489	7.68797850860001e-22	1
ENSG00000187079	TEAD1	3827.9925541634	0.660998664918118	7.79056386978545e-22	0
ENSG00000138463	DIRC2	642.290588627414	-0.876472931201881	7.92224856030239e-22	0
ENSG00000226419	SLC16A1-AS1	312.030367325369	1.76290632808278	8.54917275479312e-22	1
ENSG00000196083	IL1RAP	1315.07165715891	0.766845827534658	8.55215145106701e-22	0
ENSG00000065717	TLE2	254.628668843211	-1.59069382785996	9.31333455527146e-22	1
ENSG00000166272	WBP1L	1457.0662212431	-0.728885360973297	9.54532816278277e-22	0
ENSG00000164051	CCDC51	738.909360340012	1.12283480198927	9.84312667077884e-22	1
ENSG00000148730	EIF4EBP2	2549.44354590507	-0.667276077791069	1.00575172378603e-21	0
ENSG00000076067	RBMS2	3517.11651449881	0.957269417184869	1.00736623634507e-21	0
ENSG00000177602	HASPIN	246.6420572899	1.33290703673428	1.01033820077303e-21	1
ENSG00000174080	CTSF	620.509095835446	-1.36238698074436	1.02869779465011e-21	1
ENSG00000141076	UTP4	1824.01812822487	0.717382904658268	1.03550517890059e-21	0
ENSG00000130939	UBE4B	1043.95162327395	-0.706914311290658	1.03978251965906e-21	0
ENSG00000112378	PERP	4413.13856171989	-0.928951718609493	1.08604004368761e-21	0
ENSG00000130703	OSBPL2	2050.51601564191	-0.684581318116519	1.08999466348053e-21	0
ENSG00000188641	DPYD	881.648926519441	-0.955478963352758	1.14057884844362e-21	0
ENSG00000141562	NARF	870.858302540303	-0.729490892458943	1.14795339448361e-21	0
ENSG00000196155	PLEKHG4	192.988702660371	1.930159797241	1.29112785033471e-21	1
ENSG00000144455	SUMF1	1077.04759800857	-0.821065814889968	1.32847276060542e-21	0
ENSG00000114450	GNB4	563.218545336098	0.926270969341283	1.33647050962527e-21	0
ENSG00000161888	SPC24	717.137530557465	1.31979159811171	1.36471034018788e-21	1
ENSG00000259207	ITGB3	169.502879728086	-1.43595950299291	1.3748219187935e-21	1
ENSG00000243137	PSG4	71.3362420893953	4.2697446681037	1.44836994662215e-21	1
ENSG00000150760	DOCK1	846.701931661755	-0.713682907142199	1.49622749515107e-21	0
ENSG00000232480	TGFB2-AS1	121.660026060362	-1.8924391399596	1.53671452364805e-21	1
ENSG00000137331	IER3	3502.68877889901	0.572681721591094	1.53671452364805e-21	0
ENSG00000205133	TRIQK	270.743985293756	-1.22566705961228	1.58220507526705e-21	1
ENSG00000146263	MMS22L	353.355421466664	1.26405612057861	1.70076167306835e-21	1
ENSG00000164050	PLXNB1	2765.66283136172	-0.912567237318031	1.75014443633655e-21	0
ENSG00000076248	UNG	1946.17538511122	0.807658258433058	1.80303117279619e-21	0
ENSG00000172590	MRPL52	2143.4616114266	0.628161423269873	1.82733150029638e-21	0
ENSG00000164338	UTP15	492.199701187343	0.933417850624732	1.89811533214774e-21	0
ENSG00000010438	PRSS3	1111.93821198127	0.780121512432761	1.90126979311617e-21	0
ENSG00000067182	TNFRSF1A	6900.42596092971	-0.769647260794136	1.91476779875902e-21	0
ENSG00000070501	POLB	601.026919855435	-0.795134644280292	1.94946051879223e-21	0
ENSG00000175573	C11orf68	1914.97044864894	0.894525196265154	2.00587894303227e-21	0
ENSG00000196260	SFTA2	1096.70064013246	1.19698107476909	2.08463861569541e-21	1
ENSG00000135828	RNASEL	108.318162843394	-1.67724780306934	2.09723775883698e-21	1
ENSG00000130956	HABP4	477.019294060281	1.02448655606704	2.22923279303591e-21	1
ENSG00000269190	FBXO17	690.779001352589	0.977224625430012	2.28517073989922e-21	0
ENSG00000166046	TCP11L2	68.7913497345867	-2.28749615556665	2.31262690391928e-21	1
ENSG00000189377	CXCL17	64.8149035243934	-3.38162071395476	2.37273478716954e-21	1
ENSG00000224259	LINC01133	153.279135927516	2.77389899123486	2.54494264396185e-21	1
ENSG00000156970	BUB1B	1029.64129914511	1.01270772337837	2.66516163468317e-21	1
ENSG00000066027	PPP2R5A	1178.69470011538	-0.761722253075436	2.67759079762415e-21	0
ENSG00000172167	MTBP	240.683176262762	1.3734117256005	2.70359874774674e-21	1
ENSG00000221869	CEBPD	2539.66090262109	-1.17528811726629	2.95388050180952e-21	1
ENSG00000171346	KRT15	768.321637638194	-1.33380321758059	2.99484391684246e-21	1
ENSG00000125648	SLC25A23	1001.41119740674	-0.928474808917176	3.1165590112823e-21	0
ENSG00000153066	TXNDC11	961.392719596418	-0.724503540694806	3.17279299545912e-21	0
ENSG00000115648	MLPH	1180.8092539591	-0.879997030818371	3.34847506667219e-21	0
ENSG00000119681	LTBP2	2978.89227106665	0.957691467956328	3.39191410940899e-21	0
ENSG00000132382	MYBBP1A	3116.45840501494	0.644799607461701	3.39191410940899e-21	0
ENSG00000109805	NCAPG	736.704058570295	1.31142778564485	3.39664490497594e-21	1
ENSG00000143816	WNT9A	253.067781369905	1.66457829022031	3.47401417318839e-21	1
ENSG00000130713	EXOSC2	1031.67038660103	0.788912315462302	3.53072792603453e-21	0
ENSG00000176014	TUBB6	3887.71632765872	0.979846765530112	3.67672588860433e-21	0
ENSG00000196305	IARS	4679.62790016354	0.867648119063728	3.83299857606319e-21	0
ENSG00000141295	SCRN2	1010.80696090861	-0.930963850364344	3.97845747508106e-21	0
ENSG00000111666	CHPT1	685.260750988937	-0.888726930793325	4.0572609276371e-21	0
ENSG00000108384	RAD51C	283.491196111672	1.15452935736281	4.27116370309878e-21	1
ENSG00000227619	AL391056.1	103.433317919113	-2.03401276353285	4.60302721081885e-21	1
ENSG00000085365	SCAMP1	885.669365594331	-0.767228521918829	4.66776972313524e-21	0
ENSG00000158163	DZIP1L	234.999924992396	1.30097312780338	4.71330494795185e-21	1
ENSG00000100852	ARHGAP5	1854.25728360015	-0.602114369269764	4.98705367278133e-21	0
ENSG00000156170	NDUFAF6	268.942336499505	1.25127053073404	5.07287760541405e-21	1
ENSG00000158458	NRG2	47.0197315366344	-3.24758080149278	5.37195238647236e-21	1
ENSG00000137501	SYTL2	57.7565999415018	-2.96712063712938	5.46683154980735e-21	1
ENSG00000103111	MON1B	1584.71291620672	-0.60845549010929	5.59702664542353e-21	0
ENSG00000123358	NR4A1	368.92061523287	1.42211645655594	5.68765979359603e-21	1
ENSG00000115687	PASK	417.607710040546	1.35600151080033	5.92826578096947e-21	1
ENSG00000205208	C4orf46	234.136990268135	1.37121246538444	5.97840188183287e-21	1
ENSG00000171862	PTEN	1455.2358506668	-0.806405622462906	6.12477803847411e-21	0
ENSG00000138311	ZNF365	107.167686104654	2.33739752176898	6.16705665394844e-21	1
ENSG00000148426	PROSER2	4004.63543369421	0.617250348753791	6.17574293782351e-21	0
ENSG00000223485	LINC01615	75.3637752043439	3.00303112686254	6.30059567819073e-21	1
ENSG00000186871	ERCC6L	333.266616981411	1.34216415807112	6.30435129560134e-21	1
ENSG00000139437	TCHP	702.212584801156	0.824961247526845	6.41185796863763e-21	0
ENSG00000135956	TMEM127	2306.34427301177	-0.739380918844199	6.76358162855496e-21	0
ENSG00000100644	HIF1A	6834.32358721441	-0.649694351357179	7.04558654156907e-21	0
ENSG00000146066	HIGD2A	1726.73056513455	-0.562429233956198	7.51873521518225e-21	0
ENSG00000143457	GOLPH3L	535.511777853161	-0.815439657839449	7.59516877928506e-21	0
ENSG00000159921	GNE	1556.41560158528	-1.19013560198211	7.61764854858205e-21	1
ENSG00000106991	ENG	118.552672009221	2.38397140217117	7.91381559357546e-21	1
ENSG00000232445	AC006329.1	250.326132415478	1.49871181187218	7.93275196773319e-21	1
ENSG00000166821	PEX11A	209.463339049806	-1.38079588671926	8.01331866204706e-21	1
ENSG00000117748	RPA2	698.289579574952	0.991004021968025	8.08661825567365e-21	0
ENSG00000157800	SLC37A3	1030.30115123556	-0.673906886306648	8.11620464689191e-21	0
ENSG00000196220	SRGAP3	86.261475587546	-2.00515069326473	8.23901265594908e-21	1
ENSG00000105778	AVL9	1781.05311366044	-0.641471943013727	8.35746804418344e-21	0
ENSG00000072786	STK10	2654.66057883949	0.563698101828852	8.59202380738673e-21	0
ENSG00000035141	FAM136A	2320.57027139887	0.644247670449424	8.61080519921677e-21	0
ENSG00000075142	SRI	4036.8582338157	-0.857591911234503	9.47091903115954e-21	0
ENSG00000114993	RTKN	927.855975541453	0.995940409886087	1.0014020399608e-20	0
ENSG00000111196	MAGOHB	647.841140010942	1.11891455092307	1.02862460029448e-20	1
ENSG00000163993	S100P	1270.80276916035	-1.36679801222047	1.03702031458812e-20	1
ENSG00000171960	PPIH	843.518280752724	1.04324584773131	1.03883219747726e-20	1
ENSG00000149548	CCDC15	98.7205294385312	2.33817982126395	1.06076878643375e-20	1
ENSG00000240024	LINC00888	409.293048248869	1.00931189002312	1.14358041563289e-20	1
ENSG00000148400	NOTCH1	1576.57944456333	0.964551465404812	1.17827112281777e-20	0
ENSG00000138111	MFSD13A	423.219384609275	1.08908575220907	1.22039537219889e-20	1
ENSG00000257923	CUX1	3358.68378538632	-0.605259088060266	1.25277267188355e-20	0
ENSG00000167553	TUBA1C	8215.24729911056	1.05308583590129	1.27033247888368e-20	1
ENSG00000160271	RALGDS	656.302790867152	-1.02181845721825	1.28403968299533e-20	1
ENSG00000120549	KIAA1217	1074.58516144093	-1.04125152003899	1.28796609552535e-20	1
ENSG00000110046	ATG2A	2036.54672093277	-0.800179950819606	1.34526305430222e-20	0
ENSG00000225614	ZNF469	204.165382728326	-1.97902094249396	1.37258242214043e-20	1
ENSG00000113739	STC2	7989.08547276013	2.32656040486956	1.39658191681382e-20	1
ENSG00000130517	PGPEP1	704.255905596992	-0.982965733606741	1.41099110808861e-20	0
ENSG00000102384	CENPI	342.390886345195	1.29054436949945	1.43013655534931e-20	1
ENSG00000117155	SSX2IP	384.088829215661	1.18702211721177	1.56882874261775e-20	1
ENSG00000173327	MAP3K11	4608.08252042827	-0.67488520348238	1.59875492679443e-20	0
ENSG00000109255	NMU	691.607219801997	-1.16219237231462	1.67815596666938e-20	1
ENSG00000187446	CHP1	2367.92540555149	-0.772043434288298	1.72893926243992e-20	0
ENSG00000240476	LINC00973	73.4325379293067	3.03442439364075	1.77153080925137e-20	1
ENSG00000253552	HOXA-AS2	152.301994781035	-1.69653905110642	1.9256655871179e-20	1
ENSG00000126005	MMP24OS	1178.31628280204	-1.12892865609658	1.9256655871179e-20	1
ENSG00000088992	TESC	55.0295674915874	-3.86245871302583	1.96623615419007e-20	1
ENSG00000104147	OIP5	261.830997451273	1.40958323774958	2.08147864039906e-20	1
ENSG00000139579	NABP2	1694.09431631544	0.780806240251865	2.20610025221574e-20	0
ENSG00000102572	STK24	4911.93155696751	-0.48143838942449	2.2816268956657e-20	0
ENSG00000166987	MBD6	1762.14883963434	-0.764288286713584	2.31774731340518e-20	0
ENSG00000132780	NASP	3363.50789172036	0.738055553581698	2.35833697875184e-20	0
ENSG00000124313	IQSEC2	370.54417909437	-0.987858568380768	2.36978284104252e-20	0
ENSG00000124440	HIF3A	74.3504648021564	-2.83175940343978	2.42783659919656e-20	1
ENSG00000164938	TP53INP1	111.505964227704	-1.68520183468225	2.4384604799971e-20	1
ENSG00000101000	PROCR	318.901626205841	1.2786283490384	2.50243341644864e-20	1
ENSG00000096433	ITPR3	21445.0523964827	0.607848626830117	2.51730463317568e-20	0
ENSG00000123384	LRP1	598.264178248008	-3.75541583885508	2.60509572252643e-20	1
ENSG00000102699	PARP4	4700.09956150464	-0.727393692735734	2.62261789509606e-20	0
ENSG00000205593	DENND6B	242.198902892037	-1.27052876953422	2.6304285409054e-20	1
ENSG00000188229	TUBB4B	16523.0845607138	1.0394067503561	2.65221705403753e-20	1
ENSG00000121211	MND1	95.1335135770755	2.08101393753062	2.70238407984002e-20	1
ENSG00000163517	HDAC11	625.185922652649	-0.870499325447125	2.71266819184104e-20	0
ENSG00000006704	GTF2IRD1	1524.16765494495	0.715317724099751	2.71266819184104e-20	0
ENSG00000175305	CCNE2	179.814667679927	1.50314040111987	2.75041680934723e-20	1
ENSG00000177917	ARL6IP6	809.050863108769	0.767828797662273	2.76044757050585e-20	0
ENSG00000127241	MASP1	39.3359363417907	-6.58466550762477	2.99515011851724e-20	1
ENSG00000112742	TTK	533.656395193953	1.32868667747853	3.10469069227632e-20	1
ENSG00000115677	HDLBP	18546.523516384	-0.479340941030527	3.11491363668958e-20	0
ENSG00000167535	CACNB3	675.578877628475	-1.35197663527242	3.25252200819878e-20	1
ENSG00000116191	RALGPS2	793.781377628448	-0.870428338115004	3.35592485152958e-20	0
ENSG00000169255	B3GALNT1	356.987324067622	-1.06218844901579	3.37187356324325e-20	1
ENSG00000108244	KRT23	249.372695984456	-1.96056005436608	3.37187356324325e-20	1
ENSG00000000460	C1orf112	305.877433448078	1.32545033566236	3.53682111728603e-20	1
ENSG00000144579	CTDSP1	3304.5704744128	-0.673094040204803	3.59453857528585e-20	0
ENSG00000165689	SDCCAG3	1916.44222743544	0.754451785148937	3.61790511692206e-20	0
ENSG00000203857	HSD3B1	70.8563779293233	2.2336279364935	3.69080705791738e-20	1
ENSG00000149150	SLC43A1	594.188672200379	1.24700659479896	3.80068571320861e-20	1
ENSG00000149929	HIRIP3	463.591070067453	1.05416467932155	3.83489801779575e-20	1
ENSG00000139990	DCAF5	2099.48791853376	-0.544457297591853	3.89024738921431e-20	0
ENSG00000204267	TAP2	1102.27703249308	0.728304375596738	3.92190619685334e-20	0
ENSG00000129680	MAP7D3	748.601285410552	0.811586259430391	3.92190619685334e-20	0
ENSG00000187535	IFT140	395.022789777332	-1.03495408456205	3.93179182495016e-20	1
ENSG00000146733	PSPH	805.394899562317	1.16831673986104	3.95562004038852e-20	1
ENSG00000075568	TMEM131	856.580520274358	-0.677828039949585	3.99701664431397e-20	0
ENSG00000125459	MSTO1	553.565533116299	0.944005701451568	4.0679771110599e-20	0
ENSG00000220517	ASS1P1	41.7124342880712	-3.49094458643665	4.08049669963569e-20	1
ENSG00000099364	FBXL19	1306.69617397132	-0.785589681265825	4.1241579173528e-20	0
ENSG00000115350	POLE4	971.281867492776	0.741610713367662	4.20883498907434e-20	0
ENSG00000105516	DBP	304.151099395538	-1.4035106717228	4.21081200175983e-20	1
ENSG00000183780	SLC35F3	121.425810481916	2.46723504904823	4.22088540880906e-20	1
ENSG00000054179	ENTPD2	202.841595715343	1.61558091844397	4.3004063351052e-20	1
ENSG00000143891	GALM	548.009592078863	-0.976468528590271	4.40092009629971e-20	0
ENSG00000158109	TPRG1L	1046.95809662078	-0.641215386728497	4.4494092912056e-20	0
ENSG00000165474	GJB2	316.196373244175	-1.43205987015367	4.54196103192799e-20	1
ENSG00000186638	KIF24	345.405352222138	1.16704574038922	4.66137082087252e-20	1
ENSG00000116406	EDEM3	746.17374919505	-0.698623523062341	4.91573880749047e-20	0
ENSG00000104369	JPH1	355.947426522956	1.11885274967456	5.0384091011568e-20	1
ENSG00000136636	KCTD3	1748.4660881966	-0.852237128912977	5.06175088143496e-20	0
ENSG00000198901	PRC1	2629.5108175071	0.918926723133185	5.09065269918685e-20	0
ENSG00000125398	SOX9	1870.55033121648	0.771841350558225	5.12453497230588e-20	0
ENSG00000175505	CLCF1	464.83883876918	0.963264588324085	5.33512428876694e-20	0
ENSG00000101040	ZMYND8	1496.44196387698	-0.694613616235705	5.64442287072496e-20	0
ENSG00000240065	PSMB9	1505.89105760109	0.663263550983729	5.66642286418163e-20	0
ENSG00000156384	SFR1	150.086914548505	1.71271951439032	5.8326112881747e-20	1
ENSG00000100034	PPM1F	2215.18730229541	0.682988718346709	5.84490652062323e-20	0
ENSG00000005486	RHBDD2	1870.85540724098	-0.813527619773474	6.04064713963695e-20	0
ENSG00000232956	SNHG15	877.319560848794	1.44390633973619	6.21848766733189e-20	1
ENSG00000052126	PLEKHA5	890.06287112353	-0.812352553012673	6.2635438335388e-20	0
ENSG00000176542	USF3	586.817877415959	-0.844723416912044	6.35852372513114e-20	0
ENSG00000108622	ICAM2	351.174731498032	0.97760881962675	6.52846130767232e-20	0
ENSG00000176619	LMNB2	11431.6957103316	0.692269888049915	6.52846130767232e-20	0
ENSG00000140853	NLRC5	507.1424406175	1.39010457232896	6.7742093267119e-20	1
ENSG00000145386	CCNA2	1458.57895552135	1.23903763254902	7.40380193583173e-20	1
ENSG00000183684	ALYREF	3360.98558598635	0.82772786210491	7.40589999336973e-20	0
ENSG00000139531	SUOX	391.261515993366	-0.879919406724338	8.17426861719468e-20	0
ENSG00000099282	TSPAN15	1819.89041511018	-0.990625870851585	8.27290102112118e-20	0
ENSG00000010818	HIVEP2	1411.88654734265	-1.16718422654533	8.53222394645432e-20	1
ENSG00000164032	H2AFZ	5276.21049431327	0.925451803675502	8.89414354449349e-20	0
ENSG00000173638	SLC19A1	1211.03764688847	0.853878297096702	9.21354198043659e-20	0
ENSG00000072310	SREBF1	3394.46861708513	-0.958299839375837	9.23768751350361e-20	0
ENSG00000154310	TNIK	650.441133653522	-0.912325680453686	9.31050223557028e-20	0
ENSG00000150782	IL18	1232.64755100115	0.951572125878491	9.34484190945114e-20	0
ENSG00000171889	MIR31HG	47.4002323210498	-2.83173814176721	9.76132835225044e-20	1
ENSG00000163689	C3orf67	90.6509654693489	2.02731255185616	1.01745985786281e-19	1
ENSG00000150991	UBC	30673.6921787564	-0.407882915788086	1.04488823993272e-19	0
ENSG00000111707	SUDS3	1828.4195267048	-0.676069524866599	1.05897758822721e-19	0
ENSG00000173727	AP000769.1	264.841881259076	1.4994662311609	1.0778255957597e-19	1
ENSG00000001461	NIPAL3	780.176181367734	-0.711662919451228	1.1124191462523e-19	0
ENSG00000152952	PLOD2	589.76095368028	-0.998467270909105	1.13145250571243e-19	0
ENSG00000169231	THBS3	467.946898400159	-1.21898418894881	1.18614784016357e-19	1
ENSG00000102547	CAB39L	124.345978168963	-1.80333788835231	1.19495165112101e-19	1
ENSG00000251022	THAP9-AS1	404.925042143125	1.26560601107682	1.19577472427085e-19	1
ENSG00000167721	TSR1	2051.26463799622	0.662518516044589	1.2085723029843e-19	0
ENSG00000126870	WDR60	704.718653361515	-0.774037281380283	1.21477797259892e-19	0
ENSG00000110497	AMBRA1	1507.18178684972	-0.676704190706735	1.21477797259892e-19	0
ENSG00000101290	CDS2	923.68769531781	-0.719293757766162	1.2189969644598e-19	0
ENSG00000205362	MT1A	114.490836590871	2.63973941175841	1.23247132740036e-19	1
ENSG00000164104	HMGB2	3459.77366316767	1.06254250464606	1.24473277863108e-19	1
ENSG00000138092	CENPO	671.542211056055	0.855829914006592	1.2756204231817e-19	0
ENSG00000118777	ABCG2	51.0549729622318	2.76566596526556	1.27912911214822e-19	1
ENSG00000116005	PCYOX1	2139.90947265091	-0.783131997944075	1.28709498279744e-19	0
ENSG00000183207	RUVBL2	5684.83773327929	0.642342186140307	1.31035259787074e-19	0
ENSG00000139644	TMBIM6	22788.6141497333	-0.586268308328164	1.33839964128047e-19	0
ENSG00000163694	RBM47	3881.76051035767	-0.630310381685398	1.34873062033233e-19	0
ENSG00000196923	PDLIM7	3371.13260267342	0.994119160479992	1.37231070802428e-19	0
ENSG00000157193	LRP8	1051.54653917467	1.04635647013871	1.48160416725606e-19	1
ENSG00000172663	TMEM134	690.430403257977	-0.86453920446804	1.48160416725606e-19	0
ENSG00000114861	FOXP1	100.343878742066	-1.82359795806006	1.52371363620664e-19	1
ENSG00000141376	BCAS3	239.230399192499	-1.1525785529413	1.5404127669208e-19	1
ENSG00000261609	GAN	521.509562709201	-0.910724353151786	1.57794620276894e-19	0
ENSG00000142937	RPS8	32222.7647230919	-0.57684106113534	1.57827722540911e-19	0
ENSG00000114767	RRP9	1657.52705981811	0.968079454056994	1.65751508246375e-19	0
ENSG00000105245	NUMBL	825.499845411107	0.761101259072847	1.82972991842108e-19	0
ENSG00000143409	MINDY1	342.641952540863	-1.08384700116689	1.87723001884707e-19	1
ENSG00000197565	COL4A6	1098.220924009	1.17460706738861	1.98757310942842e-19	1
ENSG00000272269	AL138724.1	251.506307513535	1.19429947907866	1.98832518887556e-19	1
ENSG00000130313	PGLS	3404.88018617927	-0.652484491142137	2.02111853162549e-19	0
ENSG00000183010	PYCR1	2350.12414289348	0.964015990459322	2.03889373116521e-19	0
ENSG00000144747	TMF1	1620.87076866003	-0.609001420735447	2.04671111554259e-19	0
ENSG00000143179	UCK2	2546.77130077568	0.670854287197334	2.09433365081148e-19	0
ENSG00000105173	CCNE1	358.606004793582	1.08095724202592	2.10359515839244e-19	1
ENSG00000105520	PLPPR2	424.566910082986	-1.18549159147923	2.26918149079351e-19	1
ENSG00000149483	TMEM138	521.258125371649	0.851880785896231	2.31978233359695e-19	0
ENSG00000167526	RPL13	50957.1089599791	-0.475983455088343	2.35141278633327e-19	0
ENSG00000205250	E2F4	3363.00591755986	0.576625699552428	2.35884921385946e-19	0
ENSG00000188313	PLSCR1	2416.35379571621	0.65186032855667	2.38626651284732e-19	0
ENSG00000188343	FAM92A	491.138441665716	1.01138340271915	2.44683054390951e-19	1
ENSG00000175063	UBE2C	1920.53025418072	1.21880103009896	2.4760937680295e-19	1
ENSG00000275004	ZNF280B	169.810982524296	1.70798448272972	2.5357414933476e-19	1
ENSG00000106538	RARRES2	614.152737272099	-2.62941597173361	2.54102383610455e-19	1
ENSG00000128567	PODXL	7114.26180161118	0.86862174399177	2.58758091504822e-19	0
ENSG00000212719	C17orf51	144.473818655615	1.74338120264662	2.59832822805107e-19	1
ENSG00000168917	SLC35G2	373.944650400488	1.08578540364149	2.63577458068346e-19	1
ENSG00000100889	PCK2	2766.97890525867	1.7672861143346	2.64274914864007e-19	1
ENSG00000124920	MYRF	2220.20834574283	-0.658527482065207	2.77957330133333e-19	0
ENSG00000251322	SHANK3	187.95570487989	1.48393659083274	2.91017834437575e-19	1
ENSG00000134574	DDB2	1018.13708351622	0.844594593943498	2.93638846586167e-19	0
ENSG00000136848	DAB2IP	2940.41709743245	-0.73373776654425	2.96025701518469e-19	0
ENSG00000108819	PPP1R9B	5149.56095964967	-0.529708112928012	2.97860178887175e-19	0
ENSG00000108602	ALDH3A1	4653.75290517686	-3.3068455689166	3.07357956660156e-19	1
ENSG00000198324	FAM109A	1139.19075222047	-0.758408694068314	3.17212555845581e-19	0
ENSG00000131771	PPP1R1B	180.84430203553	-2.15711283157022	3.21794043049407e-19	1
ENSG00000148773	MKI67	5629.35846545236	0.914739209857849	3.27211500386295e-19	0
ENSG00000137266	SLC22A23	149.981745286688	-2.06014855458665	3.36146048952594e-19	1
ENSG00000092201	SUPT16H	6114.14476771167	0.573228991610954	3.36146048952594e-19	0
ENSG00000065883	CDK13	1627.52176728065	-0.593914132665754	3.5007308931038e-19	0
ENSG00000165804	ZNF219	1572.51302743753	-0.926457336050363	3.60718544034452e-19	0
ENSG00000058063	ATP11B	2192.52550731114	-0.631564512446535	3.62565124230277e-19	0
ENSG00000172795	DCP2	835.14944838086	-0.618356486636387	3.71112912608951e-19	0
ENSG00000088808	PPP1R13B	1154.57457126993	-0.646156031153938	3.73856578843717e-19	0
ENSG00000011332	DPF1	134.447420356146	1.8224656228678	3.80932929238673e-19	1
ENSG00000148688	RPP30	680.452192458559	0.902764900839976	3.92361539389441e-19	0
ENSG00000183779	ZNF703	1010.1535377627	-0.999383435806417	3.97415508381769e-19	0
ENSG00000149499	EML3	2012.96382225698	-0.648973897475078	4.038603169681e-19	0
ENSG00000210196	MT-TP	569.917095277787	-0.947191362945668	4.06157307386436e-19	0
ENSG00000167110	GOLGA2	2765.22110430961	-0.640472578652763	4.24082694113441e-19	0
ENSG00000185201	IFITM2	1238.5631218131	0.966578598609728	4.27567699144834e-19	0
ENSG00000058668	ATP2B4	2541.18740737211	-1.04346868929472	4.39301160229044e-19	1
ENSG00000087263	OGFOD1	1010.53729963796	0.706022595684224	4.42481857870743e-19	0
ENSG00000185344	ATP6V0A2	763.65749337282	0.829791869465533	4.49072392841342e-19	0
ENSG00000151287	TEX30	209.921062701916	1.27788492371809	4.96039065956022e-19	1
ENSG00000053372	MRTO4	1986.96501252862	0.827612826703846	5.07197622266387e-19	0
ENSG00000150867	PIP4K2A	747.062484266684	-0.914945056872619	5.19098905830716e-19	0
ENSG00000001617	SEMA3F	95.9474830275483	-1.74739866041896	5.31317119662293e-19	1
ENSG00000108784	NAGLU	1528.01086739765	-0.693423602845529	5.381968072865e-19	0
ENSG00000031081	ARHGAP31	204.196637246649	1.24933186655781	5.55379540112514e-19	1
ENSG00000129422	MTUS1	806.208922129123	-1.10686501695227	5.56593962637358e-19	1
ENSG00000143164	DCAF6	1212.18964033784	-1.03505930928084	5.75138964204084e-19	1
ENSG00000151892	GFRA1	101.65417938887	3.76710781476206	5.75330491921233e-19	1
ENSG00000198840	MT-ND3	8237.39387652409	-0.658578772877246	5.79409930101279e-19	0
ENSG00000149115	TNKS1BP1	7033.53527230343	-0.542280482160997	5.98112566123052e-19	0
ENSG00000183248	PRR36	151.968545147508	-1.99591668160344	6.0951071673307e-19	1
ENSG00000131242	RAB11FIP4	934.405681863342	-0.984781933044416	6.14979383436608e-19	0
ENSG00000049618	ARID1B	1754.6348857992	-0.748810020692398	6.35957148915177e-19	0
ENSG00000107551	RASSF4	113.502333802612	-2.06308547143886	6.4523683421602e-19	1
ENSG00000104808	DHDH	64.331992347396	2.77747366343507	6.50832706609874e-19	1
ENSG00000084764	MAPRE3	167.810891140821	-1.44148078932431	6.73730114978476e-19	1
ENSG00000166925	TSC22D4	3989.69240056725	-0.882170341713251	6.73730114978476e-19	0
ENSG00000162736	NCSTN	2387.56313983413	-0.627980733062563	6.88757178262207e-19	0
ENSG00000073060	SCARB1	2900.66083737624	0.802110103977179	6.94801717872832e-19	0
ENSG00000135750	KCNK1	1060.84371579774	-0.858234995358563	7.27861610979774e-19	0
ENSG00000168101	NUDT16L1	727.734368197833	-0.812597835158206	7.34307792041332e-19	0
ENSG00000068354	TBC1D25	864.118173696116	-0.719411419599452	7.38252407157478e-19	0
ENSG00000153561	RMND5A	1572.41220726855	-0.722535739134465	7.39430175709184e-19	0
ENSG00000213886	UBD	31.527005693276	-4.06923858950239	7.47808757552789e-19	1
ENSG00000070718	AP3M2	553.355341551512	0.82637572397891	7.87107580611848e-19	0
ENSG00000172893	DHCR7	8524.06625819217	0.954752017415887	7.93420765132309e-19	0
ENSG00000103150	MLYCD	468.535997681805	-1.09768187835453	7.93963173209311e-19	1
ENSG00000145113	MUC4	8674.14148942886	-2.99681446836744	7.99544788778856e-19	1
ENSG00000122863	CHST3	2220.18177763113	0.506914404329219	8.11565404799824e-19	0
ENSG00000175792	RUVBL1	4466.61502267182	0.700171028526098	8.34124015572784e-19	0
ENSG00000120802	TMPO	2479.95947210418	0.846753830844894	8.41697732659374e-19	0
ENSG00000040608	RTN4R	588.028259674663	1.15731079916501	8.51532503231684e-19	1
ENSG00000081791	KIAA0141	1499.83276241255	-0.592839980657073	8.96717691765106e-19	0
ENSG00000160113	NR2F6	7345.59775913497	-0.881529048409949	8.97089779120428e-19	0
ENSG00000140835	CHST4	28.595133123478	-4.45030961337973	9.70961013824009e-19	1
ENSG00000170689	HOXB9	921.603691393502	1.19394364752332	9.99784561131237e-19	1
ENSG00000167862	MRPL58	1036.51787784892	0.741247624083394	1.00658413987914e-18	0
ENSG00000100401	RANGAP1	6537.41092529033	0.590773421471041	1.04619058101187e-18	0
ENSG00000171243	SOSTDC1	28.482422444252	-5.27867535189794	1.05628930692171e-18	1
ENSG00000108960	MMD	687.090261917677	-0.878615206429195	1.07942380975231e-18	0
ENSG00000103353	UBFD1	1569.7043683031	-0.548269469474891	1.08983477399353e-18	0
ENSG00000122218	COPA	6448.06362399388	-0.516378664490579	1.10603287233686e-18	0
ENSG00000144560	VGLL4	1025.95493214462	-0.773782972329798	1.10603287233686e-18	0
ENSG00000197971	MBP	2330.90281621487	-0.557057068142498	1.13095588331575e-18	0
ENSG00000106397	PLOD3	4595.06815524896	0.407645425726366	1.16408451530492e-18	0
ENSG00000151849	CENPJ	386.100011954164	1.06460600115564	1.16408451530492e-18	1
ENSG00000085185	BCORL1	751.385715841597	-0.835479859152603	1.21238390275137e-18	0
ENSG00000164885	CDK5	588.669657861192	-0.722359442023471	1.2176673618905e-18	0
ENSG00000147224	PRPS1	1157.79702147991	0.884192878443337	1.24350788340335e-18	0
ENSG00000122971	ACADS	548.204644886378	-1.01129804019817	1.25170290553152e-18	1
ENSG00000163577	EIF5A2	325.76196856551	1.0023981588719	1.27559582759621e-18	1
ENSG00000125170	DOK4	1351.30608758463	-0.828310568615893	1.30399479202945e-18	0
ENSG00000138678	GPAT3	321.082799081689	1.09217635721695	1.3322444458266e-18	1
ENSG00000113070	HBEGF	1786.04841622075	1.30775544478899	1.33831967622059e-18	1
ENSG00000279487		1231.80757594308	-2.22081322235931	1.34884858757416e-18	1
ENSG00000116096	SPR	1001.42661799252	-0.933747526460656	1.35179108091221e-18	0
ENSG00000089327	FXYD5	1727.24635272061	0.716195966408722	1.40470209053357e-18	0
ENSG00000055332	EIF2AK2	2276.53103080342	0.746920057967734	1.42535731034247e-18	0
ENSG00000177302	TOP3A	715.820077981903	0.900590482859314	1.43329731736633e-18	0
ENSG00000142534	RPS11	34281.071938669	-0.73950859663036	1.46053988085305e-18	0
ENSG00000167536	DHRS13	276.079546318217	-1.04285847068938	1.46170799043573e-18	1
ENSG00000180385	EMC3-AS1	245.266719036447	1.81329489600784	1.48290684798317e-18	1
ENSG00000112144	ICK	320.577122538013	-1.14778865723332	1.51058619649213e-18	1
ENSG00000160685	ZBTB7B	1686.92924217429	-0.778951138737598	1.52717425634842e-18	0
ENSG00000275700	AATF	3061.41545158652	0.630861823611654	1.55225429183747e-18	0
ENSG00000157617	C2CD2	1235.75204660377	-0.673731947741889	1.59681475541808e-18	0
ENSG00000150540	HNMT	468.308498766124	-1.07377429898252	1.62623242861927e-18	1
ENSG00000073350	LLGL2	3079.4882788845	-0.74186836744754	1.63023596115076e-18	0
ENSG00000213463	SYNJ2BP	822.126010776161	-0.697556858205896	1.64947112859405e-18	0
ENSG00000144481	TRPM8	68.8633512410334	-2.78700654866237	1.66819003549044e-18	1
ENSG00000136560	TANK	653.41757832874	-0.715644301902995	1.73269664242002e-18	0
ENSG00000237441	RGL2	2803.43174487858	-0.907301134036342	1.73769478921409e-18	0
ENSG00000113356	POLR3G	155.803167743946	1.87821298960437	1.74165054370011e-18	1
ENSG00000183072	NKX2-5	285.229427157029	1.31053611625253	1.74165054370011e-18	1
ENSG00000123836	PFKFB2	1255.89421260117	0.664282536942278	1.76958394456005e-18	0
ENSG00000118482	PHF3	1608.39614703732	-0.523871433573804	1.78724269200689e-18	0
ENSG00000075399	VPS9D1	442.988303976494	-1.05887629750759	1.84255594431172e-18	1
ENSG00000275835	TUBGCP5	624.419231423938	0.857101252765096	1.856745777416e-18	0
ENSG00000110446	SLC15A3	816.656928544273	1.13330711642689	1.87999617216669e-18	1
ENSG00000137133	HINT2	955.343679291081	0.855274181507556	1.88785278887582e-18	0
ENSG00000084092	NOA1	1275.15586174113	-0.869154275916426	1.92130453414395e-18	0
ENSG00000088812	ATRN	1512.85478882509	-0.700674860289108	1.92286677827303e-18	0
ENSG00000273654	AC020904.2	126.289709915217	-1.76262703749374	2.01247288386915e-18	1
ENSG00000117266	CDK18	478.439390154017	-1.13694567589751	2.02496234661538e-18	1
ENSG00000184489	PTP4A3	201.806045921667	1.54418813623015	2.07653160107256e-18	1
ENSG00000128641	MYO1B	1629.64801802613	0.832487173319536	2.07666679757615e-18	0
ENSG00000275183	LENG9	453.625557218482	-0.970540392089929	2.09797653805848e-18	0
ENSG00000071537	SEL1L	1470.541787984	-0.626683736936546	2.16049839941469e-18	0
ENSG00000153531	ADPRHL1	260.005463923424	1.2535552480072	2.21432262959541e-18	1
ENSG00000150961	SEC24D	501.561674068409	-0.969814232054855	2.24789140006074e-18	0
ENSG00000198561	CTNND1	10341.243620034	-0.734449257759044	2.25487206711248e-18	0
ENSG00000124875	CXCL6	36.7975492297119	-3.10553419287374	2.31250534966716e-18	1
ENSG00000102580	DNAJC3	1650.12916374366	-0.619875143899789	2.40413725126176e-18	0
ENSG00000188549	CCDC9B	4132.77097050097	0.804867711618636	2.4579549178519e-18	0
ENSG00000157625	TAB3	961.508487065871	-0.708333495539238	2.46482443494484e-18	0
ENSG00000064393	HIPK2	1910.27133529595	-0.799013598223143	2.51938419364447e-18	0
ENSG00000146842	TMEM209	681.202353551105	0.892411008867819	2.55742449412026e-18	0
ENSG00000140497	SCAMP2	2387.79896269566	-0.560402054125082	2.57951341586785e-18	0
ENSG00000027869	SH2D2A	75.8847932350412	2.54809905094259	2.64808274561602e-18	1
ENSG00000222047	C10orf55	124.998441391095	1.69002479255923	2.71048963274865e-18	1
ENSG00000111445	RFC5	893.164875616063	0.867657131090995	2.71048963274865e-18	0
ENSG00000035664	DAPK2	36.5971460787576	-3.55058254002512	2.72882016841038e-18	1
ENSG00000177030	DEAF1	624.086573516572	-0.735986023859955	2.78240569191564e-18	0
ENSG00000130475	FCHO1	289.434628928586	1.08823970517336	2.80957472918699e-18	1
ENSG00000187954	CYHR1	2021.59799848056	-0.543082968264573	2.82339822719111e-18	0
ENSG00000124191	TOX2	627.270882134221	-0.763063298824965	2.89195185378334e-18	0
ENSG00000144357	UBR3	812.433908324971	-0.738543169457179	2.90720235265707e-18	0
ENSG00000149599	DUSP15	76.614650443702	2.92731244676979	2.92084931657823e-18	1
ENSG00000182963	GJC1	1482.27660249485	0.847980194588213	2.92118723289901e-18	0
ENSG00000112029	FBXO5	359.399341994651	1.08542105023358	3.02785706908395e-18	1
ENSG00000073417	PDE8A	670.17355070929	-0.829596607114962	3.07050154164169e-18	0
ENSG00000016391	CHDH	305.800460286096	1.05831215358827	3.07354452281788e-18	1
ENSG00000196526	AFAP1	3169.21704799661	-0.574169290067546	3.10821044132275e-18	0
ENSG00000186187	ZNRF1	478.819074770739	-0.96523674519886	3.12567702711728e-18	0
ENSG00000100726	TELO2	1522.72828207477	0.604690154414926	3.22605583591186e-18	0
ENSG00000085871	MGST2	486.636699814561	-0.842492681324272	3.32097215096202e-18	0
ENSG00000167962	ZNF598	2762.17326270722	1.01781205922491	3.38261425219198e-18	1
ENSG00000267321	LINC02001	280.508841440987	1.17276265668681	3.38261425219198e-18	1
ENSG00000149179	C11orf49	655.225375366002	-0.732096097201487	3.53113912079787e-18	0
ENSG00000147144	CCDC120	1552.0052588933	-0.718932672494227	3.53778397156407e-18	0
ENSG00000168769	TET2	251.33777016805	-1.03974487862342	3.54608405126854e-18	1
ENSG00000225648	SBDSP1	604.718593345693	0.990818246595437	3.55532877095954e-18	0
ENSG00000080986	NDC80	644.783652417068	1.22203371637768	3.69221169653744e-18	1
ENSG00000047578	KIAA0556	637.178924219661	-0.773974850621943	3.71889362515449e-18	0
ENSG00000189339	SLC35E2B	613.244244873665	-0.86356792904742	3.73592994412783e-18	0
ENSG00000135052	GOLM1	4100.26153589733	-0.604150404732863	3.76690652138192e-18	0
ENSG00000105426	PTPRS	34.0346334535936	-4.60181477219691	3.77090859711308e-18	1
ENSG00000167550	RHEBL1	83.5774185938923	2.11347129588053	3.87871652954e-18	1
ENSG00000091317	CMTM6	2920.58883240101	-0.84937930080273	3.94615975259605e-18	0
ENSG00000052749	RRP12	2678.9046621921	0.772592164773042	3.97870361965227e-18	0
ENSG00000185298	CCDC137	1526.31401145228	0.584660888723929	4.10829500595798e-18	0
ENSG00000149043	SYT8	2438.58154528901	-2.14226262578674	4.1620775510864e-18	1
ENSG00000131737	KRT34	63.8297068026797	5.37946592528161	4.33499068452038e-18	1
ENSG00000071051	NCK2	2250.20321824175	-0.616513474937023	4.34975811211409e-18	0
ENSG00000109323	MANBA	528.447263639844	-1.07712159610956	4.36890972164443e-18	1
ENSG00000123975	CKS2	1399.69691139251	1.12165145015403	4.51993476306132e-18	1
ENSG00000176641	RNF152	26.1046334324942	-4.02997384346176	4.54047904096254e-18	1
ENSG00000112297	CRYBG1	1294.94446678331	0.708924238443554	4.7129777372664e-18	0
ENSG00000160932	LY6E	34575.0256874082	-0.469896513616466	4.90025974386227e-18	0
ENSG00000067221	STOML1	428.591452432398	0.901126814281148	5.08614044973459e-18	0
ENSG00000262152	LINC00514	51.8282552909732	3.28198072773456	5.16762733337385e-18	1
ENSG00000105185	PDCD5	2042.84978432471	0.765755107604168	5.22898471847856e-18	0
ENSG00000215301	DDX3X	7430.67943195779	-0.565232806754548	5.27389934770332e-18	0
ENSG00000115902	SLC1A4	277.062018744393	2.15991121634309	5.39576474019994e-18	1
ENSG00000223749	MIR503HG	144.890742648149	2.60361207494943	5.57551768669867e-18	1
ENSG00000076382	SPAG5	1264.62349925047	0.988239160659845	5.59604527446529e-18	0
ENSG00000116337	AMPD2	881.867714852316	-0.864462717045174	5.78760269004016e-18	0
ENSG00000109079	TNFAIP1	1901.92847685081	0.519423577238672	5.79464552665142e-18	0
ENSG00000069020	MAST4	472.92393621515	-1.09830747397843	5.92994259594845e-18	1
ENSG00000144224	UBXN4	2291.32888491855	-0.620899802588645	5.93024939326947e-18	0
ENSG00000183172	SMDT1	624.68682481145	-0.746712535144375	5.93024939326947e-18	0
ENSG00000164266	SPINK1	28.0366721653063	-5.61469639911221	5.95754333029835e-18	1
ENSG00000184012	TMPRSS2	247.229283163979	-1.46605812913345	6.00700765758944e-18	1
ENSG00000160183	TMPRSS3	835.730213538743	1.27674768432283	6.2208433360795e-18	1
ENSG00000236824	BCYRN1	70.6224058020249	2.83919601115114	6.49925018463398e-18	1
ENSG00000072201	LNX1	62.4455722644555	-2.53125543630295	6.55966898323142e-18	1
ENSG00000130203	APOE	511.176136962769	1.45225162947397	6.75208564964801e-18	1
ENSG00000170209	ANKK1	26.894326020054	-4.65318860936518	6.7601912489787e-18	1
ENSG00000167642	SPINT2	19329.3503064348	-0.684421801715329	6.7601912489787e-18	0
ENSG00000221890	NPTXR	73.061785537241	-2.51933630593308	7.03835841461537e-18	1
ENSG00000143641	GALNT2	6309.2918165926	-0.947045191307782	7.06261205206219e-18	0
ENSG00000182489	XKRX	45.1231348109283	-2.59484143272565	7.06261205206219e-18	1
ENSG00000147874	HAUS6	887.553863791157	0.807536032634772	7.28361404309411e-18	0
ENSG00000115221	ITGB6	1626.9159300322	-1.03753407723346	7.34682660411843e-18	1
ENSG00000145912	NHP2	4537.80111361411	0.599050819874052	7.39707158335035e-18	0
ENSG00000111358	GTF2H3	1118.23860665228	0.753815838314763	7.47117313522678e-18	0
ENSG00000133812	SBF2	583.035046547467	-0.871862853133772	7.72010799404659e-18	0
ENSG00000136826	KLF4	1647.57901677471	0.842417037543675	7.75279164690744e-18	0
ENSG00000105197	TIMM50	2931.17995028325	0.587723509126081	7.87079538395389e-18	0
ENSG00000164088	PPM1M	243.352526197645	-1.27660617394529	7.9677680310922e-18	1
ENSG00000165732	DDX21	6743.47601035162	0.585575476501039	8.06119362816883e-18	0
ENSG00000090376	IRAK3	314.724579478973	-1.07476123675283	8.0686811625893e-18	1
ENSG00000171988	JMJD1C	1003.67474190722	-0.68585115296484	8.07431951745848e-18	0
ENSG00000110721	CHKA	1480.60495687111	-0.781438671584376	8.32209502785407e-18	0
ENSG00000205937	RNPS1	3212.72622981553	0.49477810651216	8.36921814769109e-18	0
ENSG00000005007	UPF1	8294.62813868466	-0.502258887699337	8.43952389840525e-18	0
ENSG00000134369	NAV1	782.193262863905	-0.769950485770782	8.94119818618774e-18	0
ENSG00000063438	AHRR	91.0831805237762	-2.5480254500771	9.49668823975762e-18	1
ENSG00000155111	CDK19	273.010764968603	-0.986306232233933	9.53760420846712e-18	0
ENSG00000277161	PIGW	427.751293665678	1.0523666876154	9.8729296786542e-18	1
ENSG00000130635	COL5A1	455.732843120111	1.68325286187866	1.00637829120146e-17	1
ENSG00000067064	IDI1	2529.3771663387	1.23058962373859	1.02308350464994e-17	1
ENSG00000165792	METTL17	1096.96013409682	0.631851021287969	1.02736265521849e-17	0
ENSG00000165795	NDRG2	122.277301820831	-1.77632854803248	1.09617658216958e-17	1
ENSG00000158186	MRAS	78.3150669175642	2.086889928447	1.10646836135588e-17	1
ENSG00000130720	FIBCD1	150.475034523127	-1.83815187105169	1.14673910105638e-17	1
ENSG00000133065	SLC41A1	1173.11612626816	0.599484407914734	1.21369367799959e-17	0
ENSG00000242125	SNHG3	509.138380843176	1.15338910574608	1.22313484519581e-17	1
ENSG00000120306	CYSTM1	759.831985599835	-0.703118822810522	1.26652333474259e-17	0
ENSG00000173145	NOC3L	713.290229036874	0.93453760624837	1.29521860902814e-17	0
ENSG00000165283	STOML2	5078.93144212024	0.601771404520769	1.30457519027899e-17	0
ENSG00000029153	ARNTL2	1996.63452638447	0.671470944958689	1.31822549361514e-17	0
ENSG00000128274	A4GALT	280.851617600857	-1.05376609852601	1.35287563062659e-17	1
ENSG00000115415	STAT1	4043.68774378991	0.809152180675106	1.36325059183652e-17	0
ENSG00000101220	C20orf27	1361.00936335375	0.789719884192427	1.40615044710225e-17	0
ENSG00000160145	KALRN	73.6052953020956	2.44422455307068	1.41965457279295e-17	1
ENSG00000100302	RASD2	115.211623715609	-1.87661644159895	1.44148735846422e-17	1
ENSG00000167183	PRR15L	328.966697859447	-3.562761839979	1.47150682558922e-17	1
ENSG00000143067	ZNF697	237.925852329088	1.36613120331479	1.6329900656857e-17	1
ENSG00000127220	ABHD8	1012.23559629929	-0.781625271345416	1.64268564134075e-17	0
ENSG00000061656	SPAG4	162.859742223768	-1.52876427231607	1.65762069472835e-17	1
ENSG00000175197	DDIT3	548.055351179285	1.63521514576103	1.67771118261507e-17	1
ENSG00000120875	DUSP4	6661.941546207	-0.398801278914809	1.69021705094414e-17	0
ENSG00000163923	RPL39L	934.309121581041	0.77336913297096	1.7574367707398e-17	0
ENSG00000175216	CKAP5	6362.8231708081	0.537613054638879	1.81892117976905e-17	0
ENSG00000179546	HTR1D	110.114136785763	1.83100535251199	1.8633785831883e-17	1
ENSG00000078804	TP53INP2	216.339905484855	-1.2816036337672	1.87160041350751e-17	1
ENSG00000115977	AAK1	988.770016261343	-0.751199747531955	1.89008969532278e-17	0
ENSG00000124134	KCNS1	137.508940884168	1.7907363878731	1.90977870116487e-17	1
ENSG00000074266	EED	865.356433380616	0.64162189364723	1.91656287017214e-17	0
ENSG00000168827	GFM1	2280.16255691811	0.664975379296094	1.9272410916816e-17	0
ENSG00000024048	UBR2	1397.39367072736	-0.583943505511226	1.9816853969261e-17	0
ENSG00000155189	AGPAT5	656.549496807271	0.763602030419319	2.00848632122558e-17	0
ENSG00000165914	TTC7B	457.961889771087	0.923537344301054	2.04986764628745e-17	0
ENSG00000168077	SCARA3	51.8467210268069	3.22018567304123	2.09695952816191e-17	1
ENSG00000121957	GPSM2	760.802150199339	0.994278607728904	2.10659368687415e-17	0
ENSG00000111450	STX2	262.273888776629	1.15962572945858	2.10659368687415e-17	1
ENSG00000068078	FGFR3	305.884455545644	-1.69085265526024	2.10699458192213e-17	1
ENSG00000114626	ABTB1	883.67578679234	-1.08908929874195	2.12980875005797e-17	1
ENSG00000173848	NET1	3261.898299414	-0.689304921977086	2.1368838596272e-17	0
ENSG00000172037	LAMB2	7324.46430173228	-0.956668591926884	2.16873615600821e-17	0
ENSG00000265763	ZNF488	659.903626497266	-1.18853208857322	2.17927792481258e-17	1
ENSG00000171792	RHNO1	1595.6356886584	0.593711349845059	2.20640866106377e-17	0
ENSG00000198176	TFDP1	5167.80591774967	0.553950398163419	2.21709865941827e-17	0
ENSG00000091073	DTX2	1664.20251399827	-0.712423744299935	2.24737493850022e-17	0
ENSG00000141569	TRIM65	1477.29336992048	0.71562672079118	2.25017625962888e-17	0
ENSG00000082516	GEMIN5	1100.7922444134	0.66633645435812	2.30171443840876e-17	0
ENSG00000126524	SBDS	2087.61351366212	0.601155716544036	2.30171443840876e-17	0
ENSG00000261236	BOP1	5961.44432130774	0.62715992460267	2.31362021135922e-17	0
ENSG00000129636	ITFG1	687.604265909827	-0.773091449167775	2.38073904882132e-17	0
ENSG00000129219	PLD2	775.824536982298	-1.00874506797193	2.38078548686047e-17	1
ENSG00000126822	PLEKHG3	3097.86503897957	0.563984026435858	2.38902870786504e-17	0
ENSG00000125734	GPR108	1032.74900978526	-0.651207394301537	2.43463419181135e-17	0
ENSG00000113758	DBN1	3162.38993829899	0.793145534740909	2.52487999129891e-17	0
ENSG00000215915	ATAD3C	233.616023669114	-1.14297049952159	2.56192725572263e-17	1
ENSG00000121152	NCAPH	1155.6153957362	1.18377840864419	2.57525643054237e-17	1
ENSG00000134001	EIF2S1	3016.44552886901	0.74961073581102	2.63605622298937e-17	0
ENSG00000006459	KDM7A	160.088841304503	-1.30112870001226	2.65142463833681e-17	1
ENSG00000162734	PEA15	5263.92448887352	0.720694075935144	2.66403131097271e-17	0
ENSG00000204540	PSORS1C1	110.966134985876	2.04404744096842	2.74891408135208e-17	1
ENSG00000099860	GADD45B	1521.9558260899	0.961848664476387	2.75207239139525e-17	0
ENSG00000138593	SECISBP2L	530.622935782774	-0.775808311169163	2.87443623654075e-17	0
ENSG00000113328	CCNG1	1665.05809999896	-0.789405695013354	2.96245834474531e-17	0
ENSG00000128052	KDR	319.412735868311	1.34894974710412	2.96873286477969e-17	1
ENSG00000117475	BLZF1	574.204627005043	0.834979358636896	3.04353887536953e-17	0
ENSG00000133116	KL	35.4329147706973	-6.73461933599821	3.1347767939906e-17	1
ENSG00000166444	ST5	886.928273004065	-0.73135077882791	3.17814280694442e-17	0
ENSG00000136153	LMO7	4714.03842800834	-0.747555582288432	3.20143003847317e-17	0
ENSG00000135336	ORC3	345.507330245061	1.00581283798807	3.2077823124029e-17	1
ENSG00000153879	CEBPG	1157.70453793891	1.25897958780874	3.37573015889713e-17	1
ENSG00000198643	FAM3D	24.1597631375611	-4.05359455870192	3.44643846343738e-17	1
ENSG00000183527	PSMG1	901.090710903342	0.956116938893995	3.49681629742309e-17	0
ENSG00000162836	ACP6	801.164053086153	-0.673660982560291	3.59448346238718e-17	0
ENSG00000107338	SHB	737.239576596685	-0.778469953176935	3.71455315251439e-17	0
ENSG00000170296	GABARAP	537.60969177729	-0.803829152302998	3.76245205117567e-17	0
ENSG00000141560	FN3KRP	1231.41440788383	0.616484830594821	3.82869939129504e-17	0
ENSG00000255112	CHMP1B	1950.89673406122	-0.562749548310079	4.0260369267912e-17	0
ENSG00000118193	KIF14	647.849899882234	1.01888184373347	4.07962275819675e-17	1
ENSG00000169432	SCN9A	30.4936295998734	-4.25025972685508	4.09474044359737e-17	1
ENSG00000067225	PKM	47608.3004670174	-0.896209831708267	4.11037491294901e-17	0
ENSG00000128849	CGNL1	31.3974999628875	-3.37655679568676	4.19211670847771e-17	1
ENSG00000156976	EIF4A2	8468.91594943391	-0.588746967997676	4.20090160193847e-17	0
ENSG00000137814	HAUS2	640.783573316343	0.893955618020058	4.25110772498381e-17	0
ENSG00000166619	BLCAP	2599.71000362591	-0.544838915427236	4.42348074924764e-17	0
ENSG00000099785	MARCH2	348.374000569469	-1.15878659471646	4.43469574790328e-17	1
ENSG00000122884	P4HA1	837.925682424237	-0.779330753679829	4.4445147145859e-17	0
ENSG00000179889	PDXDC1	2059.08271169207	-0.557240864882626	4.46250250484792e-17	0
ENSG00000178718	RPP25	289.456377424064	1.06312152527007	4.48007568460996e-17	1
ENSG00000258791	LINC00520	39.6556709741736	3.369112660226	4.66868858541702e-17	1
ENSG00000143061	IGSF3	581.470611185929	1.37341758946464	4.71136366239904e-17	1
ENSG00000179833	SERTAD2	920.169737662879	0.713326788098705	5.06669465680882e-17	0
ENSG00000131652	THOC6	990.474022079479	0.647723377669421	5.15148443216188e-17	0
ENSG00000157778	PSMG3	1246.89874154946	0.639168938658473	5.2655334452846e-17	0
[truncated: 29,139 more rows]
