# Supplementary material for: Mechanical control of innate immune responses against viral infection revealed in a human lung alveolus chip
Source: Nat Commun. 2022 Apr 8;13:1928. doi: 10.1038/s41467-022-29562-4 (PMC8993817; doi:10.1038/s41467-022-29562-4)
Supplement: Supplementary file 4 — Supplementary Data 2 [file 41467_2022_29562_MOESM4_ESM.xlsx]

## Sheet: Day 14 vs Day 0_Down
Category	ID	Name	Source	p-value	q-value Bonferroni	q-value FDR B&H	q-value FDR B&Y	Hit Count in Query List	Hit Count in Genome	Hit in Query List
GO: Molecular Function	GO:0005509	calcium ion binding		4.208e-06	0.002058	0.002058	0.01393	16	734	PRSS2,CALB2,SPOCK2,FAM20C,FBN2,MEGF6,LOXL2,PCDH19,PLA2G5,TESC,LTBP3,TNNC1,CDH2,CDH5,FBN3,PADI3
GO: Molecular Function	GO:0004629	phospholipase C activity		3.895e-05	0.01905	0.009266	0.06273	7	161	GPR20,GRPR,LPAR1,EDN1,TXK,ADRA1B,KISS1
GO: Molecular Function	GO:0005201	extracellular matrix structural constituent		7.357e-05	0.03598	0.009266	0.06273	7	178	COL13A1,SPOCK2,FBN2,IGFBP6,IGFBP7,MUC4,FBN3
GO: Molecular Function	GO:0008081	phosphoric diester hydrolase activity		7.579e-05	0.03706	0.009266	0.06273	8	242	PDE2A,GPR20,GRPR,LPAR1,EDN1,TXK,ADRA1B,KISS1
GO: Molecular Function	GO:0042578	phosphoric ester hydrolase activity		0.0001807	0.08837	0.01686	0.1142	13	700	PDE2A,GPR20,DUSP1,LCK,GRPR,LPAR1,EDN1,TXK,ADRA1B,PTPRS,TNF,TESC,KISS1
GO: Molecular Function	GO:0004620	phospholipase activity		0.0002069	0.1012	0.01686	0.1142	8	280	GPR20,GRPR,LPAR1,EDN1,TXK,ADRA1B,PLA2G5,KISS1
GO: Molecular Function	GO:0004720	protein-lysine 6-oxidase activity		0.0003202	0.1566	0.02237	0.1515	2	5	LOXL2,LOXL4
GO: Molecular Function	GO:0016298	lipase activity		0.0006063	0.2965	0.03706	0.2509	8	329	GPR20,GRPR,LPAR1,EDN1,TXK,ADRA1B,PLA2G5,KISS1
GO: Biological Process	GO:0009967	positive regulation of signal transduction		3.933e-08	0.0001342	0.0001342	0.001169	30	1823	NPR1,KLK6,PRR5L,GPR20,TNFSF18,UBD,GSX2,TNFRSF18,LCK,ERN2,PTGIS,LPAR1,EDN1,VSIR,LGALS1,TXK,ADRA1B,NFATC4,PIK3CG,WNT16,ARC,PLA2G5,ELF3,HES1,TNF,STRA6,KISS1,CDH2,CDH5,FGF19
GO: Biological Process	GO:0030155	regulation of cell adhesion		1.35e-06	0.004606	0.001041	0.00907	17	777	PRSS2,MYADM,TNFSF18,HYAL1,DUSP1,CEACAM6,CCDC80,SPOCK2,TNFRSF18,LCK,VSIR,LGALS1,PIK3CG,HES1,TNF,TESC,MUC4
GO: Biological Process	GO:0045785	positive regulation of cell adhesion		1.902e-06	0.006488	0.001041	0.00907	13	465	PRSS2,MYADM,TNFSF18,HYAL1,CEACAM6,CCDC80,SPOCK2,TNFRSF18,LCK,VSIR,LGALS1,HES1,TNF
GO: Biological Process	GO:0046683	response to organophosphorus		1.937e-06	0.006606	0.001041	0.00907	8	150	PDE2A,FOS,FOSB,DUSP1,REN,LPAR1,PIK3CG,PLA2G5
GO: Biological Process	GO:0010518	positive regulation of phospholipase activity		2.139e-06	0.007296	0.001041	0.00907	8	152	GPR20,GRPR,LPAR1,EDN1,TXK,ADRA1B,PLA2G5,KISS1
GO: Biological Process	GO:0007155	cell adhesion		2.252e-06	0.007683	0.001041	0.00907	24	1509	PRSS2,MYADM,COL13A1,TNFSF18,HYAL1,DUSP1,CEACAM6,CCDC80,SPOCK2,TNFRSF18,LCK,VSIR,LGALS1,IGFBP7,PTPRS,PIK3CG,LOXL2,PCDH19,HES1,TNF,TESC,CDH2,MUC4,CDH5
GO: Biological Process	GO:0051591	response to cAMP		2.386e-06	0.008139	0.001041	0.00907	7	108	PDE2A,FOS,FOSB,DUSP1,REN,PIK3CG,PLA2G5
GO: Biological Process	GO:0022610	biological adhesion		2.442e-06	0.008328	0.001041	0.00907	24	1516	PRSS2,MYADM,COL13A1,TNFSF18,HYAL1,DUSP1,CEACAM6,CCDC80,SPOCK2,TNFRSF18,LCK,VSIR,LGALS1,IGFBP7,PTPRS,PIK3CG,LOXL2,PCDH19,HES1,TNF,TESC,CDH2,MUC4,CDH5
GO: Biological Process	GO:0001885	endothelial cell development		3.514e-06	0.01199	0.001223	0.01065	6	74	MYADM,PDE2A,REN,PTPRS,TNF,CDH5
GO: Biological Process	GO:0060193	positive regulation of lipase activity		3.944e-06	0.01345	0.001223	0.01065	8	165	GPR20,GRPR,LPAR1,EDN1,TXK,ADRA1B,PLA2G5,KISS1
GO: Biological Process	GO:0010517	regulation of phospholipase activity		3.944e-06	0.01345	0.001223	0.01065	8	165	GPR20,GRPR,LPAR1,EDN1,TXK,ADRA1B,PLA2G5,KISS1
GO: Biological Process	GO:0048016	inositol phosphate-mediated signaling		4.71e-06	0.01606	0.001339	0.01166	8	169	GPR20,GRPR,LPAR1,EDN1,ADRA1B,NFATC4,TNF,KISS1
GO: Biological Process	GO:0007202	activation of phospholipase C activity		6.656e-06	0.0227	0.001747	0.01522	7	126	GPR20,GRPR,LPAR1,EDN1,TXK,ADRA1B,KISS1
GO: Biological Process	GO:0061028	establishment of endothelial barrier		8.425e-06	0.02874	0.002053	0.01788	5	50	MYADM,PDE2A,PTPRS,TNF,CDH5
GO: Biological Process	GO:0016477	cell migration		9.553e-06	0.03259	0.002172	0.01893	25	1757	MYADM,PRR5L,TNFSF18,HYAL1,DUSP1,CEACAM6,GSX2,TNFRSF18,ARTN,LCK,LPAR1,NR2F1,EDN1,VSIR,WNT5B,PIK3CG,LOXL2,ARC,HES1,TNF,KISS1,CDH2,NANOS1,CDH5,FGF19
GO: Biological Process	GO:0010863	positive regulation of phospholipase C activity		1.153e-05	0.03934	0.002459	0.02142	7	137	GPR20,GRPR,LPAR1,EDN1,TXK,ADRA1B,KISS1
GO: Biological Process	GO:0060191	regulation of lipase activity		1.247e-05	0.04252	0.002501	0.02179	8	193	GPR20,GRPR,LPAR1,EDN1,TXK,ADRA1B,PLA2G5,KISS1
GO: Biological Process	GO:1900274	regulation of phospholipase C activity		1.391e-05	0.04746	0.002621	0.02283	7	141	GPR20,GRPR,LPAR1,EDN1,TXK,ADRA1B,KISS1
GO: Biological Process	GO:0051674	localization of cell		1.634e-05	0.05575	0.002621	0.02283	26	1932	MYADM,PRR5L,TNFSF18,HYAL1,DUSP1,CEACAM6,GSX2,SPOCK2,TNFRSF18,ARTN,LCK,LPAR1,NR2F1,EDN1,VSIR,WNT5B,PIK3CG,LOXL2,ARC,HES1,TNF,KISS1,CDH2,NANOS1,CDH5,FGF19
GO: Biological Process	GO:0048870	cell motility		1.634e-05	0.05575	0.002621	0.02283	26	1932	MYADM,PRR5L,TNFSF18,HYAL1,DUSP1,CEACAM6,GSX2,SPOCK2,TNFRSF18,ARTN,LCK,LPAR1,NR2F1,EDN1,VSIR,WNT5B,PIK3CG,LOXL2,ARC,HES1,TNF,KISS1,CDH2,NANOS1,CDH5,FGF19
GO: Biological Process	GO:0034114	regulation of heterotypic cell-cell adhesion		1.672e-05	0.05703	0.002621	0.02283	4	28	MYADM,CEACAM6,LCK,TNF
GO: Biological Process	GO:0046427	positive regulation of receptor signaling pathway via JAK-STAT		1.69e-05	0.05765	0.002621	0.02283	6	97	TNFSF18,TNFRSF18,LCK,HES1,TNF,STRA6
GO: Biological Process	GO:1904894	positive regulation of receptor signaling pathway via STAT		2.129e-05	0.07262	0.003157	0.02751	6	101	TNFSF18,TNFRSF18,LCK,HES1,TNF,STRA6
GO: Biological Process	GO:0014070	response to organic cyclic compound		2.344e-05	0.07996	0.003332	0.02903	18	1067	CA9,PDE2A,FOS,FOSB,DUSP1,CYP24A1,REN,NR2F1,EDN1,LGALS1,ADRA1B,IGFBP7,NFATC4,PIK3CG,PALM,PLA2G5,PRKCG,TNF
GO: Biological Process	GO:0045597	positive regulation of cell differentiation		2.487e-05	0.08484	0.003394	0.02957	19	1177	MYADM,FOS,GSX2,LCK,LPAR1,EDN1,VSIR,LGALS1,WNT5B,FAM20C,FBN2,LOXL2,PALM,HES1,TNF,TESC,LTBP3,CDH2,CDH5
GO: Biological Process	GO:0007200	phospholipase C-activating G protein-coupled receptor signaling pathway		2.955e-05	0.1008	0.003877	0.03378	6	107	GPR20,GRPR,LPAR1,EDN1,ADRA1B,KISS1
GO: Biological Process	GO:0050890	cognition		3.071e-05	0.1048	0.00388	0.0338	10	357	FOS,GRPR,ADRA1B,NFATC4,ARC,PRKCG,TNF,LRRN4,STRA6,BRSK1
GO: Biological Process	GO:0051482	positive regulation of cytosolic calcium ion concentration involved in phospholipase C-activating G protein-coupled signaling pathway		4.149e-05	0.1415	0.005055	0.04404	4	35	GPR20,LPAR1,EDN1,KISS1
GO: Biological Process	GO:0014074	response to purine-containing compound		4.465e-05	0.1523	0.005252	0.04576	7	169	PDE2A,FOS,FOSB,DUSP1,REN,PIK3CG,PLA2G5
GO: Biological Process	GO:0009887	animal organ morphogenesis		5.114e-05	0.1745	0.005815	0.05066	19	1241	COL13A1,DHRS3,HYAL1,GSX2,SLC44A4,EDN1,WNT5B,HOXB2,FAM20C,FBN2,WNT16,ELF3,HES1,TNF,LTBP3,STRA6,TNNC1,CDH2,RNF207
GO: Biological Process	GO:0060429	epithelium development		6.073e-05	0.2071	0.006551	0.05708	21	1483	CA9,MYADM,PDE2A,REN,SLC44A4,EDN1,WNT5B,KRTAP2-3,HOXB2,FAM20C,NFATC4,PTPRS,WNT16,ELF3,HES1,TNF,STRA6,BRSK1,CDH2,RNF207,CDH5
GO: Biological Process	GO:0042531	positive regulation of tyrosine phosphorylation of STAT protein		6.146e-05	0.2096	0.006551	0.05708	5	75	TNFSF18,TNFRSF18,LCK,HES1,TNF
GO: Biological Process	GO:0007611	learning or memory		7.017e-05	0.2393	0.007253	0.06319	9	317	FOS,GRPR,ADRA1B,NFATC4,ARC,PRKCG,LRRN4,STRA6,BRSK1
GO: Biological Process	GO:1902105	regulation of leukocyte differentiation		8.689e-05	0.2964	0.008419	0.07335	9	326	TNFSF18,FOS,TNFRSF18,LCK,VSIR,LGALS1,TMEM178A,TNF,TESC
GO: Biological Process	GO:0051272	positive regulation of cellular component movement		8.699e-05	0.2967	0.008419	0.07335	13	668	MYADM,TNFSF18,HYAL1,CEACAM6,SPOCK2,TNFRSF18,LPAR1,EDN1,VSIR,WNT5B,TNF,RNF207,CDH5
GO: Biological Process	GO:0034116	positive regulation of heterotypic cell-cell adhesion		8.886e-05	0.3031	0.008419	0.07335	3	16	CEACAM6,LCK,TNF
GO: Biological Process	GO:0040017	positive regulation of locomotion		9.946e-05	0.3392	0.009169	0.07988	13	677	MYADM,TNFSF18,HYAL1,CEACAM6,SPOCK2,TNFRSF18,ARTN,LPAR1,EDN1,VSIR,WNT5B,TNF,CDH5
GO: Biological Process	GO:0048562	embryonic organ morphogenesis		0.0001045	0.3563	0.009376	0.08168	9	334	HYAL1,SLC44A4,EDN1,HOXB2,FBN2,WNT16,HES1,STRA6,RNF207
GO: Biological Process	GO:0045446	endothelial cell differentiation		0.0001083	0.3695	0.009473	0.08253	6	135	MYADM,PDE2A,REN,PTPRS,TNF,CDH5
GO: Biological Process	GO:0002521	leukocyte differentiation		0.0001112	0.3793	0.009483	0.08262	12	591	TNFSF18,UBD,FOS,TNFRSF18,LCK,VSIR,LGALS1,TXK,FAM20C,TMEM178A,TNF,TESC
GO: Biological Process	GO:0072359	circulatory system development		0.0001195	0.4076	0.009769	0.08511	19	1323	NPR1,PDE2A,DHRS3,HYAL1,PTGIS,EDN1,ADRA1B,NFATC4,PIK3CG,LOXL2,WNT16,ALPK3,HES1,STRA6,TNNC1,CDH2,RNF207,CDH5,FGF19
GO: Biological Process	GO:0048568	embryonic organ development		0.0001203	0.4103	0.009769	0.08511	11	506	NES,HYAL1,SLC44A4,EDN1,HOXB2,FBN2,WNT16,HES1,TNF,STRA6,RNF207
GO: Biological Process	GO:0033993	response to lipid		0.0001281	0.4368	0.009937	0.08658	16	999	CA9,PDE2A,FOS,FOSB,DUSP1,CYP24A1,REN,LPAR1,NR2F1,EDN1,WNT5B,ADRA1B,IGFBP7,NFATC4,TNF,TESC
GO: Biological Process	GO:0051270	regulation of cellular component movement		0.0001306	0.4455	0.009937	0.08658	18	1219	MYADM,PRR5L,TNFSF18,HYAL1,DUSP1,CEACAM6,GSX2,SPOCK2,TNFRSF18,LPAR1,EDN1,VSIR,WNT5B,TNF,TNNC1,KISS1,RNF207,CDH5
GO: Biological Process	GO:0043062	extracellular structure organization		0.0001311	0.4472	0.009937	0.08658	11	511	PRSS2,COL13A1,HYAL1,CCDC80,SPOCK2,FBN2,LOXL2,PLA2G5,LOXL4,ELF3,TNF
GO: Biological Process	GO:0030574	collagen catabolic process		0.0001459	0.4975	0.01061	0.09247	4	48	PRSS2,KLK6,COL13A1,VSIR
GO: Biological Process	GO:1902533	positive regulation of intracellular signal transduction		0.0001463	0.4989	0.01061	0.09247	17	1119	NPR1,PRR5L,GPR20,UBD,LCK,ERN2,LPAR1,EDN1,LGALS1,ADRA1B,PIK3CG,WNT16,PLA2G5,TNF,KISS1,CDH2,FGF19
GO: Biological Process	GO:0098609	cell-cell adhesion		0.0001569	0.5353	0.01108	0.09657	15	911	MYADM,COL13A1,TNFSF18,CEACAM6,LCK,VSIR,LGALS1,PTPRS,PIK3CG,PCDH19,HES1,TNF,CDH2,MUC4,CDH5
GO: Biological Process	GO:0008015	blood circulation		0.0001612	0.5497	0.01108	0.09657	12	615	NPR1,PDE2A,REN,EDN1,HOXB2,ADRA1B,CACNG6,PIK3CG,TNF,TNNC1,RNF207,CDH5
GO: Biological Process	GO:0042509	regulation of tyrosine phosphorylation of STAT protein		0.0001625	0.5542	0.01108	0.09657	5	92	TNFSF18,TNFRSF18,LCK,HES1,TNF
GO: Biological Process	GO:0060284	regulation of cell development		0.0001696	0.5786	0.01135	0.09885	17	1133	MYADM,KLK6,GSX2,LPAR1,NR2F1,EDN1,LGALS1,NFATC4,PTPRS,PAEP,ARC,PALM,HES1,TNF,BRSK1,CDH2,CDH5
GO: Biological Process	GO:0003013	circulatory system process		0.0001843	0.6287	0.01209	0.1053	12	624	NPR1,PDE2A,REN,EDN1,HOXB2,ADRA1B,CACNG6,PIK3CG,TNF,TNNC1,RNF207,CDH5
GO: Biological Process	GO:0009628	response to abiotic stimulus		0.0001967	0.6711	0.01253	0.1092	19	1375	CA9,PDE2A,HYAL1,FOS,FOSB,DUSP1,LCK,PTGIS,LPAR1,EDN1,ADRA1B,IGFBP7,NFATC4,LOXL2,PALM,TNF,LRRN4,STRA6,BRSK1
GO: Biological Process	GO:0007260	tyrosine phosphorylation of STAT protein		0.0001984	0.6769	0.01253	0.1092	5	96	TNFSF18,TNFRSF18,LCK,HES1,TNF
GO: Biological Process	GO:0001932	regulation of protein phosphorylation		0.0002194	0.7484	0.01354	0.118	21	1625	MYADM,PRR5L,TNFSF18,DUSP1,TNFRSF18,REN,LCK,ERN2,LPAR1,EDN1,ADRA1B,PIK3CG,WNT16,PLA2G5,HES1,TNF,TESC,KISS1,CDH2,CDH5,FGF19
GO: Biological Process	GO:0003158	endothelium development		0.0002223	0.7582	0.01354	0.118	6	154	MYADM,PDE2A,REN,PTPRS,TNF,CDH5
GO: Biological Process	GO:0046425	regulation of receptor signaling pathway via JAK-STAT		0.0002302	0.7852	0.01378	0.12	6	155	TNFSF18,TNFRSF18,LCK,HES1,TNF,STRA6
GO: Biological Process	GO:0051094	positive regulation of developmental process		0.0002347	0.8004	0.0138	0.1202	21	1633	MYADM,HYAL1,FOS,GSX2,LCK,PTGIS,LPAR1,EDN1,VSIR,LGALS1,WNT5B,FAM20C,FBN2,LOXL2,PALM,HES1,TNF,TESC,LTBP3,CDH2,CDH5
GO: Biological Process	GO:2000147	positive regulation of cell motility		0.0002462	0.8397	0.01423	0.124	12	644	MYADM,TNFSF18,HYAL1,CEACAM6,SPOCK2,TNFRSF18,LPAR1,EDN1,VSIR,WNT5B,TNF,CDH5
GO: Biological Process	GO:0042325	regulation of phosphorylation		0.0002872	0.9795	0.01633	0.1422	22	1781	MYADM,PDE2A,PRR5L,TNFSF18,DUSP1,TNFRSF18,REN,LCK,ERN2,LPAR1,EDN1,ADRA1B,PIK3CG,WNT16,PLA2G5,HES1,TNF,TESC,KISS1,CDH2,CDH5,FGF19
GO: Biological Process	GO:0051384	response to glucocorticoid		0.0003018	1	0.01667	0.1452	6	163	FOS,FOSB,DUSP1,EDN1,IGFBP7,TNF
GO: Biological Process	GO:0018057	peptidyl-lysine oxidation		0.000303	1	0.01667	0.1452	2	5	LOXL2,LOXL4
GO: Biological Process	GO:0042493	response to drug		0.0003142	1	0.01701	0.1482	17	1194	CA9,PDE2A,FOS,FOSB,DUSP1,REN,LCK,SLC44A4,SLC16A12,EDN1,LGALS1,ADRA1B,IGFBP7,PALM,PRKCG,TNF,STRA6
GO: Biological Process	GO:1904892	regulation of receptor signaling pathway via STAT		0.0003222	1	0.01708	0.1488	6	165	TNFSF18,TNFRSF18,LCK,HES1,TNF,STRA6
GO: Biological Process	GO:0045933	positive regulation of muscle contraction		0.0003255	1	0.01708	0.1488	4	59	LCK,EDN1,ADRA1B,RNF207
GO: Biological Process	GO:0040012	regulation of locomotion		0.0003427	1	0.01771	0.1543	17	1203	MYADM,PRR5L,TNFSF18,HYAL1,DUSP1,CEACAM6,GSX2,SPOCK2,TNFRSF18,ARTN,LPAR1,EDN1,VSIR,WNT5B,TNF,KISS1,CDH5
GO: Biological Process	GO:0030855	epithelial cell differentiation		0.0003738	1	0.01903	0.1658	14	880	MYADM,PDE2A,REN,SLC44A4,WNT5B,KRTAP2-3,FAM20C,PTPRS,WNT16,ELF3,HES1,TNF,CDH2,CDH5
GO: Biological Process	GO:0030198	extracellular matrix organization		0.0003907	1	0.0196	0.1708	9	399	PRSS2,COL13A1,CCDC80,SPOCK2,FBN2,LOXL2,LOXL4,ELF3,TNF
GO: Biological Process	GO:0001501	skeletal system development		0.0004003	1	0.01979	0.1724	11	582	COL13A1,DHRS3,HYAL1,EDN1,WNT5B,HOXB2,FAM20C,FBN2,LOXL2,TESC,LTBP3
GO: Biological Process	GO:0034113	heterotypic cell-cell adhesion		0.0004188	1	0.02041	0.1778	4	63	MYADM,CEACAM6,LCK,TNF
GO: Biological Process	GO:0009612	response to mechanical stimulus		0.0004536	1	0.02179	0.1899	7	246	PDE2A,FOS,FOSB,LCK,EDN1,TNF,STRA6
GO: Biological Process	GO:2000145	regulation of cell motility		0.0004622	1	0.0219	0.1908	16	1120	MYADM,PRR5L,TNFSF18,HYAL1,DUSP1,CEACAM6,GSX2,SPOCK2,TNFRSF18,LPAR1,EDN1,VSIR,WNT5B,TNF,KISS1,CDH5
GO: Biological Process	GO:1902107	positive regulation of leukocyte differentiation		0.0004825	1	0.02254	0.1964	6	178	FOS,LCK,VSIR,LGALS1,TNF,TESC
GO: Biological Process	GO:0051480	regulation of cytosolic calcium ion concentration		0.0005013	1	0.02311	0.2013	9	413	CALB2,GPR20,LCK,LPAR1,EDN1,ADRA1B,TMEM178A,PIK3CG,KISS1
GO: Biological Process	GO:0031960	response to corticosteroid		0.0005118	1	0.02328	0.2028	6	180	FOS,FOSB,DUSP1,EDN1,IGFBP7,TNF
GO: Biological Process	GO:0007507	heart development		0.000521	1	0.02338	0.2037	12	700	PDE2A,DHRS3,EDN1,ADRA1B,NFATC4,WNT16,ALPK3,HES1,STRA6,TNNC1,RNF207,FGF19
GO: Biological Process	GO:0007612	learning		0.0005425	1	0.02365	0.206	6	182	FOS,ADRA1B,ARC,LRRN4,STRA6,BRSK1
GO: Biological Process	GO:0007259	receptor signaling pathway via JAK-STAT		0.0005425	1	0.02365	0.206	6	182	TNFSF18,TNFRSF18,LCK,HES1,TNF,STRA6
GO: Biological Process	GO:0051174	regulation of phosphorus metabolic process		0.0005477	1	0.02365	0.206	23	1995	MYADM,PDE2A,PRR5L,TNFSF18,DUSP1,TNFRSF18,REN,LCK,ERN2,LPAR1,EDN1,FAM20C,ADRA1B,PIK3CG,WNT16,PLA2G5,HES1,TNF,TESC,KISS1,CDH2,CDH5,FGF19
GO: Biological Process	GO:0001934	positive regulation of protein phosphorylation		0.0005603	1	0.02389	0.2081	16	1140	PRR5L,TNFSF18,TNFRSF18,LCK,ERN2,LPAR1,EDN1,ADRA1B,PIK3CG,WNT16,PLA2G5,HES1,TNF,KISS1,CDH2,FGF19
GO: Biological Process	GO:0043410	positive regulation of MAPK cascade		0.0005686	1	0.02394	0.2086	11	607	ERN2,LPAR1,EDN1,ADRA1B,PIK3CG,WNT16,PLA2G5,TNF,KISS1,CDH2,FGF19
GO: Biological Process	GO:0010977	negative regulation of neuron projection development		0.0006082	1	0.0253	0.2204	6	186	LPAR1,NR2F1,LGALS1,NFATC4,PTPRS,HES1
GO: Biological Process	GO:0002064	epithelial cell development		0.0006159	1	0.02531	0.2205	7	259	MYADM,PDE2A,REN,WNT5B,PTPRS,TNF,CDH5
GO: Biological Process	GO:0010975	regulation of neuron projection development		0.0006251	1	0.02535	0.2208	11	614	KLK6,LPAR1,NR2F1,LGALS1,NFATC4,PTPRS,ARC,PALM,HES1,BRSK1,CDH2
GO: Biological Process	GO:0070305	response to cGMP		0.0006317	1	0.02535	0.2208	2	7	PDE2A,REN
GO: Biological Process	GO:0030902	hindbrain development		0.0006433	1	0.02551	0.2223	6	188	GSX2,LPAR1,HOXB2,PTPRS,HES1,NANOS1
GO: Biological Process	GO:0030335	positive regulation of cell migration		0.0006508	1	0.02551	0.2223	11	617	MYADM,TNFSF18,HYAL1,CEACAM6,TNFRSF18,LPAR1,EDN1,VSIR,WNT5B,TNF,CDH5
GO: Biological Process	GO:0045937	positive regulation of phosphate metabolic process		0.0006762	1	0.02592	0.2258	17	1277	PRR5L,TNFSF18,TNFRSF18,LCK,ERN2,LPAR1,EDN1,ADRA1B,PIK3CG,WNT16,PLA2G5,HES1,TNF,KISS1,CDH2,CDH5,FGF19
GO: Biological Process	GO:0010562	positive regulation of phosphorus metabolic process		0.0006762	1	0.02592	0.2258	17	1277	PRR5L,TNFSF18,TNFRSF18,LCK,ERN2,LPAR1,EDN1,ADRA1B,PIK3CG,WNT16,PLA2G5,HES1,TNF,KISS1,CDH2,CDH5,FGF19
GO: Biological Process	GO:0006874	cellular calcium ion homeostasis		0.0006871	1	0.02604	0.2269	10	524	CALB2,GPR20,LCK,LPAR1,EDN1,ADRA1B,TMEM178A,PIK3CG,KISS1,CDH5
GO: Biological Process	GO:0097696	receptor signaling pathway via STAT		0.0007182	1	0.02665	0.2322	6	192	TNFSF18,TNFRSF18,LCK,HES1,TNF,STRA6
GO: Biological Process	GO:0030334	regulation of cell migration		0.0007188	1	0.02665	0.2322	15	1052	MYADM,PRR5L,TNFSF18,HYAL1,DUSP1,CEACAM6,GSX2,TNFRSF18,LPAR1,EDN1,VSIR,WNT5B,TNF,KISS1,CDH5
GO: Biological Process	GO:0044057	regulation of system process		0.0007266	1	0.02665	0.2322	12	727	NPR1,GSX2,REN,LCK,EDN1,ADRA1B,CACNG6,PIK3CG,TNF,TNNC1,KISS1,RNF207
GO: Biological Process	GO:0006937	regulation of muscle contraction		0.000738	1	0.02678	0.2333	6	193	LCK,EDN1,ADRA1B,PIK3CG,TNNC1,RNF207
GO: Biological Process	GO:0022603	regulation of anatomical structure morphogenesis		0.0007507	1	0.02696	0.2348	17	1289	MYADM,NPR1,HYAL1,PTGIS,LPAR1,EDN1,NFATC4,PTPRS,RHOV,ARC,PALM,HES1,TNF,BRSK1,CDH2,RNF207,CDH5
GO: Biological Process	GO:0051385	response to mineralocorticoid		0.0008082	1	0.02812	0.245	3	33	FOS,FOSB,EDN1
GO: Biological Process	GO:0019932	second-messenger-mediated signaling		0.0008132	1	0.02812	0.245	11	634	NPR1,PDE2A,GPR20,GRPR,LPAR1,EDN1,ADRA1B,NFATC4,PALM,TNF,KISS1
GO: Biological Process	GO:0048534	hematopoietic or lymphoid organ development		0.0008147	1	0.02812	0.245	15	1065	TNFSF18,UBD,FOS,TNFRSF18,ARTN,LCK,VSIR,LGALS1,TXK,FAM20C,TMEM178A,HES1,TNF,TESC,MUC4
GO: Biological Process	GO:0071495	cellular response to endogenous stimulus		0.0008163	1	0.02812	0.245	19	1542	PDE2A,HYAL1,FOS,FOSB,DUSP1,REN,NR2F1,EDN1,VSIR,FAM20C,FBN2,IGFBP7,PIK3CG,PALM,HES1,TNF,LTBP3,CDH5,FGF19
GO: Biological Process	GO:1903706	regulation of hemopoiesis		0.0008404	1	0.02835	0.247	10	538	TNFSF18,FOS,TNFRSF18,LCK,VSIR,LGALS1,TMEM178A,HES1,TNF,TESC
GO: Biological Process	GO:0048585	negative regulation of response to stimulus		0.0008472	1	0.02835	0.247	22	1928	MYADM,PDE2A,PRR5L,DHRS3,TNFSF18,DUSP1,PTGIS,LPAR1,EDN1,VSIR,WNT5B,ADRA1B,FBN2,IGFBP6,NFATC4,PTPRS,PALM,PLA2G5,TNF,CDH2,MUC4,CDH5
GO: Biological Process	GO:0050804	modulation of chemical synaptic transmission		0.0008524	1	0.02835	0.247	10	539	CALB2,EDN1,NFATC4,PTPRS,ARC,PRKCG,TNF,BRSK1,KISS1,CDH2
GO: Biological Process	GO:0055065	metal ion homeostasis		0.0008577	1	0.02835	0.247	12	741	NPR1,CALB2,GPR20,LCK,LPAR1,EDN1,ADRA1B,TMEM178A,PIK3CG,TESC,KISS1,CDH5
GO: Biological Process	GO:0099177	regulation of trans-synaptic signaling		0.0008645	1	0.02835	0.247	10	540	CALB2,EDN1,NFATC4,PTPRS,ARC,PRKCG,TNF,BRSK1,KISS1,CDH2
GO: Biological Process	GO:0055074	calcium ion homeostasis		0.0008767	1	0.02848	0.2481	10	541	CALB2,GPR20,LCK,LPAR1,EDN1,ADRA1B,TMEM178A,PIK3CG,KISS1,CDH5
GO: Biological Process	GO:0022407	regulation of cell-cell adhesion		0.0009222	1	0.02968	0.2585	9	450	MYADM,TNFSF18,CEACAM6,LCK,VSIR,LGALS1,HES1,TNF,MUC4
GO: Biological Process	GO:0042327	positive regulation of phosphorylation		0.0009443	1	0.02998	0.2612	16	1197	PRR5L,TNFSF18,TNFRSF18,LCK,ERN2,LPAR1,EDN1,ADRA1B,PIK3CG,WNT16,PLA2G5,HES1,TNF,KISS1,CDH2,FGF19
GO: Biological Process	GO:0043408	regulation of MAPK cascade		0.0009492	1	0.02998	0.2612	13	857	DUSP1,REN,ERN2,LPAR1,EDN1,ADRA1B,PIK3CG,WNT16,PLA2G5,TNF,KISS1,CDH2,FGF19
GO: Biological Process	GO:0043278	response to morphine		0.001045	1	0.0327	0.2849	3	36	FOSB,ADRA1B,PRKCG
GO: Biological Process	GO:0009719	response to endogenous stimulus		0.001083	1	0.03302	0.2876	21	1834	CA9,PDE2A,HYAL1,FOS,FOSB,DUSP1,REN,NR2F1,EDN1,VSIR,FAM20C,ADRA1B,FBN2,IGFBP7,PIK3CG,PALM,HES1,TNF,LTBP3,CDH5,FGF19
GO: Biological Process	GO:0006875	cellular metal ion homeostasis		0.001099	1	0.03302	0.2876	11	658	CALB2,GPR20,LCK,LPAR1,EDN1,ADRA1B,TMEM178A,PIK3CG,TESC,KISS1,CDH5
GO: Biological Process	GO:1901700	response to oxygen-containing compound		0.001121	1	0.03302	0.2876	21	1839	CA9,PDE2A,HYAL1,FOS,FOSB,DUSP1,CYP24A1,REN,LCK,LPAR1,EDN1,LGALS1,WNT5B,ADRA1B,IGFBP7,NFATC4,PIK3CG,PALM,PLA2G5,TNF,TESC
GO: Biological Process	GO:0072503	cellular divalent inorganic cation homeostasis		0.001122	1	0.03302	0.2876	10	559	CALB2,GPR20,LCK,LPAR1,EDN1,ADRA1B,TMEM178A,PIK3CG,KISS1,CDH5
GO: Biological Process	GO:0014072	response to isoquinoline alkaloid		0.001132	1	0.03302	0.2876	3	37	FOSB,ADRA1B,PRKCG
GO: Biological Process	GO:0045589	regulation of regulatory T cell differentiation		0.001132	1	0.03302	0.2876	3	37	TNFRSF18,LCK,VSIR
GO: Biological Process	GO:0048048	embryonic eye morphogenesis		0.001132	1	0.03302	0.2876	3	37	FBN2,WNT16,STRA6
GO: Biological Process	GO:0045987	positive regulation of smooth muscle contraction		0.001132	1	0.03302	0.2876	3	37	LCK,EDN1,ADRA1B
GO: Biological Process	GO:1901654	response to ketone		0.001229	1	0.03498	0.3047	6	213	CA9,FOS,FOSB,DUSP1,EDN1,IGFBP7
GO: Biological Process	GO:0007266	Rho protein signal transduction		0.001229	1	0.03498	0.3047	6	213	GPR20,ARHGEF25,LPAR1,ADRA1B,RHOV,CDH2
GO: Biological Process	GO:0098742	cell-cell adhesion via plasma-membrane adhesion molecules		0.00124	1	0.03498	0.3047	7	292	MYADM,CEACAM6,LGALS1,PTPRS,PCDH19,CDH2,CDH5
GO: Biological Process	GO:0021675	nerve development		0.001241	1	0.03498	0.3047	4	84	LPAR1,HOXB2,PRKCG,HES1
GO: Biological Process	GO:0019220	regulation of phosphate metabolic process		0.001318	1	0.03664	0.3192	22	1994	MYADM,PDE2A,PRR5L,TNFSF18,DUSP1,TNFRSF18,REN,LCK,ERN2,LPAR1,EDN1,ADRA1B,PIK3CG,WNT16,PLA2G5,HES1,TNF,TESC,KISS1,CDH2,CDH5,FGF19
GO: Biological Process	GO:0030513	positive regulation of BMP signaling pathway		0.001321	1	0.03664	0.3192	3	39	VSIR,HES1,CDH5
GO: Biological Process	GO:0003018	vascular process in circulatory system		0.001351	1	0.03717	0.3238	6	217	NPR1,PDE2A,EDN1,ADRA1B,TNF,CDH5
GO: Biological Process	GO:0035023	regulation of Rho protein signal transduction		0.001386	1	0.03782	0.3295	5	147	GPR20,ARHGEF25,LPAR1,ADRA1B,CDH2
GO: Biological Process	GO:0045066	regulatory T cell differentiation		0.001423	1	0.03821	0.3329	3	40	TNFRSF18,LCK,VSIR
GO: Biological Process	GO:0007616	long-term memory		0.001423	1	0.03821	0.3329	3	40	NFATC4,ARC,LRRN4
GO: Biological Process	GO:0002520	immune system development		0.001436	1	0.03827	0.3334	15	1127	TNFSF18,UBD,FOS,TNFRSF18,ARTN,LCK,VSIR,LGALS1,TXK,FAM20C,TMEM178A,HES1,TNF,TESC,MUC4
GO: Biological Process	GO:0031076	embryonic camera-type eye development		0.001529	1	0.04034	0.3514	3	41	NES,WNT16,STRA6
GO: Biological Process	GO:0030097	hemopoiesis		0.001537	1	0.04034	0.3514	14	1018	TNFSF18,UBD,FOS,TNFRSF18,LCK,VSIR,LGALS1,TXK,FAM20C,TMEM178A,HES1,TNF,TESC,MUC4
GO: Biological Process	GO:1903708	positive regulation of hemopoiesis		0.001552	1	0.04038	0.3518	6	223	FOS,LCK,VSIR,LGALS1,TNF,TESC
GO: Biological Process	GO:0031401	positive regulation of protein modification process		0.00157	1	0.04038	0.3518	17	1379	PRR5L,TNFSF18,TNFRSF18,LCK,ERN2,LPAR1,EDN1,ADRA1B,PIK3CG,WNT16,PLA2G5,HES1,TNF,KISS1,CDH2,CDH5,FGF19
GO: Biological Process	GO:0072507	divalent inorganic cation homeostasis		0.001574	1	0.04038	0.3518	10	585	CALB2,GPR20,LCK,LPAR1,EDN1,ADRA1B,TMEM178A,PIK3CG,KISS1,CDH5
GO: Biological Process	GO:0060430	lung saccule development		0.00163	1	0.04113	0.3583	2	11	LTBP3,STRA6
GO: Biological Process	GO:0033574	response to testosterone		0.00164	1	0.04113	0.3583	3	42	CA9,DUSP1,EDN1
GO: Biological Process	GO:0043114	regulation of vascular permeability		0.00164	1	0.04113	0.3583	3	42	NPR1,PDE2A,CDH5
GO: Biological Process	GO:0031345	negative regulation of cell projection organization		0.001661	1	0.04136	0.3603	6	226	LPAR1,NR2F1,LGALS1,NFATC4,PTPRS,HES1
GO: Biological Process	GO:0060998	regulation of dendritic spine development		0.001737	1	0.04293	0.374	4	92	LPAR1,PTPRS,ARC,PALM
GO: Biological Process	GO:0006954	inflammatory response		0.001754	1	0.04304	0.375	12	806	SERPINA3,PDE2A,TNFSF18,HYAL1,FOS,PTGIS,NFATC4,PIK3CG,PLA2G5,ELF3,TNF,CDH5
GO: Biological Process	GO:0060047	heart contraction		0.001777	1	0.04329	0.3771	7	311	NPR1,EDN1,ADRA1B,CACNG6,PIK3CG,TNNC1,RNF207
GO: Biological Process	GO:0014068	positive regulation of phosphatidylinositol 3-kinase signaling		0.001807	1	0.04341	0.3782	4	93	PRR5L,PIK3CG,WNT16,TNF
GO: Biological Process	GO:0007193	adenylate cyclase-inhibiting G protein-coupled receptor signaling pathway		0.001807	1	0.04341	0.3782	4	93	PDE2A,LPAR1,EDN1,PALM
GO: Biological Process	GO:0046330	positive regulation of JNK cascade		0.001904	1	0.04541	0.3957	5	158	ERN2,EDN1,WNT16,TNF,FGF19
GO: Biological Process	GO:2000807	regulation of synaptic vesicle clustering		0.001949	1	0.04558	0.3971	2	12	BRSK1,CDH2
GO: Biological Process	GO:0060900	embryonic camera-type eye formation		0.001949	1	0.04558	0.3971	2	12	WNT16,STRA6
GO: Biological Process	GO:0048545	response to steroid hormone		0.001951	1	0.04558	0.3971	8	406	FOS,FOSB,DUSP1,NR2F1,EDN1,ADRA1B,IGFBP7,TNF
GO: Biological Process	GO:0010038	response to metal ion		0.001981	1	0.04597	0.4005	8	407	FOS,FOSB,DUSP1,LCK,EDN1,NFATC4,LOXL2,TNNC1
GO: Biological Process	GO:0000165	MAPK cascade		0.002014	1	0.04642	0.4044	14	1048	DUSP1,REN,ARTN,ERN2,LPAR1,EDN1,ADRA1B,PIK3CG,WNT16,PLA2G5,TNF,KISS1,CDH2,FGF19
GO: Biological Process	GO:0003015	heart process		0.002087	1	0.04745	0.4134	7	320	NPR1,EDN1,ADRA1B,CACNG6,PIK3CG,TNNC1,RNF207
GO: Biological Process	GO:0010721	negative regulation of cell development		0.002105	1	0.04745	0.4134	8	411	LPAR1,NR2F1,LGALS1,NFATC4,PTPRS,PAEP,HES1,TNF
GO: Biological Process	GO:0010810	regulation of cell-substrate adhesion		0.00211	1	0.04745	0.4134	6	237	MYADM,CEACAM6,CCDC80,SPOCK2,LGALS1,MUC4
GO: Biological Process	GO:0014065	phosphatidylinositol 3-kinase signaling		0.002123	1	0.04745	0.4134	5	162	PRR5L,EDN1,PIK3CG,WNT16,TNF
GO: Biological Process	GO:0055080	cation homeostasis		0.002129	1	0.04745	0.4134	12	825	NPR1,CALB2,GPR20,LCK,LPAR1,EDN1,ADRA1B,TMEM178A,PIK3CG,TESC,KISS1,CDH5
GO: Biological Process	GO:0002573	myeloid leukocyte differentiation		0.002201	1	0.04874	0.4247	6	239	UBD,FOS,FAM20C,TMEM178A,TNF,TESC
GO: Biological Process	GO:0023014	signal transduction by protein phosphorylation		0.002237	1	0.04922	0.4288	14	1060	DUSP1,REN,ARTN,ERN2,LPAR1,EDN1,ADRA1B,PIK3CG,WNT16,PLA2G5,TNF,KISS1,CDH2,FGF19
GO: Cellular Component	GO:0031012	extracellular matrix		8.596e-10	2.613e-07	1.803e-07	1.135e-06	19	598	SERPINA3,PRSS2,COL13A1,CCDC80,SPOCK2,CFP,LGALS1,ADAMTS10,WNT5B,FBN2,IGFBP6,MEGF6,IGFBP7,LOXL2,LTBP3,CDH2,MUC4,SERPINA5,FBN3
GO: Cellular Component	GO:0062023	collagen-containing extracellular matrix		1.186e-09	3.606e-07	1.803e-07	1.135e-06	17	474	SERPINA3,COL13A1,CCDC80,SPOCK2,CFP,LGALS1,ADAMTS10,WNT5B,FBN2,IGFBP6,MEGF6,IGFBP7,LOXL2,LTBP3,CDH2,MUC4,SERPINA5
GO: Cellular Component	GO:0005788	endoplasmic reticulum lumen		0.0003702	0.1125	0.02386	0.1502	8	312	COL13A1,CFP,EDN1,LGALS1,WNT5B,FAM20C,IGFBP7,CDH2
GO: Cellular Component	GO:0045121	membrane raft		0.0003853	0.1171	0.02386	0.1502	9	396	MYADM,PDE2A,LCK,PTGIS,ADRA1B,ARC,TNF,CDH2,CAVIN2
GO: Cellular Component	GO:0098857	membrane microdomain		0.0003924	0.1193	0.02386	0.1502	9	397	MYADM,PDE2A,LCK,PTGIS,ADRA1B,ARC,TNF,CDH2,CAVIN2
GO: Cellular Component	GO:0098589	membrane region		0.000504	0.1532	0.02553	0.1608	9	411	MYADM,PDE2A,LCK,PTGIS,ADRA1B,ARC,TNF,CDH2,CAVIN2
Mouse Phenotype	MP:0006264	decreased systemic arterial systolic blood pressure		7.915e-07	0.001859	0.001859	0.01551	6	50	NPR1,DUSP1,REN,EDN1,ADRA1B,ALPK3
Mouse Phenotype	MP:0004087	abnormal muscle fiber morphology		1.084e-05	0.02547	0.008972	0.07482	13	478	NPR1,COL13A1,DUSP1,LGALS1,ADAMTS10,ADRA1B,FBN2,PTPRS,PIK3CG,ALPK3,TNF,TNNC1,CDH2
Mouse Phenotype	MP:0009402	decreased skeletal muscle fiber diameter		1.146e-05	0.02692	0.008972	0.07482	5	46	COL13A1,DUSP1,LGALS1,FBN2,TNF
Mouse Phenotype	MP:0009400	decreased skeletal muscle fiber size		5.138e-05	0.1207	0.02782	0.232	6	102	COL13A1,DUSP1,LGALS1,ADAMTS10,FBN2,TNF
Mouse Phenotype	MP:0004183	abnormal sympathetic nervous system physiology		5.922e-05	0.1391	0.02782	0.232	4	33	REN,EDN1,ADRA1B,TNNC1
Mouse Phenotype	MP:0002065	abnormal fear/anxiety-related behavior		8.775e-05	0.2061	0.03436	0.2865	11	425	FOS,FOSB,DUSP1,LGALS1,ADRA1B,NFATC4,CASKIN1,ARC,PRKCG,TNF,TNNC1
Mouse Phenotype	MP:0002843	decreased systemic arterial blood pressure		0.0001214	0.2851	0.04073	0.3397	6	119	NPR1,DUSP1,REN,EDN1,ADRA1B,ALPK3
Mouse Phenotype	MP:0005401	abnormal fat-soluble vitamin level		0.000155	0.364	0.0455	0.3795	4	42	DHRS3,CYP24A1,FAM20C,STRA6
Domain	PF00683	TB	Pfam	6.235e-06	0.004408	0.002098	0.01498	3	7	FBN2,LTBP3,FBN3
Domain	3.90.290.10	-	Gene3D	9.934e-06	0.007023	0.002098	0.01498	3	8	FBN2,LTBP3,FBN3
Domain	PF13903	Claudin_2	Pfam	1.484e-05	0.01049	0.002098	0.01498	3	9	CACNG6,TMEM178A,TMEM178B
Domain	IPR017878	TB_dom	InterPro	1.484e-05	0.01049	0.002098	0.01498	3	9	FBN2,LTBP3,FBN3
Domain	PS51364	TB	PROSITE	1.484e-05	0.01049	0.002098	0.01498	3	9	FBN2,LTBP3,FBN3
Domain	PF12661	hEGF	Pfam	1.853e-05	0.0131	0.002183	0.01558	4	28	FBN2,MEGF6,LTBP3,FBN3
Domain	IPR011398	FBN	InterPro	9.658e-05	0.06828	0.009755	0.06964	2	3	FBN2,FBN3
Domain	IPR009030	Growth_fac_rcpt_	InterPro	0.0002738	0.1935	0.01883	0.1344	6	156	FBN2,IGFBP6,MEGF6,IGFBP7,LTBP3,FBN3
Domain	PF01186	Lysyl_oxidase	Pfam	0.0003195	0.2259	0.01883	0.1344	2	5	LOXL2,LOXL4
Domain	PS00926	LYSYL_OXIDASE	PROSITE	0.0003195	0.2259	0.01883	0.1344	2	5	LOXL2,LOXL4
Domain	IPR001695	Lysyl_oxidase	InterPro	0.0003195	0.2259	0.01883	0.1344	2	5	LOXL2,LOXL4
Domain	IPR019828	Lysyl_oxidase_CS	InterPro	0.0003195	0.2259	0.01883	0.1344	2	5	LOXL2,LOXL4
Domain	PF12662	cEGF	Pfam	0.0004279	0.3026	0.0211	0.1506	3	26	FBN2,LTBP3,FBN3
Domain	IPR026823	cEGF	InterPro	0.0004279	0.3026	0.0211	0.1506	3	26	FBN2,LTBP3,FBN3
Domain	SM00564	PQQ	SMART	0.0004775	0.3376	0.0211	0.1506	2	6	ERN2,WDR86
Domain	IPR018391	PQQ_beta_propeller_repeat	InterPro	0.0004775	0.3376	0.0211	0.1506	2	6	ERN2,WDR86
Domain	IPR000837	AP-1	InterPro	0.001133	0.8012	0.04463	0.3186	2	9	FOS,FOSB
Domain	PF07645	EGF_CA	Pfam	0.001491	1	0.04463	0.3186	4	86	FBN2,MEGF6,LTBP3,FBN3
Domain	IPR004031	PMP22/EMP/MP20/Claudin	InterPro	0.002159	1	0.04463	0.3186	3	45	CACNG6,TMEM178A,TMEM178B
Domain	IPR018097	EGF_Ca-bd_CS	InterPro	0.002319	1	0.04463	0.3186	4	97	FBN2,MEGF6,LTBP3,FBN3
Domain	PS50026	EGF_3	PROSITE	0.002352	1	0.04463	0.3186	6	236	HYAL1,FBN2,MEGF6,LTBP3,MUC4,FBN3
Domain	SM00181	EGF	SMART	0.002352	1	0.04463	0.3186	6	236	HYAL1,FBN2,MEGF6,LTBP3,MUC4,FBN3
Domain	PS01187	EGF_CA	PROSITE	0.002497	1	0.04463	0.3186	4	99	FBN2,MEGF6,LTBP3,FBN3
Domain	PS00010	ASX_HYDROXYL	PROSITE	0.00259	1	0.04463	0.3186	4	100	FBN2,MEGF6,LTBP3,FBN3
Domain	IPR000742	EGF-like_dom	InterPro	0.003129	1	0.04463	0.3186	6	250	HYAL1,FBN2,MEGF6,LTBP3,MUC4,FBN3
Domain	IPR000152	EGF-type_Asp/Asn_hydroxyl_site	InterPro	0.003197	1	0.04463	0.3186	4	106	FBN2,MEGF6,LTBP3,FBN3
Domain	IPR011047	Quinoprotein_ADH-like_supfam	InterPro	0.003448	1	0.04463	0.3186	3	53	ERN2,PCDH19,WDR86
Domain	PS00022	EGF_1	PROSITE	0.003515	1	0.04463	0.3186	6	256	HYAL1,FBN2,MEGF6,LTBP3,MUC4,FBN3
Domain	IPR013032	EGF-like_CS	InterPro	0.003936	1	0.04463	0.3186	6	262	HYAL1,FBN2,MEGF6,LTBP3,MUC4,FBN3
Domain	4.10.800.10	-	Gene3D	0.004156	1	0.04463	0.3186	2	17	SPOCK2,IGFBP6
Domain	IPR000716	Thyroglobulin_1	InterPro	0.004156	1	0.04463	0.3186	2	17	SPOCK2,IGFBP6
Domain	SM00211	TY	SMART	0.004156	1	0.04463	0.3186	2	17	SPOCK2,IGFBP6
Domain	PS00484	THYROGLOBULIN_1_1	PROSITE	0.004156	1	0.04463	0.3186	2	17	SPOCK2,IGFBP6
Domain	PS00251	TNF_1	PROSITE	0.004156	1	0.04463	0.3186	2	17	TNFSF18,TNF
Domain	PF07716	bZIP_2	Pfam	0.004156	1	0.04463	0.3186	2	17	FOS,FOSB
Domain	PS51162	THYROGLOBULIN_1_2	PROSITE	0.004156	1	0.04463	0.3186	2	17	SPOCK2,IGFBP6
Domain	PF00086	Thyroglobulin_1	Pfam	0.004156	1	0.04463	0.3186	2	17	SPOCK2,IGFBP6
Domain	PS01186	EGF_2	PROSITE	0.004236	1	0.04463	0.3186	6	266	HYAL1,FBN2,MEGF6,LTBP3,MUC4,FBN3
Domain	SM00121	IB	SMART	0.004658	1	0.04463	0.3186	2	18	IGFBP6,IGFBP7
Domain	SM00097	WNT1	SMART	0.005186	1	0.04463	0.3186	2	19	WNT5B,WNT16
Domain	IPR005817	Wnt	InterPro	0.005186	1	0.04463	0.3186	2	19	WNT5B,WNT16
Domain	IPR006052	TNF_dom	InterPro	0.005186	1	0.04463	0.3186	2	19	TNFSF18,TNF
Domain	PS50049	TNF_2	PROSITE	0.005186	1	0.04463	0.3186	2	19	TNFSF18,TNF
Domain	PF00229	TNF	Pfam	0.005186	1	0.04463	0.3186	2	19	TNFSF18,TNF
Domain	PS00246	WNT1	PROSITE	0.005186	1	0.04463	0.3186	2	19	WNT5B,WNT16
Domain	PF00110	wnt	Pfam	0.005186	1	0.04463	0.3186	2	19	WNT5B,WNT16
Domain	IPR018161	Wnt_CS	InterPro	0.005186	1	0.04463	0.3186	2	19	WNT5B,WNT16
Domain	SM00179	EGF_CA	SMART	0.005274	1	0.04463	0.3186	4	122	FBN2,MEGF6,LTBP3,FBN3
Domain	IPR001881	EGF-like_Ca-bd_dom	InterPro	0.005584	1	0.04463	0.3186	4	124	FBN2,MEGF6,LTBP3,FBN3
Domain	IPR000867	IGFBP-like	InterPro	0.005741	1	0.04463	0.3186	2	20	IGFBP6,IGFBP7
Domain	PF00219	IGFBP	Pfam	0.005741	1	0.04463	0.3186	2	20	IGFBP6,IGFBP7
Domain	PS51323	IGFBP_N_2	PROSITE	0.005741	1	0.04463	0.3186	2	20	IGFBP6,IGFBP7
Domain	IPR033298	SDPR	InterPro	0.005744	1	0.04463	0.3186	1	1	CAVIN2
Domain	IPR020207	Metastasis-suppressor_KiSS-1	InterPro	0.005744	1	0.04463	0.3186	1	1	KISS1
Domain	IPR008370	VDCC_g6su	InterPro	0.005744	1	0.04463	0.3186	1	1	CACNG6
Domain	IPR033074	Elf3	InterPro	0.005744	1	0.04463	0.3186	1	1	ELF3
Domain	PF01658	Inos-1-P_synth	Pfam	0.005744	1	0.04463	0.3186	1	1	ISYNA1
Domain	IPR025883	Cadherin-like_b_sandwich	InterPro	0.005744	1	0.04463	0.3186	1	1	CPED1
Domain	IPR030716	Protocadherin-19	InterPro	0.005744	1	0.04463	0.3186	1	1	PCDH19
Domain	IPR002447	Blactoglobulin	InterPro	0.005744	1	0.04463	0.3186	1	1	PAEP
Domain	IPR029813	FosB	InterPro	0.005744	1	0.04463	0.3186	1	1	FOSB
Domain	IPR030051	CDH2	InterPro	0.005744	1	0.04463	0.3186	1	1	CDH2
Domain	IPR023263	Activity-reg_cytoskelet-assoc	InterPro	0.005744	1	0.04463	0.3186	1	1	ARC
Domain	IPR028303	FGF15/FGF19	InterPro	0.005744	1	0.04463	0.3186	1	1	FGF19
Domain	IPR022318	TNFR_18	InterPro	0.005744	1	0.04463	0.3186	1	1	TNFRSF18
Domain	PF12733	Cadherin-like	Pfam	0.005744	1	0.04463	0.3186	1	1	CPED1
Domain	IPR013304	Wnt16	InterPro	0.005744	1	0.04463	0.3186	1	1	WNT16
Domain	IPR026537	Wnt5b	InterPro	0.005744	1	0.04463	0.3186	1	1	WNT5B
Domain	IPR018429	CA9	InterPro	0.005744	1	0.04463	0.3186	1	1	CA9
Domain	IPR030052	CDH5	InterPro	0.005744	1	0.04463	0.3186	1	1	CDH5
Domain	IPR029646	CALB2	InterPro	0.005744	1	0.04463	0.3186	1	1	CALB2
Domain	IPR027013	Caskin-1	InterPro	0.005744	1	0.04463	0.3186	1	1	CASKIN1
Domain	IPR030349	ATP8B3	InterPro	0.005744	1	0.04463	0.3186	1	1	ATP8B3
Domain	PF07994	NAD_binding_5	Pfam	0.005744	1	0.04463	0.3186	1	1	ISYNA1
Domain	IPR027261	TAG1	InterPro	0.005744	1	0.04463	0.3186	1	1	RARRES1
Domain	IPR001966	Gastrin_pep_rcpt	InterPro	0.005744	1	0.04463	0.3186	1	1	GRPR
Domain	IPR001115	ADRA1B_rcpt	InterPro	0.005744	1	0.04463	0.3186	1	1	ADRA1B
Domain	PF13185	GAF_2	Pfam	0.005744	1	0.04463	0.3186	1	1	PDE2A
Domain	IPR032969	DHRS3	InterPro	0.005744	1	0.04463	0.3186	1	1	DHRS3
Domain	PF15152	Kisspeptin	Pfam	0.005744	1	0.04463	0.3186	1	1	KISS1
Domain	IPR027286	PTGIS	InterPro	0.005744	1	0.04463	0.3186	1	1	PTGIS
Domain	PD088121	Metastasis-suppressor_KiSS-1	ProDom	0.005744	1	0.04463	0.3186	1	1	KISS1
Domain	IPR030738	ARHGEF25	InterPro	0.005744	1	0.04463	0.3186	1	1	ARHGEF25
Domain	IPR002587	Myo-inos-1-P_Synthase	InterPro	0.005744	1	0.04463	0.3186	1	1	ISYNA1
Domain	IPR026612	STRA6	InterPro	0.005744	1	0.04463	0.3186	1	1	STRA6
Domain	IPR029816	c-Fos/v-Fos	InterPro	0.005744	1	0.04463	0.3186	1	1	FOS
Domain	IPR033523	IRE2	InterPro	0.005744	1	0.04463	0.3186	1	1	ERN2
Domain	IPR031211	Nestin	InterPro	0.005744	1	0.04463	0.3186	1	1	NES
Domain	IPR022326	IGFBP-6	InterPro	0.005744	1	0.04463	0.3186	1	1	IGFBP6
Domain	IPR002959	TNF_alpha	InterPro	0.005744	1	0.04463	0.3186	1	1	TNF
Domain	IPR013021	Myo-inos-1-P_Synthase_GAPDH	InterPro	0.005744	1	0.04463	0.3186	1	1	ISYNA1
Domain	PF00530	SRCR	Pfam	0.006322	1	0.04858	0.3468	2	21	LOXL2,LOXL4
Pathway	M5889	Ensemble of genes encoding extracellular matrix and extracellular matrix-associated proteins	MSigDB C2 BIOCARTA (v6.0)	1.402e-08	1.034e-05	1.034e-05	7.429e-05	24	1028	SERPINA3,PRSS2,COL13A1,TNFSF18,HYAL1,SPOCK2,ARTN,LGALS1,ADAMTS10,WNT5B,FAM20C,FBN2,IGFBP6,MEGF6,IGFBP7,LOXL2,WNT16,LOXL4,TNF,LTBP3,MUC4,FGF19,SERPINA5,FBN3
Pathway	M5885	Ensemble of genes encoding ECM-associated proteins including ECM-affilaited proteins, ECM regulators and secreted factors	MSigDB C2 BIOCARTA (v6.0)	4.491e-06	0.003314	0.001657	0.0119	17	753	SERPINA3,PRSS2,TNFSF18,HYAL1,ARTN,LGALS1,ADAMTS10,WNT5B,FAM20C,MEGF6,LOXL2,WNT16,LOXL4,TNF,MUC4,FGF19,SERPINA5
Pathway	1270251	Elastic fibre formation	BioSystems: REACTOME	6.817e-06	0.005031	0.001677	0.01204	5	42	FBN2,LOXL2,LOXL4,LTBP3,FBN3
Pathway	1270244	Extracellular matrix organization	BioSystems: REACTOME	0.0001195	0.08816	0.01752	0.1258	9	298	PRSS2,COL13A1,CEACAM6,FBN2,PTPRS,LOXL2,LOXL4,LTBP3,FBN3
Pathway	M3468	Genes encoding enzymes and their regulators involved in the remodeling of the extracellular matrix	MSigDB C2 BIOCARTA (v6.0)	0.0001405	0.1037	0.01752	0.1258	8	238	SERPINA3,PRSS2,HYAL1,ADAMTS10,FAM20C,LOXL2,LOXL4,SERPINA5
Pathway	P00057	Wnt signaling pathway	PantherDB	0.0001424	0.1051	0.01752	0.1258	9	305	EDN1,WNT5B,NFATC4,PCDH19,WNT16,PRKCG,TNF,CDH2,CDH5
Pathway	M19784	T Cell Receptor Signaling Pathway	MSigDB C2 BIOCARTA (v6.0)	0.0002285	0.1687	0.02409	0.173	4	47	FOS,LCK,NFATC4,PIK3CG
Pathway	952859	Oxytocin signaling pathway	BioSystems: KEGG	0.0004438	0.3275	0.04094	0.294	6	153	NPR1,FOS,CACNG6,NFATC4,PIK3CG,PRKCG
Pathway	M2404	Mechanism of Gene Regulation by Peroxisome Proliferators via PPARa(alpha)	MSigDB C2 BIOCARTA (v6.0)	0.0005153	0.3803	0.04226	0.3035	4	58	DUSP1,NR2F1,PIK3CG,TNF
Pubmed	24952961	A high-resolution spatiotemporal atlas of gene expression of the developing mouse brain.	Pubmed	7.781e-08	0.001791	0.001419	0.01507	22	1849	NES,COL13A1,CALB2,FOS,GSX2,ARTN,ARHGEF25,NR2F1,LGALS1,WNT5B,HOXB2,IGFBP6,IGFBP7,NFATC4,PCDH19,WNT16,ARC,HES1,TNNC1,CDH2,CDH5,FGF19
Pubmed	23892569	Glucocorticoid-induced tumor necrosis factor receptor family-related ligand triggering upregulates vascular cell adhesion molecule-1 and intercellular adhesion molecule-1 and promotes leukocyte adhesion.	Pubmed	1.233e-07	0.002838	0.001419	0.01507	3	4	TNFSF18,TNFRSF18,TNF
Pubmed	16543460	alphaE-catenin controls cerebral cortical size by regulating the hedgehog signaling pathway.	Pubmed	3.561e-07	0.008198	0.002733	0.02903	4	19	NES,CALB2,CDH2,FGF19
Pubmed	9115297	Deficient tyrosine phosphorylation of c-Cbl and associated proteins in phorbol ester-resistant EL4 mouse thymoma cells.	Pubmed	6.135e-07	0.01412	0.003072	0.03263	3	6	FOS,LCK,PIK3CG
Pubmed	21502507	Loss of RhoA in neural progenitor cells causes the disruption of adherens junctions and hyperproliferation.	Pubmed	6.672e-07	0.01536	0.003072	0.03263	4	22	NES,HES1,CDH2,FGF19
Pubmed	12397111	Modulation of the notch signaling by Mash1 and Dlx1/2 regulates sequential specification and differentiation of progenitor cell types in the subcortical telencephalon.	Pubmed	1.35e-06	0.03108	0.003098	0.0329	4	26	NES,GSX2,NR2F1,HES1
Pubmed	15340161	Signal peptide prediction based on analysis of experimentally verified cleavage sites.	Pubmed	2.131e-06	0.04905	0.003098	0.0329	8	264	CA9,CEACAM6,SPOCK2,TNFRSF18,VSIR,IGFBP7,FGF19,VSTM1
Pubmed	10405217	Gene targeting approaches to analyzing hypertension.	Pubmed	3.647e-06	0.08395	0.003098	0.0329	3	10	NPR1,REN,EDN1
Pubmed	20181579	The progenitor zone of the ventral medial ganglionic eminence requires Nkx2-1 to generate most of the globus pallidus but few neocortical interneurons.	Pubmed	4.107e-06	0.09456	0.003098	0.0329	4	34	NES,CALB2,GSX2,NR2F1
Pubmed	19448619	Loci at chromosomes 13, 19 and 20 influence age at natural menopause.	Pubmed	5.003e-06	0.1152	0.003098	0.0329	3	11	SLC44A4,LRRN4,BRSK1
Pubmed	8314004	Isolation and developmental expression of retinoic-acid-induced genes.	Pubmed	5.003e-06	0.1152	0.003098	0.0329	3	11	NR2F1,HOXB2,CDH2
Pubmed	20562862	A mouse knockout library for secreted and transmembrane proteins.	Pubmed	5.521e-06	0.1271	0.003098	0.0329	9	400	CA9,MYADM,DHRS3,FAM3B,SLC44A4,VSIR,TMEM178A,STRA6,FGF19
Pubmed	28071719	Quantitative proteomic profiling of the extracellular matrix of pancreatic islets during the angiogenic switch and insulinoma progression.	Pubmed	7.191e-06	0.1656	0.003098	0.0329	6	145	SPOCK2,LGALS1,FBN2,MEGF6,IGFBP7,MUC4
Pubmed	26795843	LSD1 co-repressor Rcor2 orchestrates neurogenesis in the developing mouse brain.	Pubmed	7.976e-06	0.1836	0.003098	0.0329	4	40	NES,CALB2,GSX2,NR2F1
Pubmed	28327460	Comprehensive proteomic characterization of stem cell-derived extracellular matrices.	Pubmed	8.278e-06	0.1906	0.003098	0.0329	5	86	LGALS1,WNT5B,FBN2,LOXL2,SERPINA5
Pubmed	27405330	Pleiotropic Hes-1 Concomitant with its Differential Activation Mediates Neural Stem Cell Maintenance and Radial Glial Propensity in Developing Neocortex.	Pubmed	9.957e-06	0.2292	0.003098	0.0329	2	2	NES,HES1
Pubmed	20162721	Stimulation of glucocorticoid-induced tumor necrosis factor receptor family-related protein ligand (GITRL) induces inflammatory activation of microglia in culture.	Pubmed	9.957e-06	0.2292	0.003098	0.0329	2	2	TNFSF18,TNFRSF18
Pubmed	25153389	Prognostic significance of human tissue kallikrein-related peptidases 6 and 10 in gastric cancer.	Pubmed	9.957e-06	0.2292	0.003098	0.0329	2	2	KLK6,KLK10
Pubmed	11039731	Sleep and wakefulness in c-fos and fos B gene knockout mice.	Pubmed	9.957e-06	0.2292	0.003098	0.0329	2	2	FOS,FOSB
Pubmed	15128759	Cutting edge: the natural ligand for glucocorticoid-induced TNF receptor-related protein abrogates regulatory T cell suppression.	Pubmed	9.957e-06	0.2292	0.003098	0.0329	2	2	TNFSF18,TNFRSF18
Pubmed	17482371	Lipopolysaccharide induces delayed FosB/DeltaFosB immunostaining within the mouse extended amygdala, hippocampus and hypothalamus, that parallel the expression of depressive-like behavior.	Pubmed	9.957e-06	0.2292	0.003098	0.0329	2	2	FOS,FOSB
Pubmed	17360848	Cancer immunoediting by GITR (glucocorticoid-induced TNF-related protein) ligand in humans: NK cell/tumor cell interactions.	Pubmed	9.957e-06	0.2292	0.003098	0.0329	2	2	TNFSF18,TNFRSF18
Pubmed	18854834	Co-expression of KLK6 and KLK10 as prognostic factors for survival in pancreatic ductal adenocarcinoma.	Pubmed	9.957e-06	0.2292	0.003098	0.0329	2	2	KLK6,KLK10
Pubmed	19018533	Localized expression of GITR-L in the tumor microenvironment promotes CD8+ T cell dependent anti-tumor immunity.	Pubmed	9.957e-06	0.2292	0.003098	0.0329	2	2	TNFSF18,TNFRSF18
Pubmed	22874102	Quantitative DNA methylation analysis of genes coding for kallikrein-related peptidases 6 and 10 as biomarkers for prostate cancer.	Pubmed	9.957e-06	0.2292	0.003098	0.0329	2	2	KLK6,KLK10
Pubmed	29159962	Expression profile of N-cadherin and protocadherin-19 in postnatal mouse limbic structures.	Pubmed	9.957e-06	0.2292	0.003098	0.0329	2	2	PCDH19,CDH2
Pubmed	20145951	Induction of MKP-1 prevents the cytotoxic effects of PI3K inhibition in hilar cholangiocarcinoma cells.	Pubmed	9.957e-06	0.2292	0.003098	0.0329	2	2	DUSP1,PIK3CG
Pubmed	8668344	Expression of FosB during mouse development: normal development of FosB knockout mice.	Pubmed	9.957e-06	0.2292	0.003098	0.0329	2	2	FOS,FOSB
Pubmed	22025632	FAT10 mediates the effect of TNF-? in inducing chromosomal instability.	Pubmed	9.957e-06	0.2292	0.003098	0.0329	2	2	UBD,TNF
Pubmed	29858576	Recurrent rearrangements of FOS and FOSB define osteoblastoma.	Pubmed	9.957e-06	0.2292	0.003098	0.0329	2	2	FOS,FOSB
Pubmed	20007453	Tumor necrosis factor induces matrix metalloproteinases in cardiomyocytes and cardiofibroblasts differentially via superoxide production in a PI3Kgamma-dependent manner.	Pubmed	9.957e-06	0.2292	0.003098	0.0329	2	2	PIK3CG,TNF
Pubmed	18346459	GITR ligand-costimulation activates effector and regulatory functions of CD4+ T cells.	Pubmed	9.957e-06	0.2292	0.003098	0.0329	2	2	TNFSF18,TNFRSF18
Pubmed	25649006	Evaluation of human tissue kallikrein-related peptidases 6 and 10 expression in early gastroesophageal adenocarcinoma.	Pubmed	9.957e-06	0.2292	0.003098	0.0329	2	2	KLK6,KLK10
Pubmed	19536139	Identification of glucocorticoid-induced TNF receptor-related protein ligand on keratinocytes: ligation by GITR induces keratinocyte chemokine production and augments T-cell proliferation.	Pubmed	9.957e-06	0.2292	0.003098	0.0329	2	2	TNFSF18,TNFRSF18
Pubmed	15623376	[Relationship of endothelin-1 (ET-1) TaqI and tumor necrosis factor (TNF) a gene polymorphism with portal hypertension in liver cirrhosis].	Pubmed	9.957e-06	0.2292	0.003098	0.0329	2	2	EDN1,TNF
Pubmed	21705620	Th2 responses to helminth parasites can be therapeutically enhanced by, but are not dependent upon, GITR-GITR ligand costimulation in vivo.	Pubmed	9.957e-06	0.2292	0.003098	0.0329	2	2	TNFSF18,TNFRSF18
Pubmed	15470044	Engagement of glucocorticoid-induced TNFR family-related receptor on effector T cells by its ligand mediates resistance to suppression by CD4+CD25+ T cells.	Pubmed	9.957e-06	0.2292	0.003098	0.0329	2	2	TNFSF18,TNFRSF18
Pubmed	19903048	Correlation between symptoms of pain and peritoneal fluid inflammatory cytokine concentrations in endometriosis.	Pubmed	9.957e-06	0.2292	0.003098	0.0329	2	2	PAEP,TNF
Pubmed	22537775	Hippocampal c-Fos activation in normal and LPA?-null mice after two object recognition tasks with different memory demands.	Pubmed	9.957e-06	0.2292	0.003098	0.0329	2	2	FOS,LPAR1
Pubmed	11941487	Homozygosity mapping of a Weill-Marchesani syndrome locus to chromosome 19p13.3-p13.2.	Pubmed	9.957e-06	0.2292	0.003098	0.0329	2	2	ADAMTS10,FBN3
Pubmed	18378892	Human glucocorticoid-induced TNF receptor ligand regulates its signaling activity through multiple oligomerization states.	Pubmed	9.957e-06	0.2292	0.003098	0.0329	2	2	TNFSF18,TNFRSF18
Pubmed	12773307	Endothelin-1-stimulated glucose uptake is desensitized by tumor necrosis factor-alpha in 3T3-L1 adipocytes.	Pubmed	9.957e-06	0.2292	0.003098	0.0329	2	2	EDN1,TNF
Pubmed	23216791	Interplay between neural-cadherin and vascular endothelial-cadherin in breast cancer progression.	Pubmed	9.957e-06	0.2292	0.003098	0.0329	2	2	CDH2,CDH5
Pubmed	12438440	Osteoclasts are essential for TNF-alpha-mediated joint destruction.	Pubmed	9.957e-06	0.2292	0.003098	0.0329	2	2	FOS,TNF
Pubmed	15926923	Forebrain patterns of c-Fos and FosB induction during cancer-associated anorexia-cachexia in rat.	Pubmed	9.957e-06	0.2292	0.003098	0.0329	2	2	FOS,FOSB
Pubmed	14647196	Cloning and characterization of GITR ligand.	Pubmed	9.957e-06	0.2292	0.003098	0.0329	2	2	TNFSF18,TNFRSF18
Pubmed	17522069	Direct evidence for the critical role of NFAT3 in benzo[a]pyrene diol-epoxide-induced cell transformation through mediation of inflammatory cytokine TNF induction in mouse epidermal Cl41 cells.	Pubmed	9.957e-06	0.2292	0.003098	0.0329	2	2	NFATC4,TNF
Pubmed	22203955	Gastrin-releasing peptide receptor (GRPR) mediates chemotaxis in neutrophils.	Pubmed	9.957e-06	0.2292	0.003098	0.0329	2	2	GRPR,TNF
Pubmed	19936238	Key role of the GITR/GITRLigand pathway in the development of murine autoimmune diabetes: a potential therapeutic target.	Pubmed	9.957e-06	0.2292	0.003098	0.0329	2	2	TNFSF18,TNFRSF18
Pubmed	12709365	Purification of human kallikrein 6 from biological fluids and identification of its complex with alpha(1)-antichymotrypsin.	Pubmed	9.957e-06	0.2292	0.003098	0.0329	2	2	SERPINA3,KLK6
Pubmed	8482849	Potent stimulation of monocytic endothelin-1 production by HIV-1 glycoprotein 120.	Pubmed	9.957e-06	0.2292	0.003098	0.0329	2	2	EDN1,TNF
Pubmed	21831501	Comparative expression profiles for KiSS-1 and REN genes in preeclamptic and healthy placental tissues.	Pubmed	9.957e-06	0.2292	0.003098	0.0329	2	2	REN,KISS1
Pubmed	25787078	Macrophage-T cell interactions mediate neuropathic pain through the glucocorticoid-induced tumor necrosis factor ligand system.	Pubmed	9.957e-06	0.2292	0.003098	0.0329	2	2	TNFSF18,TNFRSF18
Pubmed	17060446	N-cadherin is an in vivo substrate for protein tyrosine phosphatase sigma (PTPsigma) and participates in PTPsigma-mediated inhibition of axon growth.	Pubmed	9.957e-06	0.2292	0.003098	0.0329	2	2	PTPRS,CDH2
Pubmed	19234165	The glucocorticoid-induced TNF receptor-related protein (GITR)-GITR ligand pathway acts as a mediator of cutaneous dendritic cell migration and promotes T cell-mediated acquired immunity.	Pubmed	9.957e-06	0.2292	0.003098	0.0329	2	2	TNFSF18,TNFRSF18
Pubmed	16955181	Glucocorticoid-induced tumour necrosis factor receptor (GITR) and its ligand (GITRL) in atopic dermatitis.	Pubmed	9.957e-06	0.2292	0.003098	0.0329	2	2	TNFSF18,TNFRSF18
Pubmed	23935647	Correlation of increased blood levels of GITR and GITRL with disease severity in patients with primary Sjˆgren's syndrome.	Pubmed	9.957e-06	0.2292	0.003098	0.0329	2	2	TNFSF18,TNFRSF18
Pubmed	18182486	Evolution of GITRL immune function: murine GITRL exhibits unique structural and biochemical properties within the TNF superfamily.	Pubmed	9.957e-06	0.2292	0.003098	0.0329	2	2	TNFSF18,TNFRSF18
Pubmed	16109884	HIV impairs TNF-alpha release in response to Toll-like receptor 4 stimulation in human macrophages in vitro.	Pubmed	9.957e-06	0.2292	0.003098	0.0329	2	2	DUSP1,TNF
Pubmed	16263220	Regulation of cocaine-induced activator protein 1 transcription factors by the extracellular signal-regulated kinase pathway.	Pubmed	9.957e-06	0.2292	0.003098	0.0329	2	2	FOS,FOSB
Pubmed	23598246	Reduced basal and novelty-induced levels of activity-regulated cytoskeleton associated protein (Arc) and c-Fos mRNA in the cerebral cortex and hippocampus of APPswe/PS1?E9 transgenic mice.	Pubmed	9.957e-06	0.2292	0.003098	0.0329	2	2	FOS,ARC
Pubmed	18794727	Genetic and gene expression studies implicate renin and endothelin-1 in edema caused by peroxisome proliferator-activated receptor gamma agonists.	Pubmed	9.957e-06	0.2292	0.003098	0.0329	2	2	REN,EDN1
Pubmed	14521928	Identification of a ligand for glucocorticoid-induced tumor necrosis factor receptor constitutively expressed in dendritic cells.	Pubmed	9.957e-06	0.2292	0.003098	0.0329	2	2	TNFSF18,TNFRSF18
Pubmed	10074428	Identification of a new member of the tumor necrosis factor family and its receptor, a human ortholog of mouse GITR.	Pubmed	9.957e-06	0.2292	0.003098	0.0329	2	2	TNFSF18,TNFRSF18
Pubmed	27698002	TNF?-Induced Mucin 4 Expression Elicits Trastuzumab Resistance in HER2-Positive Breast Cancer.	Pubmed	9.957e-06	0.2292	0.003098	0.0329	2	2	TNF,MUC4
Pubmed	22214837	Glucocorticoid-induced tumor necrosis factor receptor family-related protein exacerbates collagen-induced arthritis by enhancing the expansion of Th17 cells.	Pubmed	9.957e-06	0.2292	0.003098	0.0329	2	2	TNFSF18,TNFRSF18
Pubmed	9710644	Fos family members induce cell cycle entry by activating cyclin D1.	Pubmed	9.957e-06	0.2292	0.003098	0.0329	2	2	FOS,FOSB
Pubmed	20148423	Blockade of GITR-GITRL interaction maintains Treg function to prolong allograft survival.	Pubmed	9.957e-06	0.2292	0.003098	0.0329	2	2	TNFSF18,TNFRSF18
Pubmed	30359461	Endothelin-1 (ET-1), N-terminal fragment of pro-atrial natriuretic peptide (NTpro-ANP), and tumour necrosis factor alpha (TNF-?) in children with primary hypertension and hypertension of renal origin.	Pubmed	9.957e-06	0.2292	0.003098	0.0329	2	2	EDN1,TNF
Pubmed	12376177	FOS and FOSB expression in the medial preoptic nucleus pars compacta of maternally active C57BL/6J and DBA/2J mice.	Pubmed	9.957e-06	0.2292	0.003098	0.0329	2	2	FOS,FOSB
Pubmed	27160884	Waves of c-Fos and Arc Proteins Expression in Neuronal Populations of the Hippocampus in Response to a Single Episode of New Experience.	Pubmed	9.957e-06	0.2292	0.003098	0.0329	2	2	FOS,ARC
Pubmed	15731052	Gingipains from Porphyromonas gingivalis W83 induce cell adhesion molecule cleavage and apoptosis in endothelial cells.	Pubmed	9.957e-06	0.2292	0.003098	0.0329	2	2	CDH2,CDH5
Pubmed	18040044	Assembly and structural properties of glucocorticoid-induced TNF receptor ligand: Implications for function.	Pubmed	9.957e-06	0.2292	0.003098	0.0329	2	2	TNFSF18,TNFRSF18
Pubmed	18178614	Structural basis for ligand-mediated mouse GITR activation.	Pubmed	9.957e-06	0.2292	0.003098	0.0329	2	2	TNFSF18,TNFRSF18
Pubmed	16476661	The zinc finger transcription factor Sp8 regulates the generation and diversity of olfactory bulb interneurons.	Pubmed	1.096e-05	0.2523	0.00332	0.03526	3	14	NES,CALB2,GSX2
Pubmed	14687546	Inactivation of Numb and Numblike in embryonic dorsal forebrain impairs neurogenesis and disrupts cortical morphogenesis.	Pubmed	1.096e-05	0.2523	0.00332	0.03526	3	14	NES,HES1,CDH2
Pubmed	16754659	Stable association between G alpha(q) and phospholipase C beta 1 in living cells.	Pubmed	1.346e-05	0.3099	0.004025	0.04275	5	95	GRPR,LPAR1,EDN1,ADRA1B,KISS1
Pubmed	27111087	C3G/Rapgef1 Is Required in Multipolar Neurons for the Transition to a Bipolar Morphology during Cortical Development.	Pubmed	1.367e-05	0.3147	0.004034	0.04285	3	15	NES,CALB2,CDH2
Pubmed	30635555	Single-cell transcriptomic analysis of mouse neocortical development.	Pubmed	1.451e-05	0.3341	0.00423	0.04492	6	164	NES,CALB2,CCDC80,DNAH12,IGFBP7,HES1
Pubmed	12975309	The secreted protein discovery initiative (SPDI), a large-scale effort to identify novel human secreted and transmembrane proteins: a bioinformatics assessment.	Pubmed	1.57e-05	0.3614	0.004518	0.04799	13	987	MYADM,DHRS3,TNFSF18,SPOCK2,TNFRSF18,FAM3B,SLC44A4,CPED1,VSIR,TMEM178A,STRA6,FGF19,VSTM1
Pubmed	18554416	Identification of transcripts with enriched expression in the developing and adult pancreas.	Pubmed	1.601e-05	0.3687	0.004551	0.04834	10	577	LARGE2,FOS,DUSP1,SLC16A12,LGALS1,FBN2,IGFBP6,ARC,ELF3,TNNC1
Pubmed	29507213	Liver X receptor ? regulates the development of the dentate gyrus and autistic-like behavior in the mouse.	Pubmed	1.678e-05	0.3864	0.004712	0.05005	3	16	NES,CALB2,HES1
Pubmed	23817546	Arl13b-regulated cilia activities are essential for polarized radial glial scaffold formation.	Pubmed	2.434e-05	0.5604	0.005607	0.05956	3	18	NES,CALB2,CDH2
Pubmed	26276819	Chloride intracellular channel 4 is required for maturation of the cerebral collateral circulation.	Pubmed	2.434e-05	0.5604	0.005607	0.05956	3	18	HES1,CDH2,CDH5
Pubmed	16715082	Midline radial glia translocation and corpus callosum formation require FGF signaling.	Pubmed	2.434e-05	0.5604	0.005607	0.05956	3	18	NES,CALB2,CDH2
Pubmed	10369126	Galectin-1, a natural ligand for the receptor-type protein tyrosine phosphatase CD45.	Pubmed	2.972e-05	0.6841	0.005607	0.05956	2	3	LCK,LGALS1
Pubmed	16803872	NFAT3 is specifically required for TNF-alpha-induced cyclooxygenase-2 (COX-2) expression and transformation of Cl41 cells.	Pubmed	2.972e-05	0.6841	0.005607	0.05956	2	3	NFATC4,TNF
Pubmed	18273051	TNF-alpha impairs the S-G2/M cell cycle checkpoint and cyclobutane pyrimidine dimer repair in premalignant skin cells: role of the PI3K-Akt pathway.	Pubmed	2.972e-05	0.6841	0.005607	0.05956	2	3	PIK3CG,TNF
Pubmed	20680316	The association with age, human tissue kallikreins 6 and 10 and hemostatic markers for survival outcome from epithelial ovarian cancer.	Pubmed	2.972e-05	0.6841	0.005607	0.05956	2	3	KLK6,KLK10
Pubmed	12574418	Locally born olfactory bulb stem cells proliferate in response to insulin-related factors and require endogenous insulin-like growth factor-I for differentiation into neurons and glia.	Pubmed	2.972e-05	0.6841	0.005607	0.05956	2	3	NES,CALB2
Pubmed	22320712	Endothelin-1 induces neutrophil recruitment in adaptive inflammation via TNF? and CXCL1/CXCR2 in mice.	Pubmed	2.972e-05	0.6841	0.005607	0.05956	2	3	EDN1,TNF
Pubmed	17646933	Cadherins are regulated by Ep-CAM via phosphaditylinositol-3 kinase.	Pubmed	2.972e-05	0.6841	0.005607	0.05956	2	3	PIK3CG,CDH2
Pubmed	30201140	Adamts10 inactivation in mice leads to persistence of ocular microfibrils subsequent to reduced fibrillin-2 cleavage.	Pubmed	2.972e-05	0.6841	0.005607	0.05956	2	3	ADAMTS10,FBN2
Pubmed	14696124	Association of kallikrein expression in nipple aspirate fluid with breast cancer risk.	Pubmed	2.972e-05	0.6841	0.005607	0.05956	2	3	KLK6,KLK10
Pubmed	8732755	Structural investigation of the alpha-1-antichymotrypsin: prostate-specific antigen complex by comparative model building.	Pubmed	2.972e-05	0.6841	0.005607	0.05956	2	3	SERPINA3,SERPINA5
Pubmed	19553005	MKP1 repression is required for the chemosensitizing effects of NF-kappaB and PI3K inhibitors to cisplatin in non-small cell lung cancer.	Pubmed	2.972e-05	0.6841	0.005607	0.05956	2	3	DUSP1,PIK3CG
Pubmed	26546680	Negative Feed-forward Control of Tumor Necrosis Factor (TNF) by Tristetraprolin (ZFP36) Is Limited by the Mitogen-activated Protein Kinase Phosphatase, Dual-specificity Phosphatase 1 (DUSP1): IMPLICATIONS FOR REGULATION BY GLUCOCORTICOIDS.	Pubmed	2.972e-05	0.6841	0.005607	0.05956	2	3	DUSP1,TNF
Pubmed	8491516	Expression of tumor necrosis factor and c-fos genes in peritoneal macrophages of hypothyroid mice.	Pubmed	2.972e-05	0.6841	0.005607	0.05956	2	3	FOS,TNF
Pubmed	22102857	Kallikreins 5, 6 and 10 differentially alter pathophysiology and overall survival in an ovarian cancer xenograft model.	Pubmed	2.972e-05	0.6841	0.005607	0.05956	2	3	KLK6,KLK10
Pubmed	22132116	Inotropic action of the puberty hormone kisspeptin in rat, mouse and human: cardiovascular distribution and characteristics of the kisspeptin receptor.	Pubmed	2.972e-05	0.6841	0.005607	0.05956	2	3	GOLT1A,KISS1
Pubmed	18979298	N-cadherin levels in endothelial cells are regulated by monolayer maturity and p120 availability.	Pubmed	2.972e-05	0.6841	0.005607	0.05956	2	3	CDH2,CDH5
Pubmed	19272591	The GITRL-GITR system alters TLR-4 expression on DC during fungal infection.	Pubmed	2.972e-05	0.6841	0.005607	0.05956	2	3	TNFSF18,TNFRSF18
Pubmed	18923650	Long-range enhancer associated with chromatin looping allows AP-1 regulation of the peptidylarginine deiminase 3 gene in differentiated keratinocyte.	Pubmed	2.972e-05	0.6841	0.005607	0.05956	2	3	FOS,PADI3
Pubmed	28319094	Targeting c-FOS and DUSP1 abrogates intrinsic resistance to tyrosine-kinase inhibitor therapy in BCR-ABL-induced leukemia.	Pubmed	2.972e-05	0.6841	0.005607	0.05956	2	3	FOS,DUSP1
Pubmed	20138782	Bioactive products generated by group V sPLA(2) hydrolysis of LDL activate macrophages to secrete pro-inflammatory cytokines.	Pubmed	2.972e-05	0.6841	0.005607	0.05956	2	3	PLA2G5,TNF
Pubmed	15809310	N-cadherin acts upstream of VE-cadherin in controlling vascular morphogenesis.	Pubmed	2.972e-05	0.6841	0.005607	0.05956	2	3	CDH2,CDH5
Pubmed	8870842	HIV type 1 glycoprotein 120 amplifies tumor necrosis factor-induced NF-kappa B activation in Jurkat cells.	Pubmed	2.972e-05	0.6841	0.005607	0.05956	2	3	LCK,TNF
Pubmed	20139272	Therapeutic glucocorticoid-induced TNF receptor-mediated amplification of CD4+ T cell responses enhances antiparasitic immunity.	Pubmed	2.972e-05	0.6841	0.005607	0.05956	2	3	TNFRSF18,TNF
Pubmed	20015663	Roles of endothelin-1 and selected proinflammatory cytokines in the pathogenesis of proliferative diabetic retinopathy: Analysis of vitreous samples.	Pubmed	2.972e-05	0.6841	0.005607	0.05956	2	3	EDN1,TNF
Pubmed	22563871	Selected cytokines and glycodelin A levels in serum and peritoneal fluid in girls with endometriosis.	Pubmed	2.972e-05	0.6841	0.005607	0.05956	2	3	PAEP,TNF
Pubmed	29135807	Effects of stressor controllability on transcriptional levels of c-fos, Arc, and brain-derived neurotrophic factor in mouse amygdala and medial prefrontal cortex.	Pubmed	2.972e-05	0.6841	0.005607	0.05956	2	3	FOS,ARC
Pubmed	15485842	The function of mitogen-activated protein kinase phosphatase-1 in peptidoglycan-stimulated macrophages.	Pubmed	2.972e-05	0.6841	0.005607	0.05956	2	3	DUSP1,TNF
Pubmed	24107315	Glucocorticoid-induced TNF receptor family-related protein ligand regulates the migration of monocytes to the inflamed intestine.	Pubmed	2.972e-05	0.6841	0.005607	0.05956	2	3	TNFSF18,TNFRSF18
Pubmed	16339574	Aberrant expression of the autoantigen heterogeneous nuclear ribonucleoprotein-A2 (RA33) and spontaneous formation of rheumatoid arthritis-associated anti-RA33 autoantibodies in TNF-alpha transgenic mice.	Pubmed	2.972e-05	0.6841	0.005607	0.05956	2	3	FOS,TNF
Pubmed	22792070	Meta-analysis of genome-wide scans for total body BMD in children and adults reveals allelic heterogeneity and age-specific effects at the WNT16 locus.	Pubmed	2.972e-05	0.6841	0.005607	0.05956	2	3	CPED1,WNT16
Pubmed	23764283	Permanent genetic access to transiently active neurons via TRAP: targeted recombination in active populations.	Pubmed	2.972e-05	0.6841	0.005607	0.05956	2	3	FOS,ARC
Pubmed	19015874	Lysyl oxidase-like 4 is alternatively spliced in an anatomic site-specific manner in tumors involving the serosal cavities.	Pubmed	2.972e-05	0.6841	0.005607	0.05956	2	3	LOXL2,LOXL4
Pubmed	21497182	Induction of c-Fos, Zif268, and Arc from acute bouts of voluntary wheel running in new and pre-existing adult mouse hippocampal granule neurons.	Pubmed	2.972e-05	0.6841	0.005607	0.05956	2	3	FOS,ARC
Pubmed	2452194	Characterization of lipopolysaccharide-induced macrophage gene expression.	Pubmed	2.972e-05	0.6841	0.005607	0.05956	2	3	FOS,TNF
Pubmed	19592490	Synergistic induction of endothelin-1 by tumor necrosis factor alpha and interferon gamma is due to enhanced NF-kappaB binding and histone acetylation at specific kappaB sites.	Pubmed	2.972e-05	0.6841	0.005607	0.05956	2	3	EDN1,TNF
Pubmed	12876470	Altered processing of novel information in N-CAM-deficient mice.	Pubmed	2.972e-05	0.6841	0.005607	0.05956	2	3	FOS,ARC
Pubmed	23614275	Influence of genistein on c-Jun, c-Fos and Fos-B of AP-1 subunits expression in skin keratinocytes, fibroblasts and keloid fibroblasts cultured in vitro.	Pubmed	2.972e-05	0.6841	0.005607	0.05956	2	3	FOS,FOSB
Pubmed	19453261	High-density association study of 383 candidate genes for volumetric BMD at the femoral neck and lumbar spine among older men.	Pubmed	3.165e-05	0.7286	0.005923	0.06291	8	383	FOS,FOSB,CYP24A1,WNT5B,IGFBP6,HES1,TNF,LTBP3
Pubmed	20346763	Loss of inhibitory interneurons in the dorsal spinal cord and elevated itch in Bhlhb5 mutant mice.	Pubmed	3.385e-05	0.7793	0.006235	0.06622	3	20	CALB2,FOS,PRKCG
Pubmed	18430798	Loss of Hoxb8 alters spinal dorsal laminae and sensory responses in mice.	Pubmed	3.385e-05	0.7793	0.006235	0.06622	3	20	CALB2,GRPR,PRKCG
Pubmed	23404109	Functional dissection of the paired domain of Pax6 reveals molecular mechanisms of coordinating neurogenesis and proliferation.	Pubmed	3.94e-05	0.9071	0.007199	0.07647	3	21	NES,GSX2,LGALS1
Pubmed	15496443	Hes genes regulate size, shape and histogenesis of the nervous system by control of the timing of neural stem cell differentiation.	Pubmed	4.552e-05	1	0.008123	0.08628	3	22	NES,HES1,CDH2
Pubmed	22031906	FGF signaling expands embryonic cortical surface area by regulating Notch-dependent neurogenesis.	Pubmed	4.552e-05	1	0.008123	0.08628	3	22	NES,NR2F1,HES1
Pubmed	28036337	Sertoli Cell Wt1 Regulates Peritubular Myoid Cell and Fetal Leydig Cell Differentiation during Fetal Testis Development.	Pubmed	4.552e-05	1	0.008123	0.08628	3	22	NES,HES1,CDH5
Pubmed	21521824	TNF-alpha promotes LPA1- and LPA3-mediated recruitment of leukocytes in vivo through CXCR2 ligand chemokines.	Pubmed	5.931e-05	1	0.008309	0.08825	2	4	LPAR1,TNF
Pubmed	8702662	Phosphorylation of SLP-76 by the ZAP-70 protein-tyrosine kinase is required for T-cell receptor function.	Pubmed	5.931e-05	1	0.008309	0.08825	2	4	LCK,TXK
Pubmed	29272704	AP-1 Transcription Factors and the BAF Complex Mediate Signal-Dependent Enhancer Selection.	Pubmed	5.931e-05	1	0.008309	0.08825	2	4	FOS,FOSB
Pubmed	29101349	T cells upon activation promote endothelin 1 production in monocytes via IFN-? and TNF-?.	Pubmed	5.931e-05	1	0.008309	0.08825	2	4	EDN1,TNF
Pubmed	19126660	Association of renin-angiotensin system and natriuretic peptide receptor A gene polymorphisms with hypertension in a Hellenic population.	Pubmed	5.931e-05	1	0.008309	0.08825	2	4	NPR1,REN
Pubmed	18442814	Genetics of humoral and cytokine activation in heart failure and its importance for risk stratification of patients.	Pubmed	5.931e-05	1	0.008309	0.08825	2	4	EDN1,TNF
Pubmed	20007910	NR2F1 and IRE1beta suppress microsomal triglyceride transfer protein expression and lipoprotein assembly in undifferentiated intestinal epithelial cells.	Pubmed	5.931e-05	1	0.008309	0.08825	2	4	ERN2,NR2F1
Pubmed	12960255	ANP inhibits TNF-alpha-induced endothelial MCP-1 expression--involvement of p38 MAPK and MKP-1.	Pubmed	5.931e-05	1	0.008309	0.08825	2	4	DUSP1,TNF
Pubmed	10624948	The nuclear orphan receptor COUP-TFI is required for differentiation of subplate neurons and guidance of thalamocortical axons.	Pubmed	5.931e-05	1	0.008309	0.08825	2	4	CALB2,NR2F1
Pubmed	20529973	Polymorphisms of renin-angiotensin system and natriuretic peptide receptor A genes in patients of Greek origin with a history of myocardial infarction.	Pubmed	5.931e-05	1	0.008309	0.08825	2	4	NPR1,REN
Pubmed	22246030	Overlapping and divergent signaling pathways of N-cadherin and VE-cadherin in endothelial cells.	Pubmed	5.931e-05	1	0.008309	0.08825	2	4	CDH2,CDH5
Pubmed	22322974	Repression of PDGF-R-? after cellular injury involves TNF-?, formation of a c-Fos-YY1 complex, and negative regulation by HDAC.	Pubmed	5.931e-05	1	0.008309	0.08825	2	4	FOS,TNF
Pubmed	19101069	beta-catenin is involved in N-cadherin-dependent adhesion, but not in canonical Wnt signaling in E2A-PBX1-positive B acute lymphoblastic leukemia cells.	Pubmed	5.931e-05	1	0.008309	0.08825	2	4	WNT16,CDH2
Pubmed	8757326	Defective transcription of the IL-2 gene is associated with impaired expression of c-Fos, FosB, and JunB in anergic T helper 1 cells.	Pubmed	5.931e-05	1	0.008309	0.08825	2	4	FOS,FOSB
Pubmed	19293336	Regulated renin release from 3T3-L1 adipocytes.	Pubmed	5.931e-05	1	0.008309	0.08825	2	4	REN,TNF
Pubmed	26172508	MicroRNA-375 Suppresses Extracellular Matrix Degradation and Invadopodial Activity in Head and Neck Squamous Cell Carcinoma.	Pubmed	5.931e-05	1	0.008309	0.08825	2	4	KLK6,KLK10
Pubmed	15861137	Association of Csk to VE-cadherin and inhibition of cell proliferation.	Pubmed	5.931e-05	1	0.008309	0.08825	2	4	CDH2,CDH5
Pubmed	12686136	Structural and functional diversity of lysyl oxidase and the LOX-like proteins.	Pubmed	5.931e-05	1	0.008309	0.08825	2	4	LOXL2,LOXL4
Pubmed	14563845	Tumor necrosis factor-alpha activates NFkappaB to inhibit renin transcription by targeting cAMP-responsive element.	Pubmed	5.931e-05	1	0.008309	0.08825	2	4	REN,TNF
Pubmed	10209959	Prostatic human kallikrein 2 inactivates and complexes with plasminogen activator inhibitor-1.	Pubmed	5.931e-05	1	0.008309	0.08825	2	4	SERPINA3,SERPINA5
Pubmed	19560453	The kallikrein family of proteins as urinary biomarkers for the detection of prostate cancer.	Pubmed	5.931e-05	1	0.008309	0.08825	2	4	KLK6,KLK10
Pubmed	18802113	Lipopolysaccharide-induced expression of matrix metalloproteinases in human monocytes is suppressed by IFN-gamma via superinduction of ATF-3 and suppression of AP-1.	Pubmed	5.931e-05	1	0.008309	0.08825	2	4	FOS,FOSB
Pubmed	24413888	TRPM2 mediates the lysophosphatidic acid-induced neurite retraction in the developing brain.	Pubmed	5.931e-05	1	0.008309	0.08825	2	4	NES,LPAR1
Pubmed	20847309	Loss of PI3K? enhances cAMP-dependent MMP remodeling of the myocardial N-cadherin adhesion complexes and extracellular matrix in response to early biomechanical stress.	Pubmed	5.931e-05	1	0.008309	0.08825	2	4	PIK3CG,CDH2
Pubmed	19201817	KiSS1 metastasis suppressor gene product induces suppression of tyrosine kinase receptor signaling to Akt, tumor necrosis factor family ligand expression, and apoptosis.	Pubmed	5.931e-05	1	0.008309	0.08825	2	4	TNF,KISS1
Pubmed	25797218	Hypercholesterolemia and neurodegeneration. Comparison of hippocampal phenotypes in LDLr knockout and APPswe/PS1dE9 mice.	Pubmed	5.931e-05	1	0.008309	0.08825	2	4	FOS,ARC
Pubmed	22678896	Enhanced GITR/GITRL interactions augment IL-27 expression and induce IL-10-producing Tr-1 like cells.	Pubmed	5.931e-05	1	0.008309	0.08825	2	4	TNFSF18,TNFRSF18
Pubmed	12100025	Anti-CD45 isoform antibodies enhance phagocytosis and gene expression of IL-8 and TNF-alpha in human neutrophils by differential suppression on protein tyrosine phosphorylation and p56lck tyrosine kinase.	Pubmed	5.931e-05	1	0.008309	0.08825	2	4	LCK,TNF
Pubmed	25034023	Heparin/heparan sulfate controls fibrillin-1, -2 and -3 self-interactions in microfibril assembly.	Pubmed	5.931e-05	1	0.008309	0.08825	2	4	FBN2,FBN3
Pubmed	18924213	Tr1 and naturally occurring regulatory T cells induce IgG4 in B cells through GITR/GITR-L interaction, IL-10 and TGF-beta.	Pubmed	5.931e-05	1	0.008309	0.08825	2	4	TNFSF18,TNFRSF18
Pubmed	14583609	The anti-apoptotic effect of Notch-1 requires p56lck-dependent, Akt/PKB-mediated signaling in T cells.	Pubmed	5.931e-05	1	0.008309	0.08825	2	4	LCK,PIK3CG
Pubmed	14741347	Placental growth factor induces FosB and c-Fos gene expression via Flt-1 receptors.	Pubmed	5.931e-05	1	0.008309	0.08825	2	4	FOS,FOSB
Pubmed	11161981	A linkage disequilibrium between genes at the serine protease inhibitor gene cluster on chromosome 14q32.1 is associated with Wegener's granulomatosis.	Pubmed	5.931e-05	1	0.008309	0.08825	2	4	SERPINA3,SERPINA5
Pubmed	20808958	Prox1 is required for granule cell maturation and intermediate progenitor maintenance during brain neurogenesis.	Pubmed	5.955e-05	1	0.008309	0.08825	3	24	NES,CALB2,HES1
Pubmed	24487590	TSHZ1-dependent gene regulation is essential for olfactory bulb development and olfaction.	Pubmed	5.955e-05	1	0.008309	0.08825	3	24	CALB2,ARTN,ARC
Pubmed	20237272	Repression of Fgf signaling by sprouty1-2 regulates cortical patterning in two distinct regions and times.	Pubmed	5.955e-05	1	0.008309	0.08825	3	24	NES,NR2F1,FGF19
Pubmed	21976438	Primary cilia and Gli3 activity regulate cerebral cortical size.	Pubmed	7.615e-05	1	0.009428	0.1001	3	26	NES,CALB2,FGF19
Pubmed	12724834	Patterning of the lateral ganglionic eminence by the Gsh1 and Gsh2 homeobox genes regulates striatal and olfactory bulb histogenesis and the growth of axons through the basal ganglia.	Pubmed	7.615e-05	1	0.009428	0.1001	3	26	NES,GSX2,NR2F1
Pubmed	22492355	COUP-TFII controls amygdala patterning by regulating neuropilin expression.	Pubmed	9.55e-05	1	0.009428	0.1001	3	28	CALB2,GSX2,NR2F1
Pubmed	15857826	Role of CREB1 and NF{kappa}B-p65 in the down-regulation of renin gene expression by tumor necrosis factor {alpha}.	Pubmed	9.864e-05	1	0.009428	0.1001	2	5	REN,TNF
Pubmed	16313514	Role of AP-1 in ethanol-induced N-methyl-D-aspartate receptor 2B subunit gene up-regulation in mouse cortical neurons.	Pubmed	9.864e-05	1	0.009428	0.1001	2	5	FOS,FOSB
Pubmed	28842412	Imaging Voltage in Genetically Defined Neuronal Subpopulations with a Cre Recombinase-Targeted Hybrid Voltage Sensor.	Pubmed	9.864e-05	1	0.009428	0.1001	2	5	CALB2,FOS
Pubmed	22308434	Ecotopic viral integration site 1 (EVI1) regulates multiple cellular processes important for cancer and is a synergistic partner for FOS protein in invasive tumors.	Pubmed	9.864e-05	1	0.009428	0.1001	2	5	FOS,FOSB
Pubmed	17495958	Biphasic regulation of AP-1 subunits during human epidermal wound healing.	Pubmed	9.864e-05	1	0.009428	0.1001	2	5	FOS,FOSB
Pubmed	20625432	Nestin-Cre mice are affected by hypopituitarism, which is not due to significant activity of the transgene in the pituitary gland.	Pubmed	9.864e-05	1	0.009428	0.1001	2	5	NES,HES1
Pubmed	19891555	Genetic variation in CYP27B1 is associated with congestive heart failure in patients with hypertension.	Pubmed	9.864e-05	1	0.009428	0.1001	2	5	CYP24A1,REN
Pubmed	18506028	C3G regulates cortical neuron migration, preplate splitting and radial glial cell attachment.	Pubmed	9.864e-05	1	0.009428	0.1001	2	5	NES,CALB2
Pubmed	8555485	Molecular cloning and expression of murine vascular endothelial-cadherin in early stage development of cardiovascular system.	Pubmed	9.864e-05	1	0.009428	0.1001	2	5	CDH2,CDH5
Pubmed	21740577	Common polymorphisms in human lysyl oxidase genes are not associated with the adolescent idiopathic scoliosis phenotype.	Pubmed	9.864e-05	1	0.009428	0.1001	2	5	LOXL2,LOXL4
Pubmed	10037686	Identification of a novel activation-inducible protein of the tumor necrosis factor receptor superfamily and its ligand.	Pubmed	9.864e-05	1	0.009428	0.1001	2	5	TNFSF18,TNFRSF18
Pubmed	17242187	p85alpha acts as a novel signal transducer for mediation of cellular apoptotic response to UV radiation.	Pubmed	9.864e-05	1	0.009428	0.1001	2	5	NFATC4,TNF
Pubmed	17235455	PTEN down regulates AP-1 and targets c-fos in human glioma cells via PI3-kinase/Akt pathway.	Pubmed	9.864e-05	1	0.009428	0.1001	2	5	FOS,PIK3CG
Pubmed	22056382	Crosstalk between the canonical NF-?B and Notch signaling pathways inhibits Ppar? expression and promotes pancreatic cancer progression in mice.	Pubmed	9.864e-05	1	0.009428	0.1001	2	5	HES1,TNF
Pubmed	22198506	Mitogen-activated protein kinase phosphatase-1 inhibits myocardial TNF-? expression and improves cardiac function during endotoxemia.	Pubmed	9.864e-05	1	0.009428	0.1001	2	5	DUSP1,TNF
Pubmed	29380551	Targeted deletion of RIC8A in mouse neural precursor cells interferes with the development of the brain, eyes, and muscles.	Pubmed	9.864e-05	1	0.009428	0.1001	2	5	NES,CALB2
Pubmed	22585571	Glucocorticoid receptor dimerization induces MKP1 to protect against TNF-induced inflammation.	Pubmed	9.864e-05	1	0.009428	0.1001	2	5	DUSP1,TNF
Pubmed	10205173	Hes1 and Hes5 as notch effectors in mammalian neuronal differentiation.	Pubmed	9.864e-05	1	0.009428	0.1001	2	5	NES,HES1
Pubmed	23824069	PKC? phosphorylates PI3K? to activate it and release it from GPCR control.	Pubmed	9.864e-05	1	0.009428	0.1001	2	5	PIK3CG,PRKCG
Pubmed	12649319	Neuregulin 1-erbB2 signaling is required for the establishment of radial glia and their transformation into astrocytes in cerebral cortex.	Pubmed	9.864e-05	1	0.009428	0.1001	2	5	NES,HES1
Pubmed	25392497	Sexual differentiation of the brain requires perinatal kisspeptin-GnRH neuron signaling.	Pubmed	9.864e-05	1	0.009428	0.1001	2	5	FOS,KISS1
Pubmed	11145610	Tescalcin, a novel gene encoding a putative EF-hand Ca(2+)-binding protein, Col9a3, and renin are expressed in the mouse testis during the early stages of gonadal differentiation.	Pubmed	9.864e-05	1	0.009428	0.1001	2	5	REN,TESC
Pubmed	22173065	Conditional ablation of the Notch2 receptor in the ocular lens.	Pubmed	0.0001063	1	0.009428	0.1001	3	29	WNT16,HES1,CDH2
Pubmed	23475960	c-Jun is required for the specification of joint cell fates.	Pubmed	0.0001301	1	0.009428	0.1001	3	31	FOS,FOSB,WNT16
Pubmed	10862698	Proteomic analysis of NMDA receptor-adhesion protein signaling complexes.	Pubmed	0.0001314	1	0.009428	0.1001	4	81	ARC,PRKCG,CDH2,NANOS1
Pubmed	20610746	NFIA controls telencephalic progenitor cell differentiation through repression of the Notch effector Hes1.	Pubmed	0.0001433	1	0.009428	0.1001	3	32	NES,CALB2,HES1
Pubmed	23364326	The transcription factor Otx2 regulates choroid plexus development and function.	Pubmed	0.0001433	1	0.009428	0.1001	3	32	CALB2,HES1,FGF19
Pubmed	22202164	Sexually dimorphic testosterone secretion in prenatal and neonatal mice is independent of kisspeptin-Kiss1r and GnRH signaling.	Pubmed	0.0001477	1	0.009428	0.1001	2	6	FOS,KISS1
Pubmed	15705853	Mammalian SAD kinases are required for neuronal polarization.	Pubmed	0.0001477	1	0.009428	0.1001	2	6	NES,BRSK1
Pubmed	18155191	Pbx3 is required for normal locomotion and dorsal horn development.	Pubmed	0.0001477	1	0.009428	0.1001	2	6	CALB2,PRKCG
Pubmed	15939089	Frizzled9 protein is regionally expressed in the developing medial cortical wall and the cells derived from this region.	Pubmed	0.0001477	1	0.009428	0.1001	2	6	NES,CALB2
Pubmed	19043087	JNK1/c-fos inhibits cardiomyocyte TNF-alpha expression via a negative crosstalk with ERK and p38 MAPK in endotoxaemia.	Pubmed	0.0001477	1	0.009428	0.1001	2	6	FOS,TNF
Pubmed	18957410	Rexinoid-induced expression of IGFBP-6 requires RARbeta-dependent permissive cooperation of retinoid receptors and AP-1.	Pubmed	0.0001477	1	0.009428	0.1001	2	6	FOS,IGFBP6
Pubmed	24567387	MURC/Cavin-4 facilitates recruitment of ERK to caveolae and concentric cardiac hypertrophy induced by ?1-adrenergic receptors.	Pubmed	0.0001477	1	0.009428	0.1001	2	6	ADRA1B,CAVIN2
Pubmed	17287949	Systematic screening of lysyl oxidase-like (LOXL) family genes demonstrates that LOXL2 is a susceptibility gene to intracranial aneurysms.	Pubmed	0.0001477	1	0.009428	0.1001	2	6	LOXL2,LOXL4
Pubmed	17485464	NF-kappaB p50 and p52 regulate receptor activator of NF-kappaB ligand (RANKL) and tumor necrosis factor-induced osteoclast precursor differentiation by activating c-Fos and NFATc1.	Pubmed	0.0001477	1	0.009428	0.1001	2	6	FOS,TNF
Pubmed	23451234	An allelic series of mice reveals a role for RERE in the development of multiple organs affected in chromosome 1p36 deletions.	Pubmed	0.0001477	1	0.009428	0.1001	2	6	NES,CALB2
Pubmed	15617678	Role of presenilin-1 in cortical lamination and survival of Cajal-Retzius neurons.	Pubmed	0.0001477	1	0.009428	0.1001	2	6	NES,CALB2
Pubmed	20110533	p120-Catenin is required for mouse vascular development.	Pubmed	0.0001477	1	0.009428	0.1001	2	6	CDH2,CDH5
Pubmed	24227724	N-cadherin sustains motility and polarity of future cortical interneurons during tangential migration.	Pubmed	0.0001477	1	0.009428	0.1001	2	6	NES,CDH2
Pubmed	19784808	Doxorubicin-mediated apoptosis in glioma cells requires NFAT3.	Pubmed	0.0001477	1	0.009428	0.1001	2	6	NFATC4,TNF
Pubmed	23375746	A high-resolution enhancer atlas of the developing telencephalon.	Pubmed	0.0001477	1	0.009428	0.1001	2	6	GSX2,NR2F1
Pubmed	16690925	Human immunodeficiency virus type 1 Tat increases cooperation between AP-1 and NFAT transcription factors in T cells.	Pubmed	0.0001477	1	0.009428	0.1001	2	6	FOS,NFATC4
Pubmed	26134413	FOXL2 modulates cartilage, skeletal development and IGF1-dependent growth in mice.	Pubmed	0.0001572	1	0.009428	0.1001	3	33	FBN2,IGFBP6,IGFBP7
Pubmed	25631876	The ciliogenic transcription factor Rfx3 is required for the formation of the thalamocortical tract by regulating the patterning of prethalamus and ventral telencephalon.	Pubmed	0.000172	1	0.009428	0.1001	3	34	NES,CALB2,GSX2
Pubmed	29513653	Developmental diversification of cortical inhibitory interneurons.	Pubmed	0.0001732	1	0.009428	0.1001	4	87	NES,GSX2,NR2F1,HES1
Pubmed	23867815	HIV gp120 induced gene expression signatures in vaginal epithelial cells.	Pubmed	0.0001877	1	0.009428	0.1001	3	35	SERPINA3,ELF3,TNF
Pubmed	28808228	Loss of Usp9x disrupts cell adhesion, and components of the Wnt and Notch signaling pathways in neural progenitors.	Pubmed	0.0001877	1	0.009428	0.1001	3	35	NES,HES1,CDH2
Pubmed	23525041	Layer V cortical neurons require microglial support for survival during postnatal development.	Pubmed	0.0002043	1	0.009428	0.1001	3	36	IGFBP6,IGFBP7,PRKCG
Pubmed	26837467	Autophagy regulates Notch degradation and modulates stem cell development and neurogenesis.	Pubmed	0.0002063	1	0.009428	0.1001	2	7	NES,HES1
Pubmed	18097055	Extracellular HIV-Tat induces cyclooxygenase-2 in glial cells through activation of nuclear factor of activated T cells.	Pubmed	0.0002063	1	0.009428	0.1001	2	7	FOS,NFATC4
Pubmed	17060906	VEGF controls endothelial-cell permeability by promoting the beta-arrestin-dependent endocytosis of VE-cadherin.	Pubmed	0.0002063	1	0.009428	0.1001	2	7	CDH2,CDH5
Pubmed	10821758	Presenilin-1 regulates neuronal differentiation during neurogenesis.	Pubmed	0.0002063	1	0.009428	0.1001	2	7	NES,HES1
Pubmed	7721825	Identification of the major tyrosine kinase substrate in signaling complexes formed after engagement of Fc gamma receptors.	Pubmed	0.0002063	1	0.009428	0.1001	2	7	LCK,PIK3CG
Pubmed	18056971	Acute myocardial infarction and proinflammatory gene variants.	Pubmed	0.0002063	1	0.009428	0.1001	2	7	SERPINA3,TNF
Pubmed	19863181	Variation in WNT genes expression in different subtypes of chronic lymphocytic leukemia.	Pubmed	0.0002063	1	0.009428	0.1001	2	7	WNT5B,WNT16
Pubmed	24179156	Oscillatory control of factors determining multipotency and fate in mouse neural progenitors.	Pubmed	0.0002063	1	0.009428	0.1001	2	7	NES,HES1
Pubmed	9047237	Regulation of Vav-SLP-76 binding by ZAP-70 and its relevance to TCR zeta/CD3 induction of interleukin-2.	Pubmed	0.0002063	1	0.009428	0.1001	2	7	LCK,TXK
Pubmed	16288200	Genetic networks controlling retinal injury.	Pubmed	0.0002063	1	0.009428	0.1001	2	7	FOS,DUSP1
Pubmed	22474389	Inducible NOS-induced chloride intracellular channel 4 (CLIC4) nuclear translocation regulates macrophage deactivation.	Pubmed	0.0002063	1	0.009428	0.1001	2	7	FOS,FOSB
Pubmed	20346360	Genetic risk factors for hepatopulmonary syndrome in patients with advanced liver disease.	Pubmed	0.0002333	1	0.009428	0.1001	4	94	PTGIS,EDN1,PRKCG,TNF
Pubmed	29798841	Nardilysin inhibits pancreatitis and suppresses pancreatic ductal adenocarcinoma initiation in mice.	Pubmed	0.0002403	1	0.009428	0.1001	3	38	PLA2G5,HES1,TNF
Pubmed	12482669	Signaling pathways triggered by HIV-1 Tat in human monocytes to induce TNF-alpha.	Pubmed	0.0002597	1	0.009428	0.1001	3	39	NFATC4,PRKCG,TNF
Pubmed	23776550	Proliferation of murine midbrain neural stem cells depends upon an endogenous sonic hedgehog (Shh) source.	Pubmed	0.0002745	1	0.009428	0.1001	2	8	NES,HES1
Pubmed	28798046	Loss of a mammalian circular RNA locus causes miRNA deregulation and affects brain function.	Pubmed	0.0002745	1	0.009428	0.1001	2	8	FOS,ARC
Pubmed	16047381	Role of IGFBPs in the morphogenesis of lingual papillae.	Pubmed	0.0002745	1	0.009428	0.1001	2	8	IGFBP6,IGFBP7
Pubmed	18287934	A methyl-CpG-binding protein 2-enhanced green fluorescent protein reporter mouse model provides a new tool for studying the neuronal basis of Rett syndrome.	Pubmed	0.0002745	1	0.009428	0.1001	2	8	NES,CALB2
Pubmed	16514356	Expression of olig2 in retinal progenitor cells.	Pubmed	0.0002745	1	0.009428	0.1001	2	8	NES,CALB2
Pubmed	26517044	Importance of Endogenous Atrial and Brain Natriuretic Peptides in Murine Embryonic Vascular and Organ Development.	Pubmed	0.0002745	1	0.009428	0.1001	2	8	NPR1,CDH5
Pubmed	15175153	A KH domain RNA binding protein, KSRP, promotes ARE-directed mRNA turnover by recruiting the degradation machinery.	Pubmed	0.0002745	1	0.009428	0.1001	2	8	FOS,TNF
Pubmed	10627606	The bHLH gene hes1 as a repressor of the neuronal commitment of CNS stem cells.	Pubmed	0.0002745	1	0.009428	0.1001	2	8	NES,HES1
Pubmed	19940926	Central control of fever and female body temperature by RANKL/RANK.	Pubmed	0.0002745	1	0.009428	0.1001	2	8	FOS,TNF
Pubmed	21937452	Binding site specificity and factor redundancy in activator protein-1-driven human papillomavirus chromatin-dependent transcription.	Pubmed	0.0002745	1	0.009428	0.1001	2	8	FOS,FOSB
Pubmed	17093077	Cell migration along the lateral cortical stream to the developing basal telencephalic limbic system.	Pubmed	0.0002745	1	0.009428	0.1001	2	8	NES,GSX2
Pubmed	7957556	Interaction of HIV gp120 and anti-CD4 antibodies with the CD4 molecule on human CD4+ T cells inhibits the binding activity of NF-AT, NF-kappa B and AP-1, three nuclear factors regulating interleukin-2 gene enhancer activity.	Pubmed	0.0002745	1	0.009428	0.1001	2	8	FOS,NFATC4
Pubmed	21849546	The postnatal accumulation of junctional E-cadherin is inversely correlated with the capacity for supporting cells to convert directly into sensory hair cells in mammalian balance organs.	Pubmed	0.0002745	1	0.009428	0.1001	2	8	CALB2,CDH2
Pubmed	27664421	Upregulation of neurovascular communication through filamin abrogation promotes ectopic periventricular neurogenesis.	Pubmed	0.0003016	1	0.009428	0.1001	3	41	NES,CDH2,CDH5
Pubmed	30485816	Six3 and Six6 Are Jointly Required for the Maintenance of Multipotent Retinal Progenitors through Both Positive and Negative Regulation.	Pubmed	0.000324	1	0.009428	0.1001	3	42	CALB2,WNT16,FGF19
Pubmed	18638478	Consequence of the loss of Sox2 in the developing brain of the mouse.	Pubmed	0.0003522	1	0.009428	0.1001	2	9	NES,HES1
Pubmed	22276210	Single-cell analysis of murine long-term hematopoietic stem cells reveals distinct patterns of gene expression during fetal migration.	Pubmed	0.0003522	1	0.009428	0.1001	2	9	CDH2,CDH5
Pubmed	22898830	Dicer is required for proliferation, viability, migration and differentiation in corticoneurogenesis.	Pubmed	0.0003522	1	0.009428	0.1001	2	9	NES,CALB2
Pubmed	22387553	Downregulation of inflammatory microRNAs by Ig-like transcript 3 is essential for the differentiation of human CD8(+) T suppressor cells.	Pubmed	0.0003522	1	0.009428	0.1001	2	9	FOS,FOSB
Pubmed	21185282	Radial glia regulate Cajal-Retzius cell positioning in the early embryonic cerebral cortex.	Pubmed	0.0003522	1	0.009428	0.1001	2	9	NES,CALB2
Pubmed	11516395	Beta1-class integrins regulate the development of laminae and folia in the cerebral and cerebellar cortex.	Pubmed	0.0003522	1	0.009428	0.1001	2	9	NES,CALB2
Pubmed	12668639	Loss of Emx2 function leads to ectopic expression of Wnt1 in the developing telencephalon and cortical dysplasia.	Pubmed	0.0003522	1	0.009428	0.1001	2	9	NES,CALB2
Pubmed	11170751	A cluster of three novel Ca2+ channel gamma subunit genes on chromosome 19q13.4: evolution and expression profile of the gamma subunit gene family.	Pubmed	0.0003522	1	0.009428	0.1001	2	9	CACNG6,PRKCG
Pubmed	24733397	The retinaldehyde reductase activity of DHRS3 is reciprocally activated by retinol dehydrogenase 10 to control retinoid homeostasis.	Pubmed	0.0003522	1	0.009428	0.1001	2	9	DHRS3,STRA6
Pubmed	15192701	PS1 activates PI3K thus inhibiting GSK-3 activity and tau overphosphorylation: effects of FAD mutations.	Pubmed	0.0003522	1	0.009428	0.1001	2	9	PIK3CG,CDH2
Pubmed	23931996	Cajal-Retzius cells instruct neuronal migration by coincidence signaling between secreted and contact-dependent guidance cues.	Pubmed	0.0003522	1	0.009428	0.1001	2	9	CALB2,CDH2
Pubmed	15294144	EMX2 regulates sizes and positioning of the primary sensory and motor areas in neocortex by direct specification of cortical progenitors.	Pubmed	0.0003522	1	0.009428	0.1001	2	9	NES,NR2F1
Pubmed	9344703	Signals transduced through the CD4 molecule interfere with TCR/CD3-mediated ras activation leading to T cell anergy/apoptosis.	Pubmed	0.0003522	1	0.009428	0.1001	2	9	LCK,TNF
Pubmed	18753373	Altered molecular regionalization and normal thalamocortical connections in cortex-specific Pax6 knock-out mice.	Pubmed	0.0003522	1	0.009428	0.1001	2	9	CALB2,NR2F1
Pubmed	16571605	Branching and nucleokinesis defects in migrating interneurons derived from doublecortin knockout mice.	Pubmed	0.0003522	1	0.009428	0.1001	2	9	NES,CALB2
Pubmed	18086886	Galpha12/Galpha13 deficiency causes localized overmigration of neurons in the developing cerebral and cerebellar cortices.	Pubmed	0.0003522	1	0.009428	0.1001	2	9	NES,CALB2
Pubmed	21382368	A key role for Pak4 in proliferation and differentiation of neural progenitor cells.	Pubmed	0.0003522	1	0.009428	0.1001	2	9	NES,CALB2
Pubmed	17591923	The Retinoblastoma family member p107 regulates the rate of progenitor commitment to a neuronal fate.	Pubmed	0.0003522	1	0.009428	0.1001	2	9	NES,HES1
Pubmed	17558399	RECK modulates Notch signaling during cortical neurogenesis by regulating ADAM10 activity.	Pubmed	0.0003522	1	0.009428	0.1001	2	9	NES,HES1
Pubmed	14975719	PITX2 is required for normal development of neurons in the mouse subthalamic nucleus and midbrain.	Pubmed	0.0003522	1	0.009428	0.1001	2	9	NES,CALB2
Pubmed	12695331	NF2 deficiency promotes tumorigenesis and metastasis by destabilizing adherens junctions.	Pubmed	0.0003522	1	0.009428	0.1001	2	9	TNF,CDH2
Pubmed	12122015	Microfibril-associated glycoprotein-2 interacts with fibrillin-1 and fibrillin-2 suggesting a role for MAGP-2 in elastic fiber assembly.	Pubmed	0.0003522	1	0.009428	0.1001	2	9	FBN2,MEGF6
Pubmed	23884445	Gpr177 regulates pulmonary vasculature development.	Pubmed	0.0003721	1	0.009428	0.1001	3	44	WNT5B,WNT16,CDH5
Pubmed	25182747	Wnt/?-catenin signaling regulates sequential fate decisions of murine cortical precursor cells.	Pubmed	0.0003978	1	0.009428	0.1001	3	45	NES,NR2F1,CDH2
Pubmed	19692168	Genetic susceptibility to distinct bladder cancer subphenotypes.	Pubmed	0.0004069	1	0.009428	0.1001	7	422	FOS,CYP24A1,GRPR,EDN1,TTC6,IGFBP6,TNF
Pubmed	20881960	Hundreds of variants clustered in genomic loci and biological pathways affect human height.	Pubmed	0.0004323	1	0.009428	0.1001	5	198	LPAR1,ADAMTS10,NFATC4,CASKIN1,HHIP-AS1
Pubmed	19558318	Association between kallikrein-related peptidases (KLKs) and macroscopic indicators of semen analysis: their relation to sperm motility.	Pubmed	0.0004393	1	0.009428	0.1001	2	10	KLK6,KLK10
Pubmed	19321785	E-Cadherin regulates neural stem cell self-renewal.	Pubmed	0.0004393	1	0.009428	0.1001	2	10	NES,CDH2
Pubmed	2059658	Diversity of the cadherin family: evidence for eight new cadherins in nervous tissue.	Pubmed	0.0004393	1	0.009428	0.1001	2	10	CDH2,CDH5
Pubmed	17690329	IL10 polymorphisms are associated with airflow obstruction in severe alpha1-antitrypsin deficiency.	Pubmed	0.0004393	1	0.009428	0.1001	2	10	SERPINA3,TNF
Pubmed	20926767	Late-gestational systemic hypoxia leads to a similar early gene response in mouse placenta and developing brain.	Pubmed	0.0004393	1	0.009428	0.1001	2	10	FOS,DUSP1
Pubmed	1645445	Molecular cloning and expression of the type 1 and type 2 murine receptors for tumor necrosis factor.	Pubmed	0.0004393	1	0.009428	0.1001	2	10	LCK,TNF
Pubmed	24715457	Cadherin-based adhesions in the apical endfoot are required for active Notch signaling to control neurogenesis in vertebrates.	Pubmed	0.0004393	1	0.009428	0.1001	2	10	NES,CDH2
Pubmed	23357697	TGF-beta1 induces the different expressions of lysyl oxidases and matrix metalloproteinases in anterior cruciate ligament and medial collateral ligament fibroblasts after mechanical injury.	Pubmed	0.0004393	1	0.009428	0.1001	2	10	LOXL2,LOXL4
Pubmed	12485625	Information provided by the skeletal muscle and associated neurons is necessary for proper brain development.	Pubmed	0.0004393	1	0.009428	0.1001	2	10	NES,CALB2
Pubmed	16258938	Expression patterns of Wnt genes during development of an anterior part of the chicken eye.	Pubmed	0.0004393	1	0.009428	0.1001	2	10	WNT5B,WNT16
Pubmed	29021239	An RNA-binding protein, Qki5, regulates embryonic neural stem cells through pre-mRNA processing in cell adhesion signaling.	Pubmed	0.0004393	1	0.009428	0.1001	2	10	NES,CDH2
Pubmed	20331378	Large-scale candidate gene analysis of spontaneous clearance of hepatitis C virus.	Pubmed	0.0004548	1	0.009428	0.1001	4	112	TNFSF18,TNFRSF18,PIK3CG,TNF
Pubmed	15146197	Transcriptome characterization elucidates signaling networks that control human ES cell growth and differentiation.	Pubmed	0.0004882	1	0.009428	0.1001	12	1215	MYADM,COL13A1,CYP24A1,CCDC80,LPAR1,ADAMTS10,FBN2,PTPRS,PALM,CDH2,FBN3,CAVIN2
Pubmed	9367432	Pax6-dependent regulation of adhesive patterning, R-cadherin expression and boundary formation in developing forebrain.	Pubmed	0.0005358	1	0.009428	0.1001	2	11	NES,CDH2
Pubmed	28814342	Septal contributions to olfactory bulb interneuron diversity in the embryonic mouse telencephalon: role of the homeobox gene Gsx2.	Pubmed	0.0005358	1	0.009428	0.1001	2	11	CALB2,GSX2
Pubmed	16973135	Intracellular substrates of brain-enriched receptor protein tyrosine phosphatase rho (RPTPrho/PTPRT).	Pubmed	0.0005358	1	0.009428	0.1001	2	11	CDH2,CDH5
Pubmed	15322115	Protein kinase Cdelta regulates apoptosis via activation of STAT1.	Pubmed	0.0005358	1	0.009428	0.1001	2	11	LCK,PRKCG
Pubmed	22498737	Smad2/Smad3 in endothelium is indispensable for vascular stability via S1PR1 and N-cadherin expressions.	Pubmed	0.0005358	1	0.009428	0.1001	2	11	CDH2,CDH5
Pubmed	20851768	Inactivation of fibroblast growth factor binding protein 3 causes anxiety-related behaviors.	Pubmed	0.0005358	1	0.009428	0.1001	2	11	NES,FOS
Pubmed	22412988	Evidence that descending cortical axons are essential for thalamocortical axons to cross the pallial-subpallial boundary in the embryonic forebrain.	Pubmed	0.0005358	1	0.009428	0.1001	2	11	NES,GSX2
Pubmed	28816361	mSEL-1L deficiency affects vasculogenesis and neural stem cell lineage commitment.	Pubmed	0.0005358	1	0.009428	0.1001	2	11	NES,HES1
Pubmed	19705444	Abnormal retinal development in the Btrc null mouse.	Pubmed	0.0005358	1	0.009428	0.1001	2	11	NES,CALB2
Pubmed	21491429	PCP4 (PEP19) overexpression induces premature neuronal differentiation associated with Ca(2+) /calmodulin-dependent kinase II-? activation in mouse models of Down syndrome.	Pubmed	0.0005358	1	0.009428	0.1001	2	11	NES,CALB2
Pubmed	16902998	Murine neocortical histogenesis is perturbed by prenatal exposure to low doses of Bisphenol A.	Pubmed	0.0005358	1	0.009428	0.1001	2	11	NES,HES1
Pubmed	16343477	Effect of p75NTR on the regulation of naturally occurring cell death and retinal ganglion cell number in the mouse eye.	Pubmed	0.0005358	1	0.009428	0.1001	2	11	NES,CALB2
Pubmed	15385616	The Tlx gene regulates the timing of neurogenesis in the cortex.	Pubmed	0.0005358	1	0.009428	0.1001	2	11	NES,CALB2
Pubmed	24895407	Peroxidasin is essential for eye development in the mouse.	Pubmed	0.0005358	1	0.009428	0.1001	2	11	TNF,CDH2
Pubmed	11074448	Evidence for intrinsic development of olfactory structures in Pax-6 mutant mice.	Pubmed	0.0005358	1	0.009428	0.1001	2	11	NES,CALB2
Pubmed	19146812	The adenomatous polyposis coli protein is an essential regulator of radial glial polarity and construction of the cerebral cortex.	Pubmed	0.0005358	1	0.009428	0.1001	2	11	NES,CALB2
Pubmed	26609159	A Smaug2-Based Translational Repression Complex Determines the Balance between Precursor Maintenance versus Differentiation during Mammalian Neurogenesis.	Pubmed	0.0005358	1	0.009428	0.1001	2	11	NES,NANOS1
Pubmed	12220541	Multiple basic-leucine zipper proteins regulate induction of the mouse heme oxygenase-1 gene by arsenite.	Pubmed	0.0005358	1	0.009428	0.1001	2	11	FOS,FOSB
Pubmed	24027281	Endothelial VEGF sculpts cortical cytoarchitecture.	Pubmed	0.0005358	1	0.009428	0.1001	2	11	NES,CALB2
Pubmed	28766996	Temporally and Spatially Regulated Expression of the Linker Histone H1fx During Mouse Development.	Pubmed	0.0005358	1	0.009428	0.1001	2	11	NES,CALB2
Pubmed	18332105	MURC, a muscle-restricted coiled-coil protein that modulates the Rho/ROCK pathway, induces cardiac dysfunction and conduction disturbance.	Pubmed	0.0005358	1	0.009428	0.1001	2	11	ADRA1B,CAVIN2
Pubmed	20538960	A candidate gene study of obstructive sleep apnea in European Americans and African Americans.	Pubmed	0.0006096	1	0.009428	0.1001	3	52	EDN1,ADRA1B,TNF
Pubmed	17823936	Dll3 is expressed in developing hair cells in the mammalian cochlea.	Pubmed	0.0006417	1	0.009428	0.1001	2	12	CALB2,HES1
Pubmed	16600913	Role of heat-shock factor 2 in cerebral cortex formation and as a regulator of p35 expression.	Pubmed	0.0006417	1	0.009428	0.1001	2	12	NES,CALB2
Pubmed	9341793	Down-regulation of LFA-1-mediated T cell adhesion induced by the HIV envelope glycoprotein gp160 requires phosphatidylinositol-3-kinase activity.	Pubmed	0.0006417	1	0.009428	0.1001	2	12	LCK,PIK3CG
Pubmed	26405179	Disruption of murine Adamtsl4 results in zonular fiber detachment from the lens and in retinal pigment epithelium dedifferentiation.	Pubmed	0.0006417	1	0.009428	0.1001	2	12	FBN2,CDH2
Pubmed	21430164	Loss of COUP-TFI alters the balance between caudal ganglionic eminence- and medial ganglionic eminence-derived cortical interneurons and results in resistance to epilepsy.	Pubmed	0.0006417	1	0.009428	0.1001	2	12	CALB2,NR2F1
Pubmed	27645581	Loss of Lysyl Oxidase-like 3 Attenuates Embryonic Lung Development in Mice.	Pubmed	0.0006417	1	0.009428	0.1001	2	12	LOXL4,CDH2
Pubmed	20484636	Developmental origin of the neuronal subtypes that comprise the amygdalar fear circuit in the mouse.	Pubmed	0.0006417	1	0.009428	0.1001	2	12	CALB2,GSX2
Pubmed	29444425	Modulation of Apoptosis Controls Inhibitory Interneuron Number in the Cortex.	Pubmed	0.0006417	1	0.009428	0.1001	2	12	FOS,ARC
Pubmed	18509043	GPR56 regulates pial basement membrane integrity and cortical lamination.	Pubmed	0.0006417	1	0.009428	0.1001	2	12	NES,CALB2
Pubmed	17021036	COUP-TFI is required for the formation of commissural projections in the forebrain by regulating axonal growth.	Pubmed	0.0006417	1	0.009428	0.1001	2	12	CALB2,NR2F1
Pubmed	14960280	Ozz-E3, a muscle-specific ubiquitin ligase, regulates beta-catenin degradation during myogenesis.	Pubmed	0.0006417	1	0.009428	0.1001	2	12	NES,CDH2
Pubmed	19318120	Fibroblast growth factor-2 increases the expression of neurogenic genes and promotes the migration and differentiation of neurons derived from transplanted neural stem/progenitor cells.	Pubmed	0.0006417	1	0.009428	0.1001	2	12	GSX2,HES1
Pubmed	9269777	CD4 cross-linking (CD4XL) induces RAS activation and tumor necrosis factor-alpha secretion in CD4+ T cells.	Pubmed	0.0006417	1	0.009428	0.1001	2	12	LCK,TNF
Pubmed	23884928	Lhx2 balances progenitor maintenance with neurogenic output and promotes competence state progression in the developing retina.	Pubmed	0.0006417	1	0.009428	0.1001	2	12	CALB2,HES1
Pubmed	26060116	Ectopic clustering of Cajal-Retzius and subplate cells is an initial pathological feature in Pomgnt2-knockout mice, a model of dystroglycanopathy.	Pubmed	0.0006417	1	0.009428	0.1001	2	12	NES,CALB2
Pubmed	27687499	Impaired ADAMTS9 secretion: A potential mechanism for eye defects in Peters Plus Syndrome.	Pubmed	0.0006417	1	0.009428	0.1001	2	12	FBN2,CDH2
Pubmed	10208934	HIV-1 Nef plays an essential role in two independent processes in CD4 down-regulation: dissociation of the CD4-p56(lck) complex and targeting of CD4 to lysosomes.	Pubmed	0.0006417	1	0.009428	0.1001	2	12	LCK,PIK3CG
Pubmed	24256719	AGO61-dependent GlcNAc modification primes the formation of functional glycans on ?-dystroglycan.	Pubmed	0.0006417	1	0.009428	0.1001	2	12	LARGE2,NES
Pubmed	22586092	Nuclear factor of activated T cells (NFATc4) is required for BDNF-dependent survival of adult-born neurons and spatial memory formation in the hippocampus.	Pubmed	0.0006417	1	0.009428	0.1001	2	12	CALB2,NFATC4
Pubmed	15198674	Mapping spatio-temporal activation of Notch signaling during neurogenesis and gliogenesis in the developing mouse brain.	Pubmed	0.0006417	1	0.009428	0.1001	2	12	NES,HES1
Pubmed	12727448	The Dlx5 homeodomain gene is essential for olfactory development and connectivity in the mouse.	Pubmed	0.0006417	1	0.009428	0.1001	2	12	NES,CALB2
Pubmed	15882093	Neuronal migration and ventral subtype identity in the telencephalon depend on SOX1.	Pubmed	0.0006417	1	0.009428	0.1001	2	12	NES,GSX2
Pubmed	24056077	Pocket proteins pRb and p107 are required for cortical lamination independent of apoptosis.	Pubmed	0.0006417	1	0.009428	0.1001	2	12	NES,CALB2
Pubmed	29868845	Excess LINC complexes impair brain morphogenesis in a mouse model of recessive TOR1A disease.	Pubmed	0.0006417	1	0.009428	0.1001	2	12	NES,CDH2
Pubmed	15778975	Gene trap screening as an effective approach for identification of Wnt-responsive genes in the mouse embryo.	Pubmed	0.0006417	1	0.009428	0.1001	2	12	WNT5B,WNT16
Pubmed	1889815	The gene map of the Norway rat (Rattus norvegicus) and comparative mapping with mouse and man.	Pubmed	0.0006447	1	0.009428	0.1001	3	53	FOS,REN,LCK
Pubmed	19208224	Ascl1 is a required downstream effector of Gsx gene function in the embryonic mouse telencephalon.	Pubmed	0.0007568	1	0.009428	0.1001	2	13	CALB2,GSX2
Pubmed	17057644	A distinct PAR complex associates physically with VE-cadherin in vertebrate endothelial cells.	Pubmed	0.0007568	1	0.009428	0.1001	2	13	CDH2,CDH5
Pubmed	29698519	The loss of the kinases SadA and SadB results in early neuronal apoptosis and a reduced number of progenitors.	Pubmed	0.0007568	1	0.009428	0.1001	2	13	NES,BRSK1
Pubmed	24187576	HIV-1 Nef and T-cell activation: a history of contradictions.	Pubmed	0.0007568	1	0.009428	0.1001	2	13	FOS,LCK
Pubmed	27385014	Crucial roles of the Arp2/3 complex during mammalian corticogenesis.	Pubmed	0.0007568	1	0.009428	0.1001	2	13	NES,CDH2
Pubmed	21776083	Postnatal loss of Dlk1 imprinting in stem cells and niche astrocytes regulates neurogenesis.	Pubmed	0.0007568	1	0.009428	0.1001	2	13	NES,CALB2
Pubmed	19403657	Brca1 is required for embryonic development of the mouse cerebral cortex to normal size by preventing apoptosis of early neural progenitors.	Pubmed	0.0007568	1	0.009428	0.1001	2	13	NES,CALB2
Pubmed	9615235	Localization of human cadherin genes to chromosome regions exhibiting cancer-related loss of heterozygosity.	Pubmed	0.0007568	1	0.009428	0.1001	2	13	CDH2,CDH5
Pubmed	21125652	Peripheral contributions to olfactory bulb cell populations (migrations towards the olfactory bulb).	Pubmed	0.0007568	1	0.009428	0.1001	2	13	NES,CALB2
Pubmed	12091317	Absence of Cajal-Retzius cells and subplate neurons associated with defects of tangential cell migration from ganglionic eminence in Emx1/2 double mutant cerebral cortex.	Pubmed	0.0007568	1	0.009428	0.1001	2	13	NES,CALB2
Pubmed	20159447	Sonic hedgehog signaling confers ventral telencephalic progenitors with distinct cortical interneuron fates.	Pubmed	0.0007568	1	0.009428	0.1001	2	13	CALB2,GSX2
Pubmed	23420609	N-cadherin regulates the proliferation and differentiation of ventral midbrain dopaminergic progenitors.	Pubmed	0.0007568	1	0.009428	0.1001	2	13	NES,CDH2
Pubmed	31235635	Organization of motor pools depends on the combined function of N-cadherin and type II cadherins.	Pubmed	0.0007568	1	0.009428	0.1001	2	13	NES,CDH2
Pubmed	27991863	Carbohydrate-binding protein CLEC14A regulates VEGFR-2- and VEGFR-3-dependent signals during angiogenesis and lymphangiogenesis.	Pubmed	0.0007568	1	0.009428	0.1001	2	13	HES1,CDH2
Pubmed	22806269	CDK5RAP2 expression during murine and human brain development correlates with pathology in primary autosomal recessive microcephaly.	Pubmed	0.0007568	1	0.009428	0.1001	2	13	NES,CALB2
Pubmed	27390776	Crucial Role of Rapgef2 and Rapgef6, a Family of Guanine Nucleotide Exchange Factors for Rap1 Small GTPase, in Formation of Apical Surface Adherens Junctions and Neural Progenitor Development in the Mouse Cerebral Cortex.	Pubmed	0.0007568	1	0.009428	0.1001	2	13	NES,CDH2
Pubmed	21368052	MicroRNA-9 regulates neurogenesis in mouse telencephalon by targeting multiple transcription factors.	Pubmed	0.0007576	1	0.009428	0.1001	3	56	NES,CALB2,GSX2
Pubmed	26416771	Maternal bile acid transporter deficiency promotes neonatal demise.	Pubmed	0.0007576	1	0.009428	0.1001	3	56	FOS,FOSB,EDN1
Pubmed	19058789	A common variant in DRD3 receptor is associated with autism spectrum disorder.	Pubmed	0.0007737	1	0.009428	0.1001	4	129	ADRA1B,PIK3CG,HES1,TNF
Pubmed	24006456	Extracellular matrix secretion by cardiac fibroblasts: role of microRNA-29b and microRNA-30c.	Pubmed	0.0008501	1	0.009428	0.1001	5	230	CCDC80,LGALS1,FAM20C,IGFBP6,IGFBP7
Pubmed	11807030	Notch1 is required for neuronal and glial differentiation in the cerebellum.	Pubmed	0.0008811	1	0.009428	0.1001	2	14	NES,HES1
Pubmed	15610731	The SRF target gene Fhl2 antagonizes RhoA/MAL-dependent activation of SRF.	Pubmed	0.0008811	1	0.009428	0.1001	2	14	FOS,EDN1
Pubmed	18614579	Hedgehog signaling is involved in development of the neocortex.	Pubmed	0.0008811	1	0.009428	0.1001	2	14	CALB2,CDH2
Pubmed	16819978	Emx2 in the developing hippocampal fissure region.	Pubmed	0.0008811	1	0.009428	0.1001	2	14	NES,CALB2
Pubmed	7642615	HIV-1 envelope glycoproteins induce activation of activated protein-1 in CD4+ T cells.	Pubmed	0.0008811	1	0.009428	0.1001	2	14	FOS,PRKCG
Pubmed	25084151	Redundant role of protein kinase C delta and epsilon during mouse embryonic development.	Pubmed	0.0008811	1	0.009428	0.1001	2	14	CDH2,CDH5
Pubmed	21325536	Wnt5a is a transcriptional target of Dlx homeogenes and promotes differentiation of interneuron progenitors in vitro and in vivo.	Pubmed	0.0008811	1	0.009428	0.1001	2	14	CALB2,WNT5B
Pubmed	23727838	A mutation in Tubb2b, a human polymicrogyria gene, leads to lethality and abnormal cortical development in the mouse.	Pubmed	0.0008811	1	0.009428	0.1001	2	14	NES,CALB2
Pubmed	18701439	Differential regulation of telencephalic pallial-subpallial boundary patterning by Pax6 and Gsh2.	Pubmed	0.0008811	1	0.009428	0.1001	2	14	NES,GSX2
Pubmed	23578932	Ephrin B1 maintains apical adhesion of neural progenitors.	Pubmed	0.0008811	1	0.009428	0.1001	2	14	NES,CDH2
Pubmed	21800304	Nuclear factor one X regulates the development of multiple cellular populations in the postnatal cerebellum.	Pubmed	0.0008811	1	0.009428	0.1001	2	14	NES,CDH2
Pubmed	18260139	Sall3 is required for the terminal maturation of olfactory glomerular interneurons.	Pubmed	0.0008811	1	0.009428	0.1001	2	14	CALB2,FOS
Pubmed	18459960	Regulation of apoptosis and neurite extension by FKBP38 is required for neural tube formation in the mouse.	Pubmed	0.0008811	1	0.009428	0.1001	2	14	NES,CALB2
Pubmed	25463925	The histone demethylase Fbxl11/Kdm2a plays an essential role in embryonic development by repressing cell-cycle regulators.	Pubmed	0.0008811	1	0.009428	0.1001	2	14	NES,CDH2
Pubmed	22360968	F3/Contactin acts as a modulator of neurogenesis during cerebral cortex development.	Pubmed	0.0008811	1	0.009428	0.1001	2	14	NES,HES1
Pubmed	18718461	Signaling via the Tgf-beta type I receptor Alk5 in heart development.	Pubmed	0.0008811	1	0.009428	0.1001	2	14	CDH2,CDH5
Pubmed	18996108	Premature differentiation and aberrant movement of pituitary cells lacking both Hes1 and Prop1.	Pubmed	0.0008811	1	0.009428	0.1001	2	14	HES1,CDH2
Pubmed	16873583	Basement membrane attachment is dispensable for radial glial cell fate and for proliferation, but affects positioning of neuronal subtypes.	Pubmed	0.0008811	1	0.009428	0.1001	2	14	NES,CALB2
Pubmed	27273006	Th2 and eosinophil responses suppress inflammatory arthritis.	Pubmed	0.0008811	1	0.009428	0.1001	2	14	FOS,TNF
Pubmed	18528438	Impaired embryonic haematopoiesis yet normal arterial development in the absence of the Notch ligand Jagged1.	Pubmed	0.0008811	1	0.009428	0.1001	2	14	HES1,CDH5
Pubmed	15902206	Ephrin signalling controls brain size by regulating apoptosis of neural progenitors.	Pubmed	0.0008811	1	0.009428	0.1001	2	14	NES,CALB2
Pubmed	26728556	Oscillatory control of Delta-like1 in cell interactions regulates dynamic gene expression and tissue morphogenesis.	Pubmed	0.0008811	1	0.009428	0.1001	2	14	NES,HES1
Pubmed	10352021	Functions of c-Jun in liver and heart development.	Pubmed	0.0008811	1	0.009428	0.1001	2	14	FOS,FOSB
Pubmed	16880397	From the Cover: Indispensability of the glutamate transporters GLAST and GLT1 to brain development.	Pubmed	0.0008811	1	0.009428	0.1001	2	14	NES,CALB2
Pubmed	26813976	Gradient COUP-TFI Expression Is Required for Functional Organization of the Hippocampal Septo-Temporal Longitudinal Axis.	Pubmed	0.0008811	1	0.009428	0.1001	2	14	CALB2,NR2F1
Pubmed	11180952	A large-scale in situ screen provides molecular evidence for the induction of eye anterior segment structures by the developing lens.	Pubmed	0.0008823	1	0.009428	0.1001	3	59	EDN1,CDH2,FGF19
Pubmed	28675934	Characterization of the Extracellular Matrix of Normal and Diseased Tissues Using Proteomics.	Pubmed	0.0009165	1	0.009428	0.1001	4	135	SERPINA3,COL13A1,LGALS1,FBN2
Pubmed	19712103	IGF-I promotes neuronal migration and positioning in the olfactory bulb and the exit of neuroblasts from the subventricular zone.	Pubmed	0.001014	1	0.009428	0.1001	2	15	NES,CALB2
Pubmed	19948886	Gene deletion mutants reveal a role for semaphorin receptors of the plexin-B family in mechanisms underlying corticogenesis.	Pubmed	0.001014	1	0.009428	0.1001	2	15	NES,CALB2
Pubmed	8543157	Targeted disruption of mammalian hairy and Enhancer of split homolog-1 (HES-1) leads to up-regulation of neural helix-loop-helix factors, premature neurogenesis, and severe neural tube defects.	Pubmed	0.001014	1	0.009428	0.1001	2	15	NES,HES1
Pubmed	18940587	Insulinoma-associated 1 has a panneurogenic role and promotes the generation and expansion of basal progenitors in the developing mouse neocortex.	Pubmed	0.001014	1	0.009428	0.1001	2	15	NES,HES1
Pubmed	19961580	Multiple non-cell-autonomous defects underlie neocortical callosal dysgenesis in Nfib-deficient mice.	Pubmed	0.001014	1	0.009428	0.1001	2	15	NES,CALB2
Pubmed	24755984	Notch pathway targets proangiogenic regulator Sox17 to restrict angiogenesis.	Pubmed	0.001014	1	0.009428	0.1001	2	15	HES1,CDH5
Pubmed	18854243	HIV Nef enhances Tat-mediated viral transcription through a hnRNP-K-nucleated signaling complex.	Pubmed	0.001014	1	0.009428	0.1001	2	15	LCK,PIK3CG
Pubmed	30597194	Loss of Lgl1 Disrupts the Radial Glial Fiber-guided Cortical Neuronal Migration and Causes Subcortical Band Heterotopia in Mice.	Pubmed	0.001014	1	0.009428	0.1001	2	15	NES,CDH2
Pubmed	28552558	Llgl1 Connects Cell Polarity with Cell-Cell Adhesion in Embryonic Neural Stem Cells.	Pubmed	0.001014	1	0.009428	0.1001	2	15	NES,CDH2
Pubmed	11032855	Edg-1, the G protein-coupled receptor for sphingosine-1-phosphate, is essential for vascular maturation.	Pubmed	0.001014	1	0.009428	0.1001	2	15	CDH2,CDH5
Pubmed	25988834	Impairment of radial glial scaffold-dependent neuronal migration and formation of double cortex by genetic ablation of afadin.	Pubmed	0.001014	1	0.009428	0.1001	2	15	NES,CDH2
Pubmed	16914494	COUP-TFI controls Notch regulation of hair cell and support cell differentiation.	Pubmed	0.001014	1	0.009428	0.1001	2	15	NR2F1,HES1
Pubmed	21205786	The Wnt receptor Ryk controls specification of GABAergic neurons versus oligodendrocytes during telencephalon development.	Pubmed	0.001014	1	0.009428	0.1001	2	15	NES,GSX2
Pubmed	12619134	Determination of retinal cell fates is affected in the absence of extraocular striated muscles.	Pubmed	0.001014	1	0.009428	0.1001	2	15	NES,CALB2
Pubmed	16800723	Proceedings of the 1st International Symposium on Kallikreins, Lausanne, Switzerland, September 1-3 , 2005.	Pubmed	0.001014	1	0.009428	0.1001	2	15	KLK6,KLK10
Pubmed	16800724	A comprehensive nomenclature for serine proteases with homology to tissue kallikreins.	Pubmed	0.001014	1	0.009428	0.1001	2	15	KLK6,KLK10
Pubmed	21697387	Specification of a Foxj1-dependent lineage in the forebrain is required for embryonic-to-postnatal transition of neurogenesis in the olfactory bulb.	Pubmed	0.001014	1	0.009428	0.1001	2	15	CALB2,GSX2
Pubmed	10799874	Differential requirement for p56lck in HIV-tat versus TNF-induced cellular responses: effects on NF-kappa B, activator protein-1, c-Jun N-terminal kinase, and apoptosis.	Pubmed	0.001014	1	0.009428	0.1001	2	15	FOS,LCK
Pubmed	30735538	No evidence of involvement of E-cadherin in cell fate specification or the segregation of Epi and PrE in mouse blastocysts.	Pubmed	0.001014	1	0.009428	0.1001	2	15	CDH2,CDH5
Pubmed	8095010	Novel RFLPs at protooncogene and cancer-related gene loci on mouse chromosomes.	Pubmed	0.001157	1	0.009428	0.1001	2	16	FOS,LCK
Pubmed	28526753	Altered feto-placental vascularization, feto-placental malperfusion and fetal growth restriction in mice with Egfl7 loss of function.	Pubmed	0.001157	1	0.009428	0.1001	2	16	HES1,CDH5
Pubmed	19933216	The COPD genetic association compendium: a comprehensive online database of COPD genetic associations.	Pubmed	0.001157	1	0.009428	0.1001	2	16	SERPINA3,TNF
Pubmed	20301411	MELAS	Pubmed	0.001157	1	0.009428	0.1001	2	16	MT-TF,MT-TV
Pubmed	20424135	Blood biomarker levels to aid discovery of cancer-related single-nucleotide polymorphisms: kallikreins and prostate cancer.	Pubmed	0.001157	1	0.009428	0.1001	2	16	KLK6,KLK10
Pubmed	17804629	Delineation of multiple subpallial progenitor domains by the combinatorial expression of transcriptional codes.	Pubmed	0.001157	1	0.009428	0.1001	2	16	GSX2,NR2F1
Pubmed	23462468	Coronary veins determine the pattern of sympathetic innervation in the developing heart.	Pubmed	0.001157	1	0.009428	0.1001	2	16	ARTN,EDN1
Pubmed	8486351	The short 3'-end region of complementary DNAs as PCR-based polymorphic markers for an expression map of the mouse genome.	Pubmed	0.001157	1	0.009428	0.1001	2	16	FOS,REN
Pubmed	26598619	The Numb/p53 circuitry couples replicative self-renewal and tumor suppression in mammary epithelial cells.	Pubmed	0.001157	1	0.009428	0.1001	2	16	HES1,CDH2
Pubmed	21966449	High-throughput analysis of promoter occupancy reveals new targets for Arx, a gene mutated in mental retardation and interneuronopathies.	Pubmed	0.001157	1	0.009428	0.1001	2	16	CALB2,CDH2
Pubmed	22069191	Mastermind-like 1 (MamL1) and mastermind-like 3 (MamL3) are essential for Notch signaling in vivo.	Pubmed	0.001157	1	0.009428	0.1001	2	16	NES,HES1
Pubmed	22542185	Foxp-mediated suppression of N-cadherin regulates neuroepithelial character and progenitor maintenance in the CNS.	Pubmed	0.001157	1	0.009428	0.1001	2	16	NES,CDH2
Pubmed	16292344	Prethymic T-cell development defined by the expression of paired immunoglobulin-like receptors.	Pubmed	0.001157	1	0.009428	0.1001	2	16	LCK,HES1
Pubmed	15645444	Gene expression profile analysis of mouse colon embryonic development.	Pubmed	0.001157	1	0.009428	0.1001	2	16	ELF3,HES1
Pubmed	19020026	Specific glial populations regulate hippocampal morphogenesis.	Pubmed	0.001157	1	0.009428	0.1001	2	16	NES,CALB2
Pubmed	18224708	Cell autonomous roles for AP-2alpha in lens vesicle separation and maintenance of the lens epithelial cell phenotype.	Pubmed	0.001157	1	0.009428	0.1001	2	16	CALB2,CDH2
Pubmed	16007083	Mice lacking Dlx1 show subtype-specific loss of interneurons, reduced inhibition and epilepsy.	Pubmed	0.001157	1	0.009428	0.1001	2	16	CALB2,FOS
Pubmed	17767158	Modulation of morphogenesis by noncanonical Wnt signaling requires ATF/CREB family-mediated transcriptional activation of TGFbeta2.	Pubmed	0.001157	1	0.009428	0.1001	2	16	CDH2,CDH5
Pubmed	24125957	Blimp1 (Prdm1) prevents re-specification of photoreceptors into retinal bipolar cells by restricting competence.	Pubmed	0.001157	1	0.009428	0.1001	2	16	CALB2,PRKCG
Pubmed	23637775	A hypomorphic lsd1 allele results in heart development defects in mice.	Pubmed	0.001157	1	0.009428	0.1001	2	16	TESC,CDH5
Pubmed	16957084	Abnormal positioning of diencephalic cell types in neocortical tissue in the dorsal telencephalon of mice lacking functional Gli3.	Pubmed	0.001157	1	0.009428	0.1001	2	16	NES,CALB2
Pubmed	18308476	Receptor protein tyrosine phosphatases are expressed by cycling retinal progenitor cells and involved in neuronal development of mouse retina.	Pubmed	0.001157	1	0.009428	0.1001	2	16	NES,PTPRS
Pubmed	11054574	Sequencing and expression analysis of the serine protease gene cluster located in chromosome 19q13 region.	Pubmed	0.001157	1	0.009428	0.1001	2	16	KLK6,KLK10
Pubmed	24496615	Growth/differentiation factor 15 promotes EGFR signalling, and regulates proliferation and migration in the hippocampus of neonatal and young adult mice.	Pubmed	0.001157	1	0.009428	0.1001	2	16	NES,CALB2
Pubmed	11044609	Large-scale screen for genes controlling mammalian embryogenesis, using high-throughput gene expression analysis in mouse embryos.	Pubmed	0.001164	1	0.009428	0.1001	4	144	PTGIS,WNT5B,HOXB2,TNNC1
Pubmed	29031500	Transcription and Signaling Regulators in Developing Neuronal Subtypes of Mouse and Human Enteric Nervous System.	Pubmed	0.001188	1	0.009428	0.1001	5	248	NR2F1,EDN1,WNT5B,HOXB2,PTPRS
Pubmed	25241761	Using an in situ proximity ligation assay to systematically profile endogenous protein-protein interactions in a pathway network.	Pubmed	0.001207	1	0.009428	0.1001	6	371	FOS,DUSP1,LCK,NFATC4,PIK3CG,TNF
Pubmed	21731673	Deterministic and stochastic allele specific gene expression in single mouse blastomeres.	Pubmed	0.001223	1	0.009428	0.1001	6	372	NES,GSX2,NR2F1,WNT5B,HES1,CDH5
Pubmed	19727691	Protein tyrosine phosphatases expression during development of mouse superior colliculus.	Pubmed	0.001309	1	0.009428	0.1001	2	17	NES,PTPRS
Pubmed	30059908	Presenilin gene function and Notch signaling feedback regulation in the developing mouse lens.	Pubmed	0.001309	1	0.009428	0.1001	2	17	HES1,CDH2
Pubmed	18521945	Effect of canonical Wnt inhibition in the neurogenic cortex, hippocampus, and premigratory dentate gyrus progenitor pool.	Pubmed	0.001309	1	0.009428	0.1001	2	17	CALB2,CDH2
Pubmed	10428027	Targeted deficiency or cytosolic truncation of the VE-cadherin gene in mice impairs VEGF-mediated endothelial survival and angiogenesis.	Pubmed	0.001309	1	0.009428	0.1001	2	17	CDH2,CDH5
Pubmed	16869965	Alterations in gene expression in T1 alpha null lung: a model of deficient alveolar sac development.	Pubmed	0.001309	1	0.009428	0.1001	2	17	FOSB,DUSP1
Pubmed	12571103	Tlx and Pax6 co-operate genetically to establish the pallio-subpallial boundary in the embryonic mouse telencephalon.	Pubmed	0.001309	1	0.009428	0.1001	2	17	NES,GSX2
Pubmed	26740489	Caspr Controls the Temporal Specification of Neural Progenitor Cells through Notch Signaling in the Developing Mouse Cerebral Cortex.	Pubmed	0.001309	1	0.009428	0.1001	2	17	NES,HES1
Pubmed	21315259	Reelin regulates cadherin function via Dab1/Rap1 to control neuronal migration and lamination in the neocortex.	Pubmed	0.001309	1	0.009428	0.1001	2	17	NES,CDH2
Pubmed	11493566	Math5 is required for retinal ganglion cell and optic nerve formation.	Pubmed	0.001309	1	0.009428	0.1001	2	17	CALB2,PRKCG
Pubmed	8167409	Wnt family proteins are secreted and associated with the cell surface.	Pubmed	0.001309	1	0.009428	0.1001	2	17	WNT5B,WNT16
Pubmed	21989918	Targeted deletion of Hand2 in enteric neural precursor cells affects its functions in neurogenesis, neurotransmitter specification and gangliogenesis, causing functional aganglionosis.	Pubmed	0.001309	1	0.009428	0.1001	2	17	NES,CALB2
Pubmed	20395553	Identification of RanBP 9/10 as interacting partners for protein kinase C (PKC) gamma/delta and the D1 dopamine receptor: regulation of PKC-mediated receptor phosphorylation.	Pubmed	0.001309	1	0.009428	0.1001	2	17	ARHGEF25,PRKCG
Pubmed	15944189	Comparative analysis of genes downstream of the Hoxd cluster in developing digits and external genitalia.	Pubmed	0.001309	1	0.009428	0.1001	2	17	NR2F1,STRA6
Pubmed	18676680	Pathway-based evaluation of 380 candidate genes and lung cancer susceptibility suggests the importance of the cell cycle pathway.	Pubmed	0.001381	1	0.009428	0.1001	6	381	FOS,CYP24A1,GRPR,EDN1,IGFBP6,TNF
Pubmed	16335952	Human plasma N-glycoproteome analysis by immunoaffinity subtraction, hydrazide chemistry, and mass spectrometry.	Pubmed	0.001391	1	0.009428	0.1001	5	257	SERPINA3,CFP,PTPRS,CDH5,SERPINA5
Pubmed	19170196	Polymorphisms in innate immunity genes and lung cancer risk in Xuanwei, China.	Pubmed	0.001418	1	0.009428	0.1001	6	383	FOS,CYP24A1,GRPR,EDN1,IGFBP6,TNF
Pubmed	19578796	Association of genetic variants with chronic kidney disease in individuals with different lipid profiles.	Pubmed	0.001421	1	0.009428	0.1001	4	152	SERPINA3,PTGIS,EDN1,TNF
Pubmed	9858769	Inducible and constitutive transcription factors in the mammalian nervous system: control of gene expression by Jun, Fos and Krox, and CREB/ATF proteins.	Pubmed	0.001469	1	0.009428	0.1001	2	18	FOS,FOSB
Pubmed	26646413	Comparative genomic analysis of eutherian tumor necrosis factor ligand genes.	Pubmed	0.001469	1	0.009428	0.1001	2	18	TNFSF18,TNF
Pubmed	16514057	Vascular endothelial cell-specific phosphotyrosine phosphatase (VE-PTP) activity is required for blood vessel development.	Pubmed	0.001469	1	0.009428	0.1001	2	18	CDH2,CDH5
Pubmed	23042739	NFIX regulates neural progenitor cell differentiation during hippocampal morphogenesis.	Pubmed	0.001469	1	0.009428	0.1001	2	18	NES,CALB2
Pubmed	21084383	Numb deletion in POMC-expressing cells impairs pituitary intermediate lobe cell adhesion, progenitor cell localization, and neuro-intermediate lobe boundary formation.	Pubmed	0.001469	1	0.009428	0.1001	2	18	HES1,CDH2
Pubmed	17721516	OL-Protocadherin is essential for growth of striatal axons and thalamocortical projections.	Pubmed	0.001469	1	0.009428	0.1001	2	18	CALB2,GSX2
Pubmed	17913789	Divergent roles of ApoER2 and Vldlr in the migration of cortical neurons.	Pubmed	0.001469	1	0.009428	0.1001	2	18	NES,CALB2
Pubmed	17589506	Numb and Numbl are required for maintenance of cadherin-based adhesion and polarity of neural progenitors.	Pubmed	0.001469	1	0.009428	0.1001	2	18	NES,CDH2
Pubmed	23884446	Notch/Rbpj? signaling regulates progenitor maintenance and differentiation of hypothalamic arcuate neurons.	Pubmed	0.001469	1	0.009428	0.1001	2	18	NES,HES1
Pubmed	25331604	NFIX Regulates Proliferation and Migration Within the Murine SVZ Neurogenic Niche.	Pubmed	0.001469	1	0.009428	0.1001	2	18	CALB2,HES1
Pubmed	17150988	Genetic analysis of anterior posterior expression gradients in the developing mammalian forebrain.	Pubmed	0.001469	1	0.009428	0.1001	2	18	NR2F1,HES1
Pubmed	22028625	Three-dimensional regulation of radial glial functions by Lis1-Nde1 and dystrophin glycoprotein complexes.	Pubmed	0.001469	1	0.009428	0.1001	2	18	NES,CALB2
Pubmed	15689374	RBPjkappa-dependent Notch function regulates Gata2 and is essential for the formation of intra-embryonic hematopoietic cells.	Pubmed	0.001469	1	0.009428	0.1001	2	18	HES1,CDH5
Pubmed	9828130	Cloning of ARE-containing genes by AU-motif-directed display.	Pubmed	0.001469	1	0.009428	0.1001	2	18	DUSP1,TNF
Pubmed	26212322	miR-302 Is Required for Timing of Neural Differentiation, Neural Tube Closure, and Embryonic Viability.	Pubmed	0.001469	1	0.009428	0.1001	2	18	HES1,FGF19
Pubmed	18227155	Pancreatic LKB1 deletion leads to acinar polarity defects and cystic neoplasms.	Pubmed	0.001639	1	0.009428	0.1001	2	19	HES1,BRSK1
Pubmed	20510365	Lunatic fringe potentiates Notch signaling in the developing brain.	Pubmed	0.001639	1	0.009428	0.1001	2	19	NES,HES1
Pubmed	28981617	Transcription Factors Sp8 and Sp9 Coordinately Regulate Olfactory Bulb Interneuron Development.	Pubmed	0.001639	1	0.009428	0.1001	2	19	CALB2,GSX2
Pubmed	17482548	LKB1 and SAD kinases define a pathway required for the polarization of cortical neurons.	Pubmed	0.001639	1	0.009428	0.1001	2	19	NES,BRSK1
Pubmed	24551192	The expression of HIV-1 Vpu in monocytes causes increased secretion of TGF-? that activates profibrogenic genes in hepatic stellate cells.	Pubmed	0.001639	1	0.009428	0.1001	2	19	FOS,FOSB
Pubmed	18697938	Minimization of exogenous signals in ES cell culture induces rostral hypothalamic differentiation.	Pubmed	0.001639	1	0.009428	0.1001	2	19	NES,CDH2
Pubmed	16518823	Notch 2 and Notch 1/3 segregate to neuronal and glial lineages of the developing olfactory epithelium.	Pubmed	0.001639	1	0.009428	0.1001	2	19	NES,HES1
Pubmed	20627076	The Wnt/beta-catenin pathway modulates vascular remodeling and specification by upregulating Dll4/Notch signaling.	Pubmed	0.001639	1	0.009428	0.1001	2	19	HES1,CDH5
Pubmed	20395239	Genome-wide association identifies ATOH7 as a major gene determining human optic disc size.	Pubmed	0.001639	1	0.009428	0.1001	2	19	DENND2A,PDE2A
Pubmed	26911688	Lhx2 Is an Essential Factor for Retinal Gliogenesis and Notch Signaling.	Pubmed	0.001639	1	0.009428	0.1001	2	19	HES1,FGF19
Pubmed	29885287	Cellular fate decisions in the developing female anteroventral periventricular nucleus are regulated by canonical Notch signaling.	Pubmed	0.001639	1	0.009428	0.1001	2	19	HES1,KISS1
Pubmed	17765678	Failure of epithelial tube maintenance causes hydrocephalus and renal cysts in Dlg5-/- mice.	Pubmed	0.001639	1	0.009428	0.1001	2	19	NES,CDH2
Pubmed	24005908	The retinaldehyde reductase DHRS3 is essential for preventing the formation of excess retinoic acid during embryonic development.	Pubmed	0.001639	1	0.009428	0.1001	2	19	DHRS3,STRA6
Pubmed	24027274	Ontogeny of excitatory spinal neurons processing distinct somatic sensory modalities.	Pubmed	0.001639	1	0.009428	0.1001	2	19	GRPR,PRKCG
Pubmed	24073214	HIV-1 Tat protein induces the production of IDO in human monocyte derived-dendritic cells through a direct mechanism: effect on T cells proliferation.	Pubmed	0.001639	1	0.009428	0.1001	2	19	PIK3CG,TNF
Pubmed	11498051	The paired homeodomain protein DRG11 is required for the projection of cutaneous sensory afferent fibers to the dorsal spinal cord.	Pubmed	0.001639	1	0.009428	0.1001	2	19	CALB2,PRKCG
Pubmed	11520664	Characterization of Wnt gene expression in developing and postnatal hair follicles and identification of Wnt5a as a target of Sonic hedgehog in hair follicle morphogenesis.	Pubmed	0.001639	1	0.009428	0.1001	2	19	WNT5B,WNT16
Pubmed	19536175	Follow-up of a major linkage peak on chromosome 1 reveals suggestive QTLs associated with essential hypertension: GenNet study.	Pubmed	0.0017	1	0.009428	0.1001	3	74	REN,GOLT1A,KISS1
Pubmed	26848828	Layer specific and general requirements for ERK/MAPK signaling in the developing neocortex.	Pubmed	0.001817	1	0.009428	0.1001	2	20	ARC,PRKCG
Pubmed	24153254	Sox17 is indispensable for acquisition and maintenance of arterial identity.	Pubmed	0.001817	1	0.009428	0.1001	2	20	HES1,CDH5
Pubmed	19088125	Altered visual function and interneuron survival in Atrx knockout mice: inference for the human syndrome.	Pubmed	0.001817	1	0.009428	0.1001	2	20	CALB2,PRKCG
Pubmed	19439492	Multiple roles of beta-catenin in controlling the neurogenic niche for midbrain dopamine neurons.	Pubmed	0.001817	1	0.009428	0.1001	2	20	NES,CDH2
Pubmed	30472119	Dual embryonic origin of the mammalian enteric nervous system.	Pubmed	0.001817	1	0.009428	0.1001	2	20	NES,CALB2
Pubmed	7806582	E-cadherin and APC compete for the interaction with beta-catenin and the cytoskeleton.	Pubmed	0.001817	1	0.009428	0.1001	2	20	CDH2,CDH5
Pubmed	11914369	The WNT7b promoter is regulated by TTF-1, GATA6, and Foxa2 in lung epithelium.	Pubmed	0.001817	1	0.009428	0.1001	2	20	WNT5B,WNT16
Pubmed	26802325	Crumbs 2 prevents cortical abnormalities in mouse dorsal telencephalon.	Pubmed	0.001817	1	0.009428	0.1001	2	20	NES,CDH2
Pubmed	19204726	Transcriptomic and genetic studies identify IL-33 as a candidate gene for Alzheimer's disease.	Pubmed	0.001977	1	0.009428	0.1001	3	78	CA9,CFP,GRPR
Pubmed	23408898	Assembly of the auditory circuitry by a Hox genetic network in the mouse brainstem.	Pubmed	0.002004	1	0.009428	0.1001	2	21	CALB2,HOXB2
Pubmed	23658188	MPP3 is required for maintenance of the apical junctional complex, neuronal migration, and stratification in the developing cortex.	Pubmed	0.002004	1	0.009428	0.1001	2	21	CALB2,CDH2
Pubmed	2137249	Diabetogenic response to streptozotocin varies among obese yellow and among lean agouti (BALB/c x VY)F1 hybrid mice.	Pubmed	0.002004	1	0.009428	0.1001	2	21	NES,CALB2
Pubmed	18448648	Zic deficiency in the cortical marginal zone and meninges results in cortical lamination defects resembling those in type II lissencephaly.	Pubmed	0.002004	1	0.009428	0.1001	2	21	NES,CALB2
Pubmed	28656980	Neurovascular EGFL7 regulates adult neurogenesis in the subventricular zone and thereby affects olfactory perception.	Pubmed	0.002004	1	0.009428	0.1001	2	21	NES,HES1
Pubmed	11060228	The Gsh2 homeodomain gene controls multiple aspects of telencephalic development.	Pubmed	0.002004	1	0.009428	0.1001	2	21	CALB2,GSX2
Pubmed	26701169	Prss56, a novel marker of adult neurogenesis in the mouse brain.	Pubmed	0.002004	1	0.009428	0.1001	2	21	NES,CALB2
Pubmed	21451048	The small GTPase RhoA is required to maintain spinal cord neuroepithelium organization and the neural stem cell pool.	Pubmed	0.002004	1	0.009428	0.1001	2	21	NES,CDH2
Pubmed	11500373	Hes1 and Hes3 regulate maintenance of the isthmic organizer and development of the mid/hindbrain.	Pubmed	0.002004	1	0.009428	0.1001	2	21	NES,HES1
Pubmed	27633990	Control of lens development by Lhx2-regulated neuroretinal FGFs.	Pubmed	0.002004	1	0.009428	0.1001	2	21	CDH2,FGF19
Pubmed	19129494	Wnt/beta-catenin signaling is required for CNS, but not non-CNS, angiogenesis.	Pubmed	0.002004	1	0.009428	0.1001	2	21	WNT5B,CDH5
Pubmed	30709655	HDAC1 and HDAC2 Regulate Intermediate Progenitor Positioning to Safeguard Neocortical Development.	Pubmed	0.002004	1	0.009428	0.1001	2	21	NES,CDH2
Pubmed	23312517	Directed migration of cortical interneurons depends on the cell-autonomous action of Sip1.	Pubmed	0.002004	1	0.009428	0.1001	2	21	CALB2,GSX2
Pubmed	15014966	Sequence organization and matrix attachment regions of the human serine protease inhibitor gene cluster at 14q32.1.	Pubmed	0.002004	1	0.009428	0.1001	2	21	SERPINA3,SERPINA5
Pubmed	9446795	Extracellular HIV-1 Tat protein induces a rapid and selective activation of protein kinase C (PKC)-alpha, and -epsilon and -zeta isoforms in PC12 cells.	Pubmed	0.002004	1	0.009428	0.1001	2	21	PIK3CG,PRKCG
Pubmed	20708005	Genome-wide association study identifies variants associated with histologic features of nonalcoholic Fatty liver disease.	Pubmed	0.002004	1	0.009428	0.1001	2	21	COL13A1,LTBP3
Pubmed	20237281	Temporal requirement of the protein tyrosine phosphatase Shp2 in establishing the neuronal fate in early retinal development.	Pubmed	0.002004	1	0.009428	0.1001	2	21	HES1,FGF19
Pubmed	19056482	Association of a polymorphism of the apolipoprotein E gene with chronic kidney disease in Japanese individuals with metabolic syndrome.	Pubmed	0.00205	1	0.009428	0.1001	3	79	PTGIS,EDN1,TNF
Pubmed	19199708	Proteomic analysis of human parotid gland exosomes by multidimensional protein identification technology (MudPIT).	Pubmed	0.002148	1	0.009428	0.1001	6	416	RARRES1,FAM3B,FAM20C,LOXL4,LTBP3,MUC4
Pubmed	11154208	HIV-1 Tat promotes monocyte chemoattractant protein-1 secretion followed by transmigration of monocytes.	Pubmed	0.0022	1	0.009428	0.1001	2	22	PIK3CG,PRKCG
Pubmed	18991257	Activation of beta-Catenin in mouse prostate causes HGPIN and continuous prostate growth after castration.	Pubmed	0.0022	1	0.009428	0.1001	2	22	WNT5B,WNT16
Pubmed	15301860	Identification of single nucleotide polymorphisms in the tumor necrosis factor (TNF) and TNF receptor superfamily in the Korean population.	Pubmed	0.0022	1	0.009428	0.1001	2	22	TNFRSF18,TNF
Pubmed	12745259	Comparative expression profiling of 40 mouse cytochrome P450 genes in embryonic and adult tissues.	Pubmed	0.0022	1	0.009428	0.1001	2	22	CYP24A1,PTGIS
Pubmed	27184845	PDK1 Is a Regulator of Epidermal Differentiation that Activates and Organizes Asymmetric Cell Division.	Pubmed	0.0022	1	0.009428	0.1001	2	22	HES1,TNF
Pubmed	27922003	Blood flow controls bone vascular function and osteogenesis.	Pubmed	0.0022	1	0.009428	0.1001	2	22	HES1,CDH5
Pubmed	24491691	Jagged1 is essential for osteoblast development during maxillary ossification.	Pubmed	0.0022	1	0.009428	0.1001	2	22	EDN1,HES1
Pubmed	26733533	Rap1 GTPases Are Master Regulators of Neural Cell Polarity in the Developing Neocortex.	Pubmed	0.0022	1	0.009428	0.1001	2	22	NES,CDH2
Pubmed	21471366	Pax6 is required at the telencephalic pallial-subpallial boundary for the generation of neuronal diversity in the postnatal limbic system.	Pubmed	0.0022	1	0.009428	0.1001	2	22	CALB2,GSX2
Pubmed	29140246	An Eya1-Notch axis specifies bipotential epibranchial differentiation in mammalian craniofacial morphogenesis.	Pubmed	0.0022	1	0.009428	0.1001	2	22	HES1,FGF19
Pubmed	22705452	PTB deficiency causes the loss of adherens junctions in the dorsal telencephalon and leads to lethal hydrocephalus.	Pubmed	0.0022	1	0.009428	0.1001	2	22	NES,CDH2
Pubmed	14645517	Postnatal lethality in mice lacking the Sax2 homeobox gene homologous to Drosophila S59/slouch: evidence for positive and negative autoregulation.	Pubmed	0.0022	1	0.009428	0.1001	2	22	CALB2,CDH2
Pubmed	28289129	Helios expression coordinates the development of a subset of striatopallidal medium spiny neurons.	Pubmed	0.0022	1	0.009428	0.1001	2	22	NES,GSX2
Pubmed	31073041	Temporal patterning of apical progenitors and their daughter neurons in the developing neocortex.	Pubmed	0.00228	1	0.009428	0.1001	3	82	NES,NR2F1,PCDH19
Pubmed	19859539	Transient neuronal populations are required to guide callosal axons: a role for semaphorin 3C.	Pubmed	0.002404	1	0.009428	0.1001	2	23	NES,CALB2
Pubmed	11239428	Tbr1 regulates differentiation of the preplate and layer 6.	Pubmed	0.002404	1	0.009428	0.1001	2	23	NES,CALB2
Pubmed	10920247	Positioning of five genes (CASK, ARX, SAT, IMAGE cDNAs 248928 and 253949) from the human X chromosome short arm with respect to evolutionary breakpoints on the mouse X chromosome.	Pubmed	0.002404	1	0.009428	0.1001	2	23	CFP,GRPR
Pubmed	29311744	Mutations in Vps15 perturb neuronal migration in mice and are associated with neurodevelopmental disease in humans.	Pubmed	0.002404	1	0.009428	0.1001	2	23	NES,CALB2
Pubmed	19047410	Phosphoinositide 3-kinase-dependent inhibition of dendritic cell interleukin-12 production by Giardia lamblia.	Pubmed	0.002404	1	0.009428	0.1001	2	23	PIK3CG,TNF
Pubmed	24945404	Phenotypic dissection of bone mineral density reveals skeletal site specificity and facilitates the identification of novel loci in the genetic regulation of bone mass attainment.	Pubmed	0.002404	1	0.009428	0.1001	2	23	CPED1,WNT16
Pubmed	19828801	Rbpj cell autonomous regulation of retinal ganglion cell and cone photoreceptor fates in the mouse retina.	Pubmed	0.002404	1	0.009428	0.1001	2	23	CALB2,HES1
Pubmed	9039502	Prediction of the coding sequences of unidentified human genes. VI. The coding sequences of 80 new genes (KIAA0201-KIAA0280) deduced by analysis of cDNA clones from cell line KG-1 and brain.	Pubmed	0.002442	1	0.009428	0.1001	3	84	SPOCK2,ARC,PALM
Pubmed	28535371	Repression of Interstitial Identity in Nephron Progenitor Cells by Pax2 Establishes the Nephron-Interstitium Boundary during Kidney Development.	Pubmed	0.002525	1	0.009428	0.1001	3	85	LPAR1,LGALS1,CDH2
Pubmed	16892058	The Rho-GTPase cdc42 regulates neural progenitor fate at the apical surface.	Pubmed	0.002618	1	0.009428	0.1001	2	24	NES,CDH2
Pubmed	16330018	Brg1 is required for murine neural stem cell maintenance and gliogenesis.	Pubmed	0.002618	1	0.009428	0.1001	2	24	NES,CALB2
Pubmed	21826226	Functional dicer is necessary for appropriate specification of radial glia during early development of mouse telencephalon.	Pubmed	0.002618	1	0.009428	0.1001	2	24	NES,CALB2
Pubmed	28671696	Spatiotemporal profile of postsynaptic interactomes integrates components of complex brain disorders.	Pubmed	0.002828	1	0.009428	0.1001	9	928	NES,PDE2A,PRR36,PTPRS,CASKIN1,ARC,PRKCG,BRSK1,CDH2
Pubmed	17632570	Targeting the glycans of glycoproteins: a novel paradigm for antiviral therapy.	Pubmed	0.002839	1	0.009428	0.1001	2	25	LCK,PIK3CG
Pubmed	21743007	Spry1 and Spry2 are necessary for lens vesicle separation and corneal differentiation.	Pubmed	0.002839	1	0.009428	0.1001	2	25	HES1,CDH2
Pubmed	30692224	Conditional Inactivation of Pen-2 in the Developing Neocortex Leads to Rapid Switch of Apical Progenitors to Basal Progenitors.	Pubmed	0.002839	1	0.009428	0.1001	2	25	NES,HES1
Pubmed	11294897	Identification of tyrosine residues in constitutively activated fibroblast growth factor receptor 3 involved in mitogenesis, Stat activation, and phosphatidylinositol 3-kinase activation.	Pubmed	0.002839	1	0.009428	0.1001	2	25	LCK,FGF19
Pubmed	22479201	The ciliogenic transcription factor RFX3 regulates early midline distribution of guidepost neurons required for corpus callosum development.	Pubmed	0.002839	1	0.009428	0.1001	2	25	NES,CALB2
Pubmed	28760865	Dystroglycan Maintains Inner Limiting Membrane Integrity to Coordinate Retinal Development.	Pubmed	0.002839	1	0.009428	0.1001	2	25	CALB2,PRKCG
Pubmed	12130660	Tissue-specific regulation of retinal and pituitary precursor cell proliferation.	Pubmed	0.002839	1	0.009428	0.1001	2	25	CALB2,HES1
Pubmed	15689238	Signalling crosstalk in FGF2-mediated protection of endothelial cells from HIV-gp120.	Pubmed	0.002839	1	0.009428	0.1001	2	25	PIK3CG,PRKCG
Pubmed	23223237	The E3 ligase Mind bomb-1 (Mib1) modulates Delta-Notch signaling to control neurogenesis and gliogenesis in the developing spinal cord.	Pubmed	0.002839	1	0.009428	0.1001	2	25	NES,HES1
Pubmed	10843712	Release of calcium from inositol 1,4,5-trisphosphate receptor-regulated stores by HIV-1 Tat regulates TNF-alpha production in human macrophages.	Pubmed	0.002839	1	0.009428	0.1001	2	25	PRKCG,TNF
Pubmed	18625063	FGF15 promotes neurogenesis and opposes FGF8 function during neocortical development.	Pubmed	0.002839	1	0.009428	0.1001	2	25	NR2F1,FGF19
Pubmed	23042114	Genome-wide association study identifies eight new susceptibility loci for atopic dermatitis in the Japanese population.	Pubmed	0.002839	1	0.009428	0.1001	2	25	CYP24A1,CCDC80
Pubmed	19334288	Three-dimensional visualization of testis cord morphogenesis, a novel tubulogenic mechanism in development.	Pubmed	0.002843	1	0.009428	0.1001	4	184	LGALS1,FBN2,IGFBP7,CDH5
Pubmed	21194568	Transcription factors expressed in olfactory bulb local progenitor cells revealed by genome-wide transcriptome profiling.	Pubmed	0.002877	1	0.009428	0.1001	3	89	NES,NR2F1,HES1
Pubmed	20673868	A genetic association study of maternal and fetal candidate genes that predispose to preterm prelabor rupture of membranes (PROM).	Pubmed	0.002956	1	0.009428	0.1001	4	186	NPR1,REN,EDN1,TNF
Pubmed	20452482	Identification of fetal and maternal single nucleotide polymorphisms in candidate genes that predispose to spontaneous preterm labor with intact membranes.	Pubmed	0.003013	1	0.009428	0.1001	4	187	NPR1,REN,EDN1,TNF
Pubmed	26912775	Regulation of differentiation flux by Notch signalling influences the number of dopaminergic neurons in the adult brain.	Pubmed	0.00307	1	0.009428	0.1001	2	26	NES,HES1
Pubmed	18957218	Bhlhb5 regulates the postmitotic acquisition of area identities in layers II-V of the developing neocortex.	Pubmed	0.00307	1	0.009428	0.1001	2	26	NR2F1,PRKCG
Pubmed	19369396	A cluster of three long-range enhancers directs regional Shh expression in the epithelial linings.	Pubmed	0.00307	1	0.009428	0.1001	2	26	WNT5B,HES1
Pubmed	27122033	Motor Nerve Arborization Requires Proteolytic Domain of Damage-Induced Neuronal Endopeptidase (DINE) during Development.	Pubmed	0.00307	1	0.009428	0.1001	2	26	NFATC4,CDH2
Pubmed	23988635	The structural role of radial glial endfeet in confining spinal motor neuron somata is controlled by the Reelin and Notch pathways.	Pubmed	0.00307	1	0.009428	0.1001	2	26	NES,CDH2
Pubmed	24507192	Olig1 function is required to repress dlx1/2 and interneuron production in Mammalian brain.	Pubmed	0.00307	1	0.009428	0.1001	2	26	NES,CALB2
Pubmed	19247692	Analyses of associations with asthma in four asthma population samples from Canada and Australia.	Pubmed	0.00316	1	0.009428	0.1001	3	92	SERPINA3,EDN1,TNF
Pubmed	15033430	Roles of the bHLH gene Hes1 in retinal morphogenesis.	Pubmed	0.003173	1	0.009428	0.1001	1	1	HES1
Pubmed	15860757	Cardiac sarcoplasmic reticulum calcium release and load are enhanced by subcellular cAMP elevations in PI3Kgamma-deficient mice.	Pubmed	0.003173	1	0.009428	0.1001	1	1	PIK3CG
Pubmed	20846516	Kallikrein-related peptidase 6 in Alzheimer's disease and vascular dementia.	Pubmed	0.003173	1	0.009428	0.1001	1	1	KLK6
Pubmed	15972578	Overexpression of the Wnt5b gene in leiomyoma cells: implications for a role of the Wnt signaling pathway in the uterine benign tumor.	Pubmed	0.003173	1	0.009428	0.1001	1	1	WNT5B
Pubmed	8376411	Purification and characterization of alpha 1-antichymotrypsin-like protease inhibitor that regulates prohormone thiol protease involved in enkephalin precursor processing.	Pubmed	0.003173	1	0.009428	0.1001	1	1	SERPINA3
Pubmed	26373842	Excess TNF-? in the blood activates monocytes with the potential to directly form cholesteryl ester-laden cells.	Pubmed	0.003173	1	0.009428	0.1001	1	1	TNF
Pubmed	17336618	TNF can contribute to multiple features of ovalbumin-induced allergic inflammation of the airways in mice.	Pubmed	0.003173	1	0.009428	0.1001	1	1	TNF
Pubmed	15838337	Immunoreactive endothelin in Taiwanese thyroid cystic fluid.	Pubmed	0.003173	1	0.009428	0.1001	1	1	EDN1
Pubmed	12051635	Calretinin: a valuable marker of normal and neoplastic Leydig cells of the testis.	Pubmed	0.003173	1	0.009428	0.1001	1	1	CALB2
Pubmed	21103669	Chronic TNF-? neutralization does not improve insulin resistance or endothelial function in "healthy" men with metabolic syndrome.	Pubmed	0.003173	1	0.009428	0.1001	1	1	TNF
Pubmed	10605019	A role for pref-1 and HES-1 in thymocyte development.	Pubmed	0.003173	1	0.009428	0.1001	1	1	HES1
Pubmed	22022827	Two-site automated chemiluminescent assay for measurement of immunoreactive renin.	Pubmed	0.003173	1	0.009428	0.1001	1	1	REN
Pubmed	22581858	IL-15-dependent upregulation of GITR on CD8 memory phenotype T cells in the bone marrow relative to spleen and lymph node suggests the bone marrow as a site of superior bioavailability of IL-15.	Pubmed	0.003173	1	0.009428	0.1001	1	1	TNFRSF18
Pubmed	17052277	Associations of tumour necrosis factor alpha promoter polymorphisms at position -308 and -238 with clinical characteristics of chronic hepatitis C.	Pubmed	0.003173	1	0.009428	0.1001	1	1	TNF
Pubmed	24170558	Disturbed tumor necrosis factor system is linked with lower eGFR and chronic inflammation in hypertension.	Pubmed	0.003173	1	0.009428	0.1001	1	1	TNF
Pubmed	21906436	Efficacy of rituximab on pulmonary nodulosis occurring or increasing in patients with rheumatoid arthritis during anti-TNF-?? therapy.	Pubmed	0.003173	1	0.009428	0.1001	1	1	TNF
Pubmed	10704222	Intrinsic structural disorder of the C-terminal activation domain from the bZIP transcription factor Fos.	Pubmed	0.003173	1	0.009428	0.1001	1	1	FOS
Pubmed	25371063	Nestin predicts a favorable prognosis in early ampullary adenocarcinoma and functions as a promoter of metastasis in advanced cancer.	Pubmed	0.003173	1	0.009428	0.1001	1	1	NES
Pubmed	20432455	Cross-talk between MAP kinase pathways is involved in IGF-independent, IGFBP-6-induced Rh30 rhabdomyosarcoma cell migration.	Pubmed	0.003173	1	0.009428	0.1001	1	1	IGFBP6
Pubmed	31006736	Association between Tumor Necrosis Factor-? Promoter -308 G/A Polymorphism and Early Onset Sepsis in Preterm Infants.	Pubmed	0.003173	1	0.009428	0.1001	1	1	TNF
Pubmed	20302328	Proteomic analysis of plasma from patients undergoing coronary artery bypass grafting reveals a protease/antiprotease imbalance in favor of the serpin alpha1-antichymotrypsin.	Pubmed	0.003173	1	0.009428	0.1001	1	1	SERPINA3
Pubmed	15769452	Increased susceptibility to heart failure in response to volume overload in mice lacking natriuretic peptide receptor-A gene.	Pubmed	0.003173	1	0.009428	0.1001	1	1	NPR1
Pubmed	30395194	Ubiquitin D is Upregulated by Synergy of Notch Signalling and TNF-? in the Inflamed Intestinal Epithelia of IBD Patients.	Pubmed	0.003173	1	0.009428	0.1001	1	1	UBD
Pubmed	24126814	Association of TNF-? -308 G > A and ACE I/D gene polymorphisms in hemodialysis patients with arteriovenous fistula thrombosis.	Pubmed	0.003173	1	0.009428	0.1001	1	1	TNF
Pubmed	17475215	Role of distal upstream sequence in vitamin D-induced expression of human CYP24 gene.	Pubmed	0.003173	1	0.009428	0.1001	1	1	CYP24A1
Pubmed	26763086	Carboxiterminal pro-endothelin-1 as an endothelial cell biomarker in thrombotic thrombocytopenic purpura.	Pubmed	0.003173	1	0.009428	0.1001	1	1	EDN1
Pubmed	21654556	GITR gene deletion and GITR-FC soluble protein administration inhibit multiple organ failure induced by zymosan.	Pubmed	0.003173	1	0.009428	0.1001	1	1	TNFRSF18
Pubmed	22406080	Endothelin-1 plasma levels and vascular endothelial dysfunction in primary open angle glaucoma.	Pubmed	0.003173	1	0.009428	0.1001	1	1	EDN1
Pubmed	28625037	Tumour necrosis factor-? and risk of cardiovascular disease among overfat Indonesian adolescents.	Pubmed	0.003173	1	0.009428	0.1001	1	1	TNF
Pubmed	23185544	ARTEMIN promotes de novo angiogenesis in ER negative mammary carcinoma through activation of TWIST1-VEGF-A signalling.	Pubmed	0.003173	1	0.009428	0.1001	1	1	ARTN
Pubmed	30635238	Impaired Tumor-Necrosis-Factor-?-driven Dendritic Cell Activation Limits Lipopolysaccharide-Induced Protection from Allergic Inflammation in Infants.	Pubmed	0.003173	1	0.009428	0.1001	1	1	TNF
Pubmed	25663699	Local VE-cadherin mechanotransduction triggers long-ranged remodeling of endothelial monolayers.	Pubmed	0.003173	1	0.009428	0.1001	1	1	CDH5
Pubmed	20627017	[Association study between Protein Kinase C gamma gene polymorphism and major depressive disorder].	Pubmed	0.003173	1	0.009428	0.1001	1	1	PRKCG
Pubmed	12602926	FosB is highly expressed in normal mammary epithelia, but down-regulated in poorly differentiated breast carcinomas.	Pubmed	0.003173	1	0.009428	0.1001	1	1	FOSB
Pubmed	22698587	Neuronal cadherin (NCAD) increases sensory neurite formation and outgrowth on astrocytes.	Pubmed	0.003173	1	0.009428	0.1001	1	1	CDH2
Pubmed	30015943	ESE?1 suppresses the growth, invasion and migration of human NSCLC cells and tumor formation in†vivo.	Pubmed	0.003173	1	0.009428	0.1001	1	1	ELF3
Pubmed	22457183	Stage I non-small cell lung cancer: the presence of the lymphocyte-specific protein tyrosin kinase in the tumour infiltrate is associated with a better long-term prognosis.	Pubmed	0.003173	1	0.009428	0.1001	1	1	LCK
Pubmed	23319596	Post-translational modifications of recombinant human lysyl oxidase-like 2 (rhLOXL2) secreted from Drosophila S2 cells.	Pubmed	0.003173	1	0.009428	0.1001	1	1	LOXL2
Pubmed	30925417	Lysyl Oxidase-Like Protein 2 Promotes Tumor Lymphangiogenesis and Lymph Node Metastasis in Breast Cancer.	Pubmed	0.003173	1	0.009428	0.1001	1	1	LOXL2
Pubmed	2206398	Human placental protein 14 gene: sequence and characterization of a short duplication.	Pubmed	0.003173	1	0.009428	0.1001	1	1	PAEP
Pubmed	8039503	Targeted disruption of the c-fos gene demonstrates c-fos-dependent and -independent pathways for gene expression stimulated by growth factors or oncogenes.	Pubmed	0.003173	1	0.009428	0.1001	1	1	FOS
Pubmed	19006240	Comprehensive clinical and molecular assessment of 32 probands with congenital contractural arachnodactyly: report of 14 novel mutations and review of the literature.	Pubmed	0.003173	1	0.009428	0.1001	1	1	FBN2
Pubmed	24196691	Microgravity inhibition of lipopolysaccharide-induced tumor necrosis factor-? expression in macrophage cells.	Pubmed	0.003173	1	0.009428	0.1001	1	1	TNF
Pubmed	27031954	Endothelin-1 Mediates Brain Microvascular Dysfunction Leading to Long-Term Cognitive Impairment in a Model of Experimental Cerebral Malaria.	Pubmed	0.003173	1	0.009428	0.1001	1	1	EDN1
Pubmed	17549358	The role of the endothelin axis and microvessel density in bladder cancer - correlation with tumor angiogenesis and clinical prognosis.	Pubmed	0.003173	1	0.009428	0.1001	1	1	EDN1
Pubmed	28042956	N-cadherin promotes thyroid tumorigenesis through modulating major signaling pathways.	Pubmed	0.003173	1	0.009428	0.1001	1	1	CDH2
Pubmed	11246146	Involvement of protein kinase Cgamma isoform in morphine-induced reinforcing effects.	Pubmed	0.003173	1	0.009428	0.1001	1	1	PRKCG
Pubmed	28437248	Protective effect of calretinin on testicular Leydig cells via the inhibition of apoptosis.	Pubmed	0.003173	1	0.009428	0.1001	1	1	CALB2
Pubmed	23097457	Kaposi's sarcoma-associated herpesvirus suppression of DUSP1 facilitates cellular pathogenesis following de novo infection.	Pubmed	0.003173	1	0.009428	0.1001	1	1	DUSP1
Pubmed	24156724	Targeted over-expression of endothelin-1 in astrocytes leads to more severe brain damage and vasospasm after subarachnoid hemorrhage.	Pubmed	0.003173	1	0.009428	0.1001	1	1	EDN1
Pubmed	30153326	Lysophosphatidic acid acts on LPA	Pubmed	0.003173	1	0.009428	0.1001	1	1	LPAR1
Pubmed	7995652	Expression and localization of N- and E-cadherin in the human testis and epididymis.	Pubmed	0.003173	1	0.009428	0.1001	1	1	CDH2
Pubmed	24603875	Inter-cellular exchange of cellular components via VE-cadherin-dependent trans-endocytosis.	Pubmed	0.003173	1	0.009428	0.1001	1	1	CDH5
Pubmed	21424086	The role of increased plasmatic renin level in the pathogenesis of arterial hypertension in young adults.	Pubmed	0.003173	1	0.009428	0.1001	1	1	REN
Pubmed	22828953	Identification of the dichotomous role of age-related LCK in calorie restriction revealed by integrative analysis of cDNA microarray and interactome.	Pubmed	0.003173	1	0.009428	0.1001	1	1	LCK
Pubmed	25902111	Endothelin-1 Plasma Levels in Patients with both Retinitis Pigmentosa and Flammer Syndrome.	Pubmed	0.003173	1	0.009428	0.1001	1	1	EDN1
Pubmed	10080191	Neuroendocrine dysplasia in mice lacking protein tyrosine phosphatase sigma.	Pubmed	0.003173	1	0.009428	0.1001	1	1	PTPRS
Pubmed	15831702	CD144 (VE-cadherin) is transiently expressed by fetal liver hematopoietic stem cells.	Pubmed	0.003173	1	0.009428	0.1001	1	1	CDH5
Pubmed	16808894	Structure-activity relationship study of the cell-penetrating peptide pVEC.	Pubmed	0.003173	1	0.009428	0.1001	1	1	CDH5
Pubmed	20337960	Properdin in childhood and its association with wheezing and atopy.	Pubmed	0.003173	1	0.009428	0.1001	1	1	CFP
Pubmed	21810933	Inactivation of TNF-? ameliorates diabetic neuropathy in mice.	Pubmed	0.003173	1	0.009428	0.1001	1	1	TNF
Pubmed	26032459	Association study between CDH2 and Gilles de la Tourette syndrome in a Danish cohort.	Pubmed	0.003173	1	0.009428	0.1001	1	1	CDH2
Pubmed	21448844	High fat feeding impairs endothelin-1 mediated vasoconstriction through increased iNOS-derived nitric oxide.	Pubmed	0.003173	1	0.009428	0.1001	1	1	EDN1
Pubmed	27922077	Mast cell phenotype, TNF? expression and degranulation status in non-small cell lung cancer.	Pubmed	0.003173	1	0.009428	0.1001	1	1	TNF
Pubmed	9723028	Induction of bone tumors in transgenic mice by C-FOS depends on the presence of a retroviral long terminal repeat.	Pubmed	0.003173	1	0.009428	0.1001	1	1	FOS
Pubmed	16691430	Lack of association with TNF-alpha-308 promoter polymorphism in patients with vitiligo.	Pubmed	0.003173	1	0.009428	0.1001	1	1	TNF
Pubmed	15009105	Tumor necrosis factor-alpha gene expression and release in cultured human dermal microvascular endothelial cells.	Pubmed	0.003173	1	0.009428	0.1001	1	1	TNF
Pubmed	9683529	A comparative nuclear localization study of galectin-1 with other splicing components.	Pubmed	0.003173	1	0.009428	0.1001	1	1	LGALS1
Pubmed	16009345	G-308A TNF-alpha polymorphism is associated with an increased risk of invasive cervical cancer.	Pubmed	0.003173	1	0.009428	0.1001	1	1	TNF
Pubmed	15968724	Tumor necrosis factor-alpha induces apoptosis of enterocytes in mice with fulminant hepatic failure.	Pubmed	0.003173	1	0.009428	0.1001	1	1	TNF
Pubmed	16424370	SERPINA3 polymorphism is not associated with primary intracerebral hemorrhage in a Polish population.	Pubmed	0.003173	1	0.009428	0.1001	1	1	SERPINA3
Pubmed	17563351	Hypogonadotropic hypogonadism in mice lacking a functional Kiss1 gene.	Pubmed	0.003173	1	0.009428	0.1001	1	1	KISS1
Pubmed	23169049	Phosphorylation of VE-cadherin is modulated by haemodynamic forces and contributes to the regulation of vascular permeability in vivo.	Pubmed	0.003173	1	0.009428	0.1001	1	1	CDH5
Pubmed	12839521	Tumor necrosis factor-alpha gene polymorphism at position -308 and schizophrenia in the Korean population.	Pubmed	0.003173	1	0.009428	0.1001	1	1	TNF
Pubmed	10686078	Coexpression of nestin in neural and glial cells in the developing human CNS defined by a human-specific anti-nestin antibody.	Pubmed	0.003173	1	0.009428	0.1001	1	1	NES
Pubmed	18062955	Vascular sprout formation entails tissue deformations and VE-cadherin-dependent cell-autonomous motility.	Pubmed	0.003173	1	0.009428	0.1001	1	1	CDH5
Pubmed	7924407	Alpha 1-antichymotrypsin is present in and synthesized by the cornea.	Pubmed	0.003173	1	0.009428	0.1001	1	1	SERPINA3
Pubmed	22982041	Lactobacillus reuteri CRL1098 soluble factors modulate tumor necrosis factor alpha production in peripheral blood mononuclear cells: involvement of lipid rafts.	Pubmed	0.003173	1	0.009428	0.1001	1	1	TNF
Pubmed	14642160	The relationship between tumor necrosis factor-alpha gene polymorphisms and acute severe pancreatitis.	Pubmed	0.003173	1	0.009428	0.1001	1	1	TNF
Pubmed	24157100	Increased plasma level of tumor necrosis factor ? in patients with narcolepsy in Taiwan.	Pubmed	0.003173	1	0.009428	0.1001	1	1	TNF
Pubmed	25108227	Pressure overload induces IL-18 and IL-18R expression, but markedly suppresses IL-18BP expression in a rabbit model. IL-18 potentiates TNF-?-induced cardiomyocyte death.	Pubmed	0.003173	1	0.009428	0.1001	1	1	TNF
Pubmed	29187250	Polymorphism rs13334190 in zinc finger protein 469 (ZNF469) is not a risk factor for keratoconus in a Saudi cohort.	Pubmed	0.003173	1	0.009428	0.1001	1	1	ZNF469
Pubmed	15746076	High level of endothelial cell-specific gene expression by a combination of the 5' flanking region and the 5' half of the first intron of the VE-cadherin gene.	Pubmed	0.003173	1	0.009428	0.1001	1	1	CDH5
Pubmed	17503783	Structure of human hyaluronidase-1, a hyaluronan hydrolyzing enzyme involved in tumor growth and angiogenesis.	Pubmed	0.003173	1	0.009428	0.1001	1	1	HYAL1
Pubmed	12751206	[Isolation, culture and biological character studies on human fetal pancreatic nestin positive cells].	Pubmed	0.003173	1	0.009428	0.1001	1	1	NES
Pubmed	22234350	Genetic polymorphisms of the transcription factor NFATc4 and development of new-onset diabetes after transplantation in Hispanic kidney transplant recipients.	Pubmed	0.003173	1	0.009428	0.1001	1	1	NFATC4
Pubmed	17893260	Genetic variation in receptor protein tyrosine phosphatase sigma is associated with type 2 diabetes in Swedish Caucasians.	Pubmed	0.003173	1	0.009428	0.1001	1	1	PTPRS
Pubmed	20513426	Negative regulation of Vps34 by Cdk mediated phosphorylation.	Pubmed	0.003173	1	0.009428	0.1001	1	1	PIK3CG
Pubmed	18280469	Fat10 is an epigenetic marker for liver preneoplasia in a drug-primed mouse model of tumorigenesis.	Pubmed	0.003173	1	0.009428	0.1001	1	1	UBD
Pubmed	11795667	Endothelin receptor remodeling induces the portal venous hyper-response to endothelin-1 following endotoxin pretreatment.	Pubmed	0.003173	1	0.009428	0.1001	1	1	EDN1
Pubmed	8713781	A two-allele polymorphism in protein C inhibitor with varying frequencies in different ethnic populations.	Pubmed	0.003173	1	0.009428	0.1001	1	1	SERPINA5
Pubmed	10836847	Identification of three novel mRNA splice variants of GITR.	Pubmed	0.003173	1	0.009428	0.1001	1	1	TNFRSF18
Pubmed	14659412	A novel mutation in the mitochondrial tRNA(Phe) gene associated with mitochondrial myopathy.	Pubmed	0.003173	1	0.009428	0.1001	1	1	MT-TF
Pubmed	24468680	PANDER transgenic mice display fasting hyperglycemia and hepatic insulin resistance.	Pubmed	0.003173	1	0.009428	0.1001	1	1	FAM3B
Pubmed	24770755	Effect of galectin-1 on apoptosis of CD4(+) lymphocytes differentiated in vitro towards regulatory T cells.	Pubmed	0.003173	1	0.009428	0.1001	1	1	LGALS1
Pubmed	20837776	Endothelin-1 gene regulation.	Pubmed	0.003173	1	0.009428	0.1001	1	1	EDN1
Pubmed	23333028	Heart failure and anti tumor necrosis factor-alpha in systemic chronic inflammatory diseases.	Pubmed	0.003173	1	0.009428	0.1001	1	1	TNF
Pubmed	12438370	Association between the tumor necrosis factor locus and the clinical outcome of Leishmania chagasi infection.	Pubmed	0.003173	1	0.009428	0.1001	1	1	TNF
Pubmed	27100895	Galectin-1 induces hepatocellular carcinoma EMT and sorafenib resistance by activating FAK/PI3K/AKT signaling.	Pubmed	0.003173	1	0.009428	0.1001	1	1	LGALS1
Pubmed	26453621	?1B-Adrenergic receptor signaling controls circadian expression of Tnfrsf11b by regulating clock genes in osteoblasts.	Pubmed	0.003173	1	0.009428	0.1001	1	1	ADRA1B
Pubmed	16103744	Identification of new splice variants and differential expression of the human kallikrein 10 gene, a candidate cancer biomarker.	Pubmed	0.003173	1	0.009428	0.1001	1	1	KLK10
Pubmed	15808858	Calcium structural transition of human cardiac troponin C in reconstituted muscle fibres as studied by site-directed spin labelling.	Pubmed	0.003173	1	0.009428	0.1001	1	1	TNNC1
Pubmed	17823284	Molecular interactions between T cells and fibroblast-like synoviocytes: role of membrane tumor necrosis factor-alpha on cytokine-activated T cells.	Pubmed	0.003173	1	0.009428	0.1001	1	1	TNF
Pubmed	11423551	MAP kinase phosphatase-1 gene transcription in rat neuroendocrine cells is modulated by a calcium-sensitive block to elongation in the first exon.	Pubmed	0.003173	1	0.009428	0.1001	1	1	DUSP1
Pubmed	2670930	The human preproendothelin-1 gene. Complete nucleotide sequence and regulation of expression.	Pubmed	0.003173	1	0.009428	0.1001	1	1	EDN1
Pubmed	12459174	Endothelin-1 is a potent stimulator of alpha1beta1 integrin-mediated collagen matrix remodeling by rat mesangial cells.	Pubmed	0.003173	1	0.009428	0.1001	1	1	EDN1
Pubmed	8144043	Identification of an active gene by using large-scale cDNA sequencing.	Pubmed	0.003173	1	0.009428	0.1001	1	1	FOSB
Pubmed	28738719	Maternal serum glycodelin levels in preeclampsia and its relationship with the severity of the disease.	Pubmed	0.003173	1	0.009428	0.1001	1	1	PAEP
Pubmed	26210716	Is Alpha-1 Antichymotrypsin Gene Polymorphism a Risk Factor for Primary Intracerebral Hemorrhage? A Case-Control Study and Meta-Analysis.	Pubmed	0.003173	1	0.009428	0.1001	1	1	SERPINA3
Pubmed	23550016	Circadian regulation of kisspeptin in female reproductive functioning.	Pubmed	0.003173	1	0.009428	0.1001	1	1	KISS1
Pubmed	29218729	Structural and molecular heterogeneity of calretinin-expressing interneurons in the rodent and primate striatum.	Pubmed	0.003173	1	0.009428	0.1001	1	1	CALB2
Pubmed	26206869	LOXL2 Is Highly Expressed in Cancer-Associated Fibroblasts and Associates to Poor Colon Cancer Survival.	Pubmed	0.003173	1	0.009428	0.1001	1	1	LOXL2
Pubmed	3527416	Distribution of surface nonspecific cross-reacting antigen and influence of proteolytic enzymes on this antigen in myeloid cell series.	Pubmed	0.003173	1	0.009428	0.1001	1	1	CEACAM6
Pubmed	12445207	Melanoma cell attachment, invasion, and integrin expression is upregulated by tumor necrosis factor alpha and suppressed by alpha melanocyte stimulating hormone.	Pubmed	0.003173	1	0.009428	0.1001	1	1	TNF
Pubmed	18841153	Expression of carbonic anhydrase 9, a potential intrinsic marker of hypoxia, is associated with poor prognosis in oesophageal squamous cell carcinoma.	Pubmed	0.003173	1	0.009428	0.1001	1	1	CA9
Pubmed	19543902	Impaired cutaneous wound healing with excess granulation tissue formation in TNFalpha-null mice.	Pubmed	0.003173	1	0.009428	0.1001	1	1	TNF
Pubmed	12180762	Alleles and haplotypes of tumor necrosis factor (TNF) alpha and beta genes in three ethnic populations of Sulawesi Indonesia.	Pubmed	0.003173	1	0.009428	0.1001	1	1	TNF
Pubmed	20410217	Involvement of tumor necrosis factor-alpha in natriuretic response to systemic infusion of nitric oxide synthase inhibitor in anesthetized mice.	Pubmed	0.003173	1	0.009428	0.1001	1	1	TNF
Pubmed	17244627	Epigenetic silencing of CYP24 in tumor-derived endothelial cells contributes to selective growth inhibition by calcitriol.	Pubmed	0.003173	1	0.009428	0.1001	1	1	CYP24A1
Pubmed	18063846	Natriuretic peptides and endothelin-1 in patients undergoing coronary artery bypass grafting.	Pubmed	0.003173	1	0.009428	0.1001	1	1	EDN1
Pubmed	10689196	Molecular organization of the mouse gastrin-releasing peptide receptor gene and its promoter.	Pubmed	0.003173	1	0.009428	0.1001	1	1	GRPR
Pubmed	22676457	Plasma aldosterone concentration and plasma renin activity decrease during the third trimester in women with twin pregnancies.	Pubmed	0.003173	1	0.009428	0.1001	1	1	REN
Pubmed	21779348	Decellularized matrix from tumorigenic human mesenchymal stem cells promotes neovascularization with galectin-1 dependent endothelial interaction.	Pubmed	0.003173	1	0.009428	0.1001	1	1	LGALS1
Pubmed	15901845	Tumour necrosis factor-alpha gene haplotype is associated with pre-eclampsia.	Pubmed	0.003173	1	0.009428	0.1001	1	1	TNF
Pubmed	23929911	Low frequency of GITR+ T cells in ex vivo and in vitro expanded Treg cells from type 1 diabetic patients.	Pubmed	0.003173	1	0.009428	0.1001	1	1	TNFRSF18
Pubmed	17541791	Hyperinsulinemia in pediatric patients with chronic kidney disease: the role of tumor necrosis factor-alpha.	Pubmed	0.003173	1	0.009428	0.1001	1	1	TNF
Pubmed	12949286	Pulmonary trypsin-2 in the development of bronchopulmonary dysplasia in preterm infants.	Pubmed	0.003173	1	0.009428	0.1001	1	1	PRSS2
Pubmed	26059418	Systemic, but not cardiomyocyte-specific, deletion of the natriuretic peptide receptor guanylyl cyclase A increases cardiomyocyte number in neonatal mice.	Pubmed	0.003173	1	0.009428	0.1001	1	1	NPR1
Pubmed	26329904	The function and mechanisms of action of LOXL2 in cancer (Review).	Pubmed	0.003173	1	0.009428	0.1001	1	1	LOXL2
Pubmed	18384746	TNF-induced gene expression oscillates in time.	Pubmed	0.003173	1	0.009428	0.1001	1	1	TNF
Pubmed	23860929	Molecular imaging with a fluorescent antibody targeting carbonic anhydrase IX can successfully detect hypoxic ductal carcinoma in situ of the breast.	Pubmed	0.003173	1	0.009428	0.1001	1	1	CA9
Pubmed	26479703	Upregulated KLK10 inhibits esophageal cancer proliferation and enhances cisplatin sensitivity in†vitro.	Pubmed	0.003173	1	0.009428	0.1001	1	1	KLK10
Pubmed	18766139	TNF-alpha gene polymorphism and fetal Doppler velocimetry in intrauterine growth restriction.	Pubmed	0.003173	1	0.009428	0.1001	1	1	TNF
Pubmed	29269086	KISS1 tumor suppressor restricts angiogenesis of breast cancer brain metastases and sensitizes them to oncolytic virotherapy in†vitro.	Pubmed	0.003173	1	0.009428	0.1001	1	1	KISS1
Pubmed	27513494	[Not Available].	Pubmed	0.003173	1	0.009428	0.1001	1	1	TNF
Pubmed	18649336	HIV-1 triggers apoptosis in primary osteoblasts and HOBIT cells through TNFalpha activation.	Pubmed	0.003173	1	0.009428	0.1001	1	1	TNF
Pubmed	23193891	Role of the TNFA -308G > A polymorphism in the genetic susceptibility to acne vulgaris in a Sicilian population.	Pubmed	0.003173	1	0.009428	0.1001	1	1	TNF
Pubmed	23548613	Kisspeptin inhibits a slow afterhyperpolarization current via protein kinase C and reduces spike frequency adaptation in GnRH neurons.	Pubmed	0.003173	1	0.009428	0.1001	1	1	KISS1
Pubmed	15194693	N-cadherin activation substitutes for the cell contact control in cell cycle arrest and myogenic differentiation: involvement of p120 and beta-catenin.	Pubmed	0.003173	1	0.009428	0.1001	1	1	CDH2
Pubmed	25984973	Serum IGFBP7 levels associate with insulin resistance and the risk of metabolic syndrome in a Chinese population.	Pubmed	0.003173	1	0.009428	0.1001	1	1	IGFBP7
Pubmed	8831668	Organization of the gene encoding human prostacyclin synthase.	Pubmed	0.003173	1	0.009428	0.1001	1	1	PTGIS
Pubmed	23425028	Association of tumor necrosis factor-? gene G-308A polymorphism with dilated cardiomyopathy: a meta-analysis.	Pubmed	0.003173	1	0.009428	0.1001	1	1	TNF
Pubmed	19109311	The role of kisspeptin in the control of gonadotrophin secretion.	Pubmed	0.003173	1	0.009428	0.1001	1	1	KISS1
Pubmed	15614591	Interaction of tumor necrosis alpha - G308A and epidermal growth factor gene polymorphisms in early-onset schizophrenia.	Pubmed	0.003173	1	0.009428	0.1001	1	1	TNF
Pubmed	8995486	Assignment of the human slow twitch skeletal muscle/cardiac troponin C gene (TNNC1) to human chromosome 3p21.3-->3p14.3 using somatic cell hybrids.	Pubmed	0.003173	1	0.009428	0.1001	1	1	TNNC1
Pubmed	21486565	PANDER KO mice on high-fat diet are glucose intolerant yet resistant to fasting hyperglycemia and hyperinsulinemia.	Pubmed	0.003173	1	0.009428	0.1001	1	1	FAM3B
Pubmed	26792806	Galectin-1 Couples Glycobiology to Inflammation in Osteoarthritis through the Activation of an NF-?B-Regulated Gene Network.	Pubmed	0.003173	1	0.009428	0.1001	1	1	LGALS1
Pubmed	16467041	Lack of association between TNFalpha gene polymorphism at position -308 and risk of acute rheumatic fever in Turkish patients.	Pubmed	0.003173	1	0.009428	0.1001	1	1	TNF
Pubmed	20731689	Influence of tumour necrosis factor-? polymorphism-308 and atopy on irritant contact dermatitis in healthcare workers.	Pubmed	0.003173	1	0.009428	0.1001	1	1	TNF
Pubmed	19959196	A study of alpha1 antichymotrypsin gene polymorphism in Indian stroke patients.	Pubmed	0.003173	1	0.009428	0.1001	1	1	SERPINA3
Pubmed	17406026	MUC4 mucin potentiates pancreatic tumor cell proliferation, survival, and invasive properties and interferes with its interaction to extracellular matrix proteins.	Pubmed	0.003173	1	0.009428	0.1001	1	1	MUC4
Pubmed	25368751	Investigation of -308G>A and -1031T>C polymorphisms in the TNFA promoter region in Polish peptic ulcer patients.	Pubmed	0.003173	1	0.009428	0.1001	1	1	TNF
Pubmed	11448123	Gene expression of endothelin-1 (ET-1) and release of mature peptide by activated human neutrophils.	Pubmed	0.003173	1	0.009428	0.1001	1	1	EDN1
Pubmed	16452160	Multiple signaling pathways are involved in endothelin-1-induced brain endothelial cell migration.	Pubmed	0.003173	1	0.009428	0.1001	1	1	EDN1
Pubmed	23017203	Gintonin: a novel ginseng-derived ligand that targets G protein- coupled lysophosphatidic acid receptors.	Pubmed	0.003173	1	0.009428	0.1001	1	1	LPAR1
Pubmed	19966089	Tumour necrosis factor alpha -308G->A polymorphism is not associated with response to TNFalpha blockers in Caucasian patients with rheumatoid arthritis: systematic review and meta-analysis.	Pubmed	0.003173	1	0.009428	0.1001	1	1	TNF
Pubmed	24268655	Mutations in endothelin 1 cause recessive auriculocondylar syndrome and dominant isolated question-mark ears.	Pubmed	0.003173	1	0.009428	0.1001	1	1	EDN1
Pubmed	18203874	Natural and recombinant human glycodelin activate a proapoptotic gene cascade in monocyte cells.	Pubmed	0.003173	1	0.009428	0.1001	1	1	PAEP
Pubmed	29242275	IGFBP7 regulates the osteogenic differentiation of bone marrow-derived mesenchymal stem cells via Wnt/?-catenin signaling pathway.	Pubmed	0.003173	1	0.009428	0.1001	1	1	IGFBP7
Pubmed	21490487	Distribution of serine/threonine kinase SAD-B in mouse peripheral nerve synapse.	Pubmed	0.003173	1	0.009428	0.1001	1	1	BRSK1
Pubmed	9336459	The expression of a novel, epithelium-specific ets transcription factor is restricted to the most differentiated layers in the epidermis.	Pubmed	0.003173	1	0.009428	0.1001	1	1	ELF3
Pubmed	20634375	Cellular source and molecular form of TNF specify its distinct functions in organization of secondary lymphoid organs.	Pubmed	0.003173	1	0.009428	0.1001	1	1	TNF
Pubmed	17220353	The alpha1b-adrenoceptor exists as a higher-order oligomer: effective oligomerization is required for receptor maturation, surface delivery, and function.	Pubmed	0.003173	1	0.009428	0.1001	1	1	ADRA1B
Pubmed	25589331	Association of tumour necrosis factor-? polymorphism in patients with end stage renal disease.	Pubmed	0.003173	1	0.009428	0.1001	1	1	TNF
Pubmed	17255215	Expression of nestin in the podocytes of normal and diseased human kidneys.	Pubmed	0.003173	1	0.009428	0.1001	1	1	NES
Pubmed	18060704	Maternally-administered lipopolysaccharide (LPS) increases tumor necrosis factor alpha in fetal liver and fetal brain: its suppression by low-dose LPS pretreatment.	Pubmed	0.003173	1	0.009428	0.1001	1	1	TNF
Pubmed	19836613	-308(G/A) TNF-alpha gene polymorphism and risk of depression late in the life.	Pubmed	0.003173	1	0.009428	0.1001	1	1	TNF
Pubmed	17519390	Splenic CD19-CD35+B220+ cells function as an inducer of follicular dendritic cell network formation.	Pubmed	0.003173	1	0.009428	0.1001	1	1	TNF
Pubmed	8617220	Muscle wasting and dedifferentiation induced by oxidative stress in a murine model of cachexia is prevented by inhibitors of nitric oxide synthesis and antioxidants.	Pubmed	0.003173	1	0.009428	0.1001	1	1	TNF
Pubmed	18523362	GM3 signals regulating TNF-alpha expression are mediated by Rictor and Arhgdib in mouse melanoma B16 cells.	Pubmed	0.003173	1	0.009428	0.1001	1	1	TNF
Pubmed	14512626	Inactivation of TNF signaling by rationally designed dominant-negative TNF variants.	Pubmed	0.003173	1	0.009428	0.1001	1	1	TNF
Pubmed	28113108	The influence of TNF alpha -308 G/A polymorphism on oxidative stress in patients with chronic lymphocytic leukemia.	Pubmed	0.003173	1	0.009428	0.1001	1	1	TNF
Pubmed	11997476	Smooth muscle-selective deletion of guanylyl cyclase-A prevents the acute but not chronic effects of ANP on blood pressure.	Pubmed	0.003173	1	0.009428	0.1001	1	1	NPR1
Pubmed	15232637	Polymorphism of promotor region of the tumor necrosis factor-alpha gene in patients with viral hepatitis C.	Pubmed	0.003173	1	0.009428	0.1001	1	1	TNF
Pubmed	11991554	Plasma endothelin-1 immunoreactivity in asthmatic children.	Pubmed	0.003173	1	0.009428	0.1001	1	1	EDN1
Pubmed	15931395	Vascular endothelium is critically involved in the hypotensive and hypovolemic actions of atrial natriuretic peptide.	Pubmed	0.003173	1	0.009428	0.1001	1	1	NPR1
Pubmed	25213764	Genetic polymorphisms of inflammatory response gene TNF-? and its influence on sporadic pancreatic neuroendocrine tumors predisposition risk.	Pubmed	0.003173	1	0.009428	0.1001	1	1	TNF
Pubmed	9426403	Failure of germinal center formation and impairment of response to endotoxin in tumor necrosis factor alpha-deficient mice.	Pubmed	0.003173	1	0.009428	0.1001	1	1	TNF
Pubmed	15322704	Calcineurin independent development of myocardial hypertrophy in transgenic rats overexpressing the mouse renin gene, TGR(mREN2)27.	Pubmed	0.003173	1	0.009428	0.1001	1	1	REN
Pubmed	28003307	PI3K Inhibition Reduces Mammary Tumor Growth and Facilitates Antitumor Immunity and Anti-PD1 Responses.	Pubmed	0.003173	1	0.009428	0.1001	1	1	PIK3CG
Pubmed	17397847	Candida albicans growth inhibition by tumor necrosis factor-alpha in vaginal epithelial cells.	Pubmed	0.003173	1	0.009428	0.1001	1	1	TNF
Pubmed	12117943	Inflammatory cytokines enhance the interaction of Mannheimia haemolytica leukotoxin with bovine peripheral blood neutrophils in vitro.	Pubmed	0.003173	1	0.009428	0.1001	1	1	TNF
Pubmed	15355896	N-cadherin is regulated by activin A and associated with tumor aggressiveness in esophageal carcinoma.	Pubmed	0.003173	1	0.009428	0.1001	1	1	CDH2
Pubmed	14657629	Lack of association between the promoter polymorphisms at positions -308 and -238 of the tumor necrosis factor alpha gene and psoriasis vulgaris in Japanese patients.	Pubmed	0.003173	1	0.009428	0.1001	1	1	TNF
Pubmed	29843231	TNF-? -308G/A gene polymorphism in bullous pemphigoid and alopecia areata.	Pubmed	0.003173	1	0.009428	0.1001	1	1	TNF
Pubmed	26617785	Correlation between congenital heart disease complicated with pulmonary artery hypertension and circulating endothelial cells as well as endothelin-1.	Pubmed	0.003173	1	0.009428	0.1001	1	1	EDN1
Pubmed	8148499	Gene organization of human protein C inhibitor, a member of SERPIN family proteins encoded in five exons.	Pubmed	0.003173	1	0.009428	0.1001	1	1	SERPINA5
Pubmed	2835736	Expression of the lck tyrosine kinase gene in human colon carcinoma and other non-lymphoid human tumor cell lines.	Pubmed	0.003173	1	0.009428	0.1001	1	1	LCK
Pubmed	1964681	The structure of tumour necrosis factor--implications for biological function.	Pubmed	0.003173	1	0.009428	0.1001	1	1	TNF
Pubmed	12163370	Complement and dilated cardiomyopathy: a role of sublytic terminal complement complex-induced tumor necrosis factor-alpha synthesis in cardiac myocytes.	Pubmed	0.003173	1	0.009428	0.1001	1	1	TNF
Pubmed	16243791	Carbonic anhydrase IX expression and tumor oxygenation status do not correlate at the microregional level in locally advanced cancers of the uterine cervix.	Pubmed	0.003173	1	0.009428	0.1001	1	1	CA9
Pubmed	7824281	Cell proliferation and cell cycle progression are not impaired in fibroblasts and ES cells lacking c-Fos.	Pubmed	0.003173	1	0.009428	0.1001	1	1	FOS
Pubmed	20348510	Association between TNF-alpha and Entamoeba histolytica diarrhea.	Pubmed	0.003173	1	0.009428	0.1001	1	1	TNF
Pubmed	18579335	Serum TNF-alpha levels in relation to alcohol consumption and common TNF gene polymorphisms.	Pubmed	0.003173	1	0.009428	0.1001	1	1	TNF
Pubmed	27567310	Activity-Regulated Cytoskeleton-Associated Protein Accumulates in the Nucleus in Response to Cocaine and Acts as a Brake on Chromatin Remodeling and Long-Term Behavioral Alterations.	Pubmed	0.003173	1	0.009428	0.1001	1	1	ARC
Pubmed	17509552	Development of a novel microarray methodology for the study of SNPs in the promoter region of the TNF-alpha gene: their association with obstructive pulmonary disease in Greek patients.	Pubmed	0.003173	1	0.009428	0.1001	1	1	TNF
Pubmed	20067572	ATF2 maintains a subset of neural progenitors through CBF1/Notch independent Hes-1 expression and synergistically activates the expression of Hes-1 in Notch-dependent neural progenitors.	Pubmed	0.003173	1	0.009428	0.1001	1	1	HES1
Pubmed	21523436	Thiodigalactoside inhibits murine cancers by concurrently blocking effects of galectin-1 on immune dysregulation, angiogenesis and protection against oxidative stress.	Pubmed	0.003173	1	0.009428	0.1001	1	1	LGALS1
Pubmed	9591048	Glycodelins.	Pubmed	0.003173	1	0.009428	0.1001	1	1	PAEP
Pubmed	20118197	Artemin stimulates oncogenicity and invasiveness of human endometrial carcinoma cells.	Pubmed	0.003173	1	0.009428	0.1001	1	1	ARTN
Pubmed	12640032	Cadherin-mediated adhesion is essential for myofibril continuity across the plasma membrane but not for assembly of the contractile apparatus.	Pubmed	0.003173	1	0.009428	0.1001	1	1	CDH2
Pubmed	28953959	Hypergravity down-regulates c-fos gene expression via ROCK/Rho-GTP and the PI3K signaling pathway in murine ATDC5 chondroprogenitor cells.	Pubmed	0.003173	1	0.009428	0.1001	1	1	FOS
Pubmed	15678118	A quantitative study of microglial-macrophage synthesis of tumor necrosis factor during acute and late focal cerebral ischemia in mice.	Pubmed	0.003173	1	0.009428	0.1001	1	1	TNF
Pubmed	15249593	GITR activation induces an opposite effect on alloreactive CD4(+) and CD8(+) T cells in graft-versus-host disease.	Pubmed	0.003173	1	0.009428	0.1001	1	1	TNFRSF18
Pubmed	19374589	Tumor necrosis factor-alpha alters the modulatory effects of mesenchymal stem cells on osteoclast formation and function.	Pubmed	0.003173	1	0.009428	0.1001	1	1	TNF
Pubmed	22072641	CYP8A1 gene polymorphisms and left main coronary artery disease.	Pubmed	0.003173	1	0.009428	0.1001	1	1	PTGIS
Pubmed	1713454	Isolation of a cDNA clone, encoding a human beta-galactoside binding protein, overexpressed during glucocorticoid-induced cell death.	Pubmed	0.003173	1	0.009428	0.1001	1	1	LGALS1
Pubmed	26794023	Intrinsic thermodynamics of inhibitor binding to human carbonic anhydrase IX.	Pubmed	0.003173	1	0.009428	0.1001	1	1	CA9
Pubmed	18450464	TNF-alpha gene promoter polymorphism at nucleotide -308 and the inflammatory response and oxidative stress induced by cardiac surgery: role of heart failure and medical treatment.	Pubmed	0.003173	1	0.009428	0.1001	1	1	TNF
Pubmed	29559745	Transmembrane TNF-alpha promotes chemoresistance in breast cancer cells.	Pubmed	0.003173	1	0.009428	0.1001	1	1	TNF
Pubmed	25267836	The endothelin system has a significant role in the pathogenesis and progression of Mycobacterium tuberculosis infection.	Pubmed	0.003173	1	0.009428	0.1001	1	1	EDN1
Pubmed	18094004	Mast cell-derived tumour necrosis factor is essential for allergic airway disease.	Pubmed	0.003173	1	0.009428	0.1001	1	1	TNF
Pubmed	16891398	Galectin-1 in secondary alveolar septae of neonatal mouse lung.	Pubmed	0.003173	1	0.009428	0.1001	1	1	LGALS1
Pubmed	19950700	[Correlation of hK6 expression with clinicopathological features and prognosis in epithelial ovarian cancer].	Pubmed	0.003173	1	0.009428	0.1001	1	1	KLK6
Pubmed	1315816	Molecular biology of renin. I: Gene and protein structure, synthesis and processing.	Pubmed	0.003173	1	0.009428	0.1001	1	1	REN
Pubmed	22609377	Linkage of N-cadherin to multiple cytoskeletal elements revealed by a proteomic approach in hippocampal neurons.	Pubmed	0.003173	1	0.009428	0.1001	1	1	CDH2
Pubmed	12193100	Role of cardiac myocyte-derived endothelin-1 in chagasic cardiomyopathy: molecular genetic evidence.	Pubmed	0.003173	1	0.009428	0.1001	1	1	EDN1
Pubmed	20463958	c-Fos expression during temporal order judgment in mice.	Pubmed	0.003173	1	0.009428	0.1001	1	1	FOS
Pubmed	24026952	The specific role of FAM20C in amelogenesis.	Pubmed	0.003173	1	0.009428	0.1001	1	1	FAM20C
Pubmed	27311934	Galectin-1 suppression delineates a new strategy to inhibit myeloma-induced angiogenesis and tumoral growth in vivo.	Pubmed	0.003173	1	0.009428	0.1001	1	1	LGALS1
Pubmed	12662433	Fetal human hematopoietic stem cells can differentiate sequentially into neural stem cells and then astrocytes in vitro.	Pubmed	0.003173	1	0.009428	0.1001	1	1	NES
Pubmed	18430630	FGF induces oscillations of Hes1 expression and Ras/ERK activation.	Pubmed	0.003173	1	0.009428	0.1001	1	1	HES1
Pubmed	30079889	Estrogenic-dependent glutamatergic neurotransmission from kisspeptin neurons governs feeding circuits in females.	Pubmed	0.003173	1	0.009428	0.1001	1	1	KISS1
Pubmed	14654550	Carbonic anhydrase IX expression, hypoxia, and prognosis in patients with uterine cervical carcinomas.	Pubmed	0.003173	1	0.009428	0.1001	1	1	CA9
Pubmed	23373752	Oxidative stress in malignant melanoma enhances tumor necrosis factor-? secretion of tumor-associated macrophages that promote cancer cell invasion.	Pubmed	0.003173	1	0.009428	0.1001	1	1	TNF
Pubmed	24458710	Macrophages control vascular stem/progenitor cell plasticity through tumor necrosis factor-?-mediated nuclear factor-?B activation.	Pubmed	0.003173	1	0.009428	0.1001	1	1	TNF
Pubmed	15007139	TNF-376A marks susceptibility to MS in the Spanish population: A replication study.	Pubmed	0.003173	1	0.009428	0.1001	1	1	TNF
Pubmed	15772364	Activator protein-1 (AP-1) DNA binding activity is induced by hydroxyurea in organogenesis stage mouse embryos.	Pubmed	0.003173	1	0.009428	0.1001	1	1	FOS
Pubmed	12084055	Cloning, chromosomal localization and characterization of the murine mucin gene orthologous to human MUC4.	Pubmed	0.003173	1	0.009428	0.1001	1	1	MUC4
Pubmed	23168014	Endothelial progenitor cells in relation to endothelin-1 and endothelin receptor blockade: a randomized, controlled trial.	Pubmed	0.003173	1	0.009428	0.1001	1	1	EDN1
Pubmed	19828435	Mechanism for the allosteric regulation of phosphodiesterase 2A deduced from the X-ray structure of a near full-length construct.	Pubmed	0.003173	1	0.009428	0.1001	1	1	PDE2A
Pubmed	12589961	Role of kallikrein enzymes in the central nervous system.	Pubmed	0.003173	1	0.009428	0.1001	1	1	KLK6
Pubmed	19846601	Induction of dual specificity phosphatase 1 (DUSP1) by gonadotropin-releasing hormone (GnRH) and the role for gonadotropin subunit gene expression in mouse pituitary gonadotroph L beta T2 cells.	Pubmed	0.003173	1	0.009428	0.1001	1	1	DUSP1
Pubmed	21562573	IGFBP7 as a potential therapeutic target in Psoriasis.	Pubmed	0.003173	1	0.009428	0.1001	1	1	IGFBP7
Pubmed	20337823	Nestin expression in stromal cells of trichoblastoma and basal cell carcinoma.	Pubmed	0.003173	1	0.009428	0.1001	1	1	NES
Pubmed	24204934	Genetic variants in MUC4 gene are associated with lung cancer risk in a Chinese population.	Pubmed	0.003173	1	0.009428	0.1001	1	1	MUC4
Pubmed	20708668	Impact of DUSP1 on the apoptotic potential of deoxynivalenol in the epithelial cell line HepG2.	Pubmed	0.003173	1	0.009428	0.1001	1	1	DUSP1
Pubmed	24818527	Is TNF-? gene polymorphism related to pulmonary functions and prognosis as determined by FEV1, BMI, COPD exacerbation and hospitalization in patients with smoking-related COPD in a Turkish population?	Pubmed	0.003173	1	0.009428	0.1001	1	1	TNF
Pubmed	29541793	Nestin-expressing progenitor cells: function, identity and therapeutic implications.	Pubmed	0.003173	1	0.009428	0.1001	1	1	NES
Pubmed	7489757	Allo-skin graft rejection, tumor rejection and natural killer activity in mice lacking p56lck.	Pubmed	0.003173	1	0.009428	0.1001	1	1	LCK
Pubmed	15838336	Salivary immunoreactive endothelin in patients with upper gastrointestinal diseases.	Pubmed	0.003173	1	0.009428	0.1001	1	1	EDN1
Pubmed	18519761	AP1-dependent galectin-1 expression delineates classical hodgkin and anaplastic large cell lymphomas from other lymphoid malignancies with shared molecular features.	Pubmed	0.003173	1	0.009428	0.1001	1	1	LGALS1
Pubmed	2725513	An RNA polymerase I promoter located in the CHO and mouse ribosomal DNA spacers: functional analysis and factor and sequence requirements.	Pubmed	0.003173	1	0.009428	0.1001	1	1	REN
Pubmed	14507657	A novel biological activity for galectin-1: inhibition of leukocyte-endothelial cell interactions in experimental inflammation.	Pubmed	0.003173	1	0.009428	0.1001	1	1	LGALS1
Pubmed	11924728	Association study between a novel single nucleotide polymorphism of the promoter region of the prostacyclin synthase gene and essential hypertension.	Pubmed	0.003173	1	0.009428	0.1001	1	1	PTGIS
Pubmed	19889458	Calpain inhibition impairs TNF-alpha-mediated neutrophil adhesion, arrest and oxidative burst.	Pubmed	0.003173	1	0.009428	0.1001	1	1	TNF
Pubmed	19031138	[Association between tumor necrosis factor alpha gene polymorphism and colorectal cancer].	Pubmed	0.003173	1	0.009428	0.1001	1	1	TNF
Pubmed	19309693	Phenotypic spectrum of STRA6 mutations: from Matthew-Wood syndrome to non-lethal anophthalmia.	Pubmed	0.003173	1	0.009428	0.1001	1	1	STRA6
Pubmed	16960936	Insufficient endogenous control of tumor necrosis factor-alpha contributes to temporomandibular joint pain and tissue destruction in rheumatoid arthritis.	Pubmed	0.003173	1	0.009428	0.1001	1	1	TNF
Pubmed	28733465	The retinol-binding protein receptor STRA6 regulates diurnal insulin responses.	Pubmed	0.003173	1	0.009428	0.1001	1	1	STRA6
Pubmed	11983703	Crystal structure and biochemical characterization of human kallikrein 6 reveals that a trypsin-like kallikrein is expressed in the central nervous system.	Pubmed	0.003173	1	0.009428	0.1001	1	1	KLK6
Pubmed	26573609	Relationship between the A(8002)G intronic polymorphism of pre-pro-endothelin-1 gene and the endothelin-1 concentration among Tunisian coronary patients.	Pubmed	0.003173	1	0.009428	0.1001	1	1	EDN1
Pubmed	21042713	Oncologic trogocytosis with Hospicells induces the expression of N-cadherin by breast cancer cells.	Pubmed	0.003173	1	0.009428	0.1001	1	1	CDH2
Pubmed	25314354	Tumour necrosis factor-alpha polymorphism increases risk of nonvariceal upper gastrointestinal bleeding among patients taking proton pump inhibitors.	Pubmed	0.003173	1	0.009428	0.1001	1	1	TNF
Pubmed	24382334	The association between TNF? gene polymorphisms and susceptibility to rheumatoid arthritis in an ethnic Kashmiri population: relationship with disease activity and severity markers.	Pubmed	0.003173	1	0.009428	0.1001	1	1	TNF
Pubmed	29956789	TIMP?3 suppresses the proliferation and migration of SMCs from the aortic neck of atherosclerotic AAA in rabbits, via decreased MMP?2 and MMP?9 activity, and reduced TNF?? expression.	Pubmed	0.003173	1	0.009428	0.1001	1	1	TNF
Pubmed	22888908	N-cadherin is differentially expressed in histological subtypes of papillary renal cell carcinoma.	Pubmed	0.003173	1	0.009428	0.1001	1	1	CDH2
Pubmed	30113028	[Development and Optimization of Therapeutic Analogues of Anti-TNF? Antibody Infliximab].	Pubmed	0.003173	1	0.009428	0.1001	1	1	TNF
Pubmed	11423177	A genetically determined high setting of TNF-alpha influences immunologic parameters of HLA-B8,DR3 positive subjects: implications for autoimmunity.	Pubmed	0.003173	1	0.009428	0.1001	1	1	TNF
Pubmed	18703501	Biochemical characterization of CA IX, one of the most active carbonic anhydrase isozymes.	Pubmed	0.003173	1	0.009428	0.1001	1	1	CA9
Pubmed	16627784	Insulin-like growth factor-1 and PTEN deletion enhance cardiac L-type Ca2+ currents via increased PI3Kalpha/PKB signaling.	Pubmed	0.003173	1	0.009428	0.1001	1	1	PIK3CG
Pubmed	16076689	Increased circulating endothelins are not of cardiopulmonary origin in heart failure patients.	Pubmed	0.003173	1	0.009428	0.1001	1	1	EDN1
Pubmed	6337154	Purification and properties of renin and gamma-renin from the mouse submaxillary gland.	Pubmed	0.003173	1	0.009428	0.1001	1	1	REN
Pubmed	17522312	Impaired motor learning in the vestibulo-ocular reflex in mice with multiple climbing fiber input to cerebellar Purkinje cells.	Pubmed	0.003173	1	0.009428	0.1001	1	1	PRKCG
Pubmed	9129154	ESX: a structurally unique Ets overexpressed early during human breast tumorigenesis.	Pubmed	0.003173	1	0.009428	0.1001	1	1	ELF3
Pubmed	12763607	Rapid induction of Arc is observed in the granule cell dendrites in the accessory olfactory bulb after mating.	Pubmed	0.003173	1	0.009428	0.1001	1	1	ARC
Pubmed	18265627	Nestin expression in neoplastic, fetal, and adult pancreatic endocrine cells.	Pubmed	0.003173	1	0.009428	0.1001	1	1	NES
Pubmed	10656770	Subcellular trafficking of the nuclear receptor COUP-TF in the early embryonic cell cycle.	Pubmed	0.003173	1	0.009428	0.1001	1	1	NR2F1
Pubmed	15944292	Glucocorticoid-induced TNF receptor functions as a costimulatory receptor that promotes survival in early phases of T cell activation.	Pubmed	0.003173	1	0.009428	0.1001	1	1	TNFRSF18
Pubmed	16982943	Role of endothelin-1 in exposure to high altitude: Acute Mountain Sickness and Endothelin-1 (ACME-1) study.	Pubmed	0.003173	1	0.009428	0.1001	1	1	EDN1
Pubmed	17330135	Genetic variation at the TNF locus and the risk of severe sequelae of ocular Chlamydia trachomatis infection in Gambians.	Pubmed	0.003173	1	0.009428	0.1001	1	1	TNF
Pubmed	12730063	Age-associated impairment in TNF-alpha cardioprotection from myocardial infarction.	Pubmed	0.003173	1	0.009428	0.1001	1	1	TNF
Pubmed	26329166	Mitogen-activated protein kinase phosphatase 1 is involved in tamoxifen resistance in MCF7†cells.	Pubmed	0.003173	1	0.009428	0.1001	1	1	DUSP1
Pubmed	23686616	Hes1 is required for the development of pharyngeal organs and survival of neural crest-derived mesenchymal cells in pharyngeal arches.	Pubmed	0.003173	1	0.009428	0.1001	1	1	HES1
Pubmed	18719287	Control of the reversibility of cellular quiescence by the transcriptional repressor HES1.	Pubmed	0.003173	1	0.009428	0.1001	1	1	HES1
Pubmed	19403821	Excitotoxic death of retinal neurons in vivo occurs via a non-cell-autonomous mechanism.	Pubmed	0.003173	1	0.009428	0.1001	1	1	TNF
Pubmed	23821300	Association between tumor necrosis factor-alpha 857C/T polymorphism and gastric cancer: a meta-analysis.	Pubmed	0.003173	1	0.009428	0.1001	1	1	TNF
Pubmed	17873294	Polymorphism -238 G/A of tumor necrosis factor alpha gene promoter is a genetic risk factor for ischemic cerebrovascular disease.	Pubmed	0.003173	1	0.009428	0.1001	1	1	TNF
Pubmed	20946339	Association between the tumour necrosis factor-?-308G/A polymorphism and chronic obstructive pulmonary disease: an update.	Pubmed	0.003173	1	0.009428	0.1001	1	1	TNF
Pubmed	12869351	Tumor necrosis factor-alpha promotes macrophage-induced vascular smooth muscle cell apoptosis by direct and autocrine mechanisms.	Pubmed	0.003173	1	0.009428	0.1001	1	1	TNF
Pubmed	19692420	Genetic and gene expression analyses of the polycystic ovary syndrome candidate gene fibrillin-3 and other fibrillin family members in human ovaries.	Pubmed	0.003173	1	0.009428	0.1001	1	1	FBN3
Pubmed	19065539	[Association of polymorphism of the prostacyclin synthase gene with myocardial infarction in Uigur population of Xinjiang].	Pubmed	0.003173	1	0.009428	0.1001	1	1	PTGIS
Pubmed	24448174	TNF-? production in NKT cell hybridoma is regulated by sphingosine-1-phosphate: implications for inflammation in atherosclerosis.	Pubmed	0.003173	1	0.009428	0.1001	1	1	TNF
Pubmed	12193562	Polyethylene glycolated recombinant TNF receptor I improves insulitis and reduces incidence of spontaneous and cyclophosphamide-accelerated diabetes in nonobese diabetic mice.	Pubmed	0.003173	1	0.009428	0.1001	1	1	TNF
Pubmed	23785788	[Polymorphism of the genes IL-1RA and TNF-alpha in patients with gastritis and duodenal ulcer associated with Helicobacter pylori].	Pubmed	0.003173	1	0.009428	0.1001	1	1	TNF
Pubmed	11869690	CD4(+)CD25(+) immunoregulatory T cells: gene expression analysis reveals a functional role for the glucocorticoid-induced TNF receptor.	Pubmed	0.003173	1	0.009428	0.1001	1	1	TNFRSF18
Pubmed	15217949	N-cadherin expression and epithelial-mesenchymal transition in pancreatic carcinoma.	Pubmed	0.003173	1	0.009428	0.1001	1	1	CDH2
Pubmed	23102405	Chronic self-administration of alcohol results in elevated ?FosB: comparison of hybrid mice with distinct drinking patterns.	Pubmed	0.003173	1	0.009428	0.1001	1	1	FOSB
Pubmed	15161426	The endothelin system and its role in acute myocardial infarction.	Pubmed	0.003173	1	0.009428	0.1001	1	1	EDN1
Pubmed	28549991	Pancreatic-derived factor impaired glucagon-like Peptide-1 production from GLUTag enterendorine L-cell line and intestines.	Pubmed	0.003173	1	0.009428	0.1001	1	1	FAM3B
Pubmed	8706134	A defect in nurturing in mice lacking the immediate early gene fosB.	Pubmed	0.003173	1	0.009428	0.1001	1	1	FOSB
Pubmed	19956564	Identification of the Schistosoma mansoni TNF-alpha receptor gene and the effect of human TNF-alpha on the parasite gene expression profile.	Pubmed	0.003173	1	0.009428	0.1001	1	1	TNF
Pubmed	8831695	Expression of c-fos precedes MDR3 in vincristine and adriamycin selected multidrug resistant murine erythroleukemia cells.	Pubmed	0.003173	1	0.009428	0.1001	1	1	FOS
Pubmed	19075988	Isoform selective phosphoinositide 3-kinase gamma and delta inhibitors and their therapeutic potential.	Pubmed	0.003173	1	0.009428	0.1001	1	1	PIK3CG
Pubmed	22354041	N-cadherin specifies first asymmetry in developing neurons.	Pubmed	0.003173	1	0.009428	0.1001	1	1	CDH2
Pubmed	15015130	Haplotype diversity across 100 candidate genes for inflammation, lipid metabolism, and blood pressure regulation in two populations.	Pubmed	0.003173	1	0.009428	0.1001	1	1	REN
Pubmed	25434717	Influence of tumor necrosis factor alpha gene promoter polymorphisms and its serum level on migraine susceptibility in Egyptian patients.	Pubmed	0.003173	1	0.009428	0.1001	1	1	TNF
Pubmed	15950053	Detection of calretinin expression in abnormal immature Sertoli cells in non-obstructive azoospermia.	Pubmed	0.003173	1	0.009428	0.1001	1	1	CALB2
Pubmed	22322299	Overexpression of tumor necrosis factor-? in the lungs alters immune response, matrix remodeling, and repair and maintenance pathways.	Pubmed	0.003173	1	0.009428	0.1001	1	1	TNF
Pubmed	23503445	A pilot study investigating tumor necrosis factor-? as a potential intervening variable of atypical antipsychotic-associated metabolic syndrome in bipolar disorder.	Pubmed	0.003173	1	0.009428	0.1001	1	1	TNF
Pubmed	22200181	Tumor necrosis factor-alpha -308G/A polymorphism and risk of hepatocellular carcinoma in hepatitis C virus-infected patients.	Pubmed	0.003173	1	0.009428	0.1001	1	1	TNF
Pubmed	18086467	The differential effects of emotional or physical stress on pain behaviors or on c-Fos immunoreactivity in paraventricular nucleus or arcuate nucleus.	Pubmed	0.003173	1	0.009428	0.1001	1	1	FOS
Pubmed	17563748	HIF-2alpha specifically activates the VE-cadherin promoter independently of hypoxia and in synergy with Ets-1 through two essential ETS-binding sites.	Pubmed	0.003173	1	0.009428	0.1001	1	1	CDH5
Pubmed	20852838	PI3 kinase-dependent stimulation of platelet migration by stromal cell-derived factor 1 (SDF-1).	Pubmed	0.003173	1	0.009428	0.1001	1	1	PIK3CG
Pubmed	18414176	Is N-cadherin expression important in ductal carcinoma?	Pubmed	0.003173	1	0.009428	0.1001	1	1	CDH2
Pubmed	18992723	Expression and genetic analysis of tumor necrosis factor-alpha (TNF-alpha) G-308A polymorphism in sporadic Alzheimer's disease in a Southern China population.	Pubmed	0.003173	1	0.009428	0.1001	1	1	TNF
Pubmed	11920956	Identification of single nucleotide polymorphisms in the human kallikrein 10 (KLK10) gene and their association with prostate, breast, testicular, and ovarian cancers.	Pubmed	0.003173	1	0.009428	0.1001	1	1	KLK10
Pubmed	22821989	TNF-? impairs endothelial function in adipose tissue resistance arteries of mice with diet-induced obesity.	Pubmed	0.003173	1	0.009428	0.1001	1	1	TNF
Pubmed	20104757	[Relationship between the level of serum TNF-alpha of patients with chronic hepatitis C and treatment with interferon-alpha and the influencing factors].	Pubmed	0.003173	1	0.009428	0.1001	1	1	TNF
Pubmed	23533448	Phage Display Screening for Tumor Necrosis Factor- ? -Binding Peptides: Detection of Inflammation in a Mouse Model of Hepatitis.	Pubmed	0.003173	1	0.009428	0.1001	1	1	TNF
Pubmed	17505299	Biphasic elevation in cerebrospinal fluid and plasma concentrations of endothelin 1 after traumatic brain injury in human patients.	Pubmed	0.003173	1	0.009428	0.1001	1	1	EDN1
Pubmed	17686276	[Relationship between tumor necrosis factor A-308 gene polymorphism and aggressive periodontitis].	Pubmed	0.003173	1	0.009428	0.1001	1	1	TNF
Pubmed	17660193	Dissecting the action of an evolutionary conserved non-coding region on renin promoter activity.	Pubmed	0.003173	1	0.009428	0.1001	1	1	REN
Pubmed	20461082	High levels of carbonic anhydrase IX in tumour tissue and plasma are biomarkers of poor prognostic in patients with non-small cell lung cancer.	Pubmed	0.003173	1	0.009428	0.1001	1	1	CA9
Pubmed	21732535	Lysyl oxidase-like 2 (LOXL2), a new regulator of cell polarity required for metastatic dissemination of basal-like breast carcinomas.	Pubmed	0.003173	1	0.009428	0.1001	1	1	LOXL2
Pubmed	21120488	Investigation of effects of two-different treatment modalities on nerve conduction in patients with ankylosing spondylitis.	Pubmed	0.003173	1	0.009428	0.1001	1	1	TNF
Pubmed	29978383	Assessment of tumor necrosis factor alpha polymorphism TNF-?	Pubmed	0.003173	1	0.009428	0.1001	1	1	TNF
Pubmed	29870994	Enhanced Renal Afferent Arteriolar Reactive Oxygen Species and Contractility to Endothelin-1 Are Associated with Canonical Wnt Signaling in Diabetic Mice.	Pubmed	0.003173	1	0.009428	0.1001	1	1	EDN1
Pubmed	24595374	Pancreatic satellite cells derived galectin-1 increase the progression and less survival of pancreatic ductal adenocarcinoma.	Pubmed	0.003173	1	0.009428	0.1001	1	1	LGALS1
Pubmed	30544709	Involvement of Gastrin-Releasing Peptide Receptor in the Regulation of Adipocyte Differentiation in 3T3-L1 Cells.	Pubmed	0.003173	1	0.009428	0.1001	1	1	GRPR
Pubmed	24075854	Insulin growth factor binding protein 7 is a novel target to treat dementia.	Pubmed	0.003173	1	0.009428	0.1001	1	1	IGFBP7
Pubmed	19032806	Tumour necrosis factor alpha -308G/A gene polymorphism: lack of association with knee osteoarthritis in a Turkish population.	Pubmed	0.003173	1	0.009428	0.1001	1	1	TNF
Pubmed	20133588	Area-specific temporal control of corticospinal motor neuron differentiation by COUP-TFI.	Pubmed	0.003173	1	0.009428	0.1001	1	1	NR2F1
Pubmed	24833846	Utility of serum TNF-?, infliximab trough level, and antibody titers in inflammatory bowel disease.	Pubmed	0.003173	1	0.009428	0.1001	1	1	TNF
Pubmed	21701244	A detailed meta-analysis shows no association between TNF-? -308G/A polymorphism and different forms of glaucoma.	Pubmed	0.003173	1	0.009428	0.1001	1	1	TNF
Pubmed	12932447	Receptor protein tyrosine phosphatase sigma inhibits axonal regeneration and the rate of axon extension.	Pubmed	0.003173	1	0.009428	0.1001	1	1	PTPRS
Pubmed	20422754	[Impact of TNF-alpha gene polymorphism, development of atherogenic dyslipidemia and risk of atherosclerosis].	Pubmed	0.003173	1	0.009428	0.1001	1	1	TNF
Pubmed	21742440	To live alone and to be depressed, an alarming combination for the renin-angiotensin-aldosterone-system (RAAS).	Pubmed	0.003173	1	0.009428	0.1001	1	1	REN
Pubmed	18272527	Association of tumor necrosis factor-{alpha} gene polymorphisms with advanced stage endometriosis.	Pubmed	0.003173	1	0.009428	0.1001	1	1	TNF
Pubmed	21559831	Association between TNF-? promoter G-308A and G-238A polymorphisms and obesity.	Pubmed	0.003173	1	0.009428	0.1001	1	1	TNF
Pubmed	27053348	FGF19 Contributes to Tumor Progression in Gastric Cancer by Promoting Migration and Invasion.	Pubmed	0.003173	1	0.009428	0.1001	1	1	FGF19
Pubmed	28061876	Salivary TNF? levels in groups of subjects with rheumatoid arthritis and chronic periodontitis.	Pubmed	0.003173	1	0.009428	0.1001	1	1	TNF
Pubmed	20382442	Native polymeric forms of properdin selectively bind to targets and promote activation of the alternative pathway of complement.	Pubmed	0.003173	1	0.009428	0.1001	1	1	CFP
Pubmed	30776659	KiSS1 in regulation of metastasis and response to antitumor drugs.	Pubmed	0.003173	1	0.009428	0.1001	1	1	KISS1
Pubmed	7954658	Expression of mRNA for atrial natriuretic peptide receptor guanylate cyclase (ANPRA) in human retina.	Pubmed	0.003173	1	0.009428	0.1001	1	1	NPR1
Pubmed	26908049	Investigating the Role of Artemin Glycosylation.	Pubmed	0.003173	1	0.009428	0.1001	1	1	ARTN
Pubmed	12237295	Estradiol represses human T-cell leukemia virus type 1 Tax activation of tumor necrosis factor-alpha gene transcription.	Pubmed	0.003173	1	0.009428	0.1001	1	1	TNF
Pubmed	20111703	Genome-wide analysis of binding sites and direct target genes of the orphan nuclear receptor NR2F1/COUP-TFI.	Pubmed	0.003173	1	0.009428	0.1001	1	1	NR2F1
Pubmed	21830421	The relation between pathogenesis of liver cirrhosis, hepatic encephalopathy and serum cytokine levels: what is the role of tumor necrosis factor ??	Pubmed	0.003173	1	0.009428	0.1001	1	1	TNF
Pubmed	21670964	Association between TNF-? polymorphisms and cervical cancer risk: a meta-analysis.	Pubmed	0.003173	1	0.009428	0.1001	1	1	TNF
Pubmed	13680553	Plasma endothelin-1 levels and clinical correlates in patients with chronic heart failure.	Pubmed	0.003173	1	0.009428	0.1001	1	1	EDN1
Pubmed	7151327	Properdin deficiency in a family with fulminant meningococcal infections.	Pubmed	0.003173	1	0.009428	0.1001	1	1	CFP
Pubmed	29039543	Oxidized low density lipoprotein facilitates tumor necrosis factor?? mediated chondrocyte death via autophagy pathway.	Pubmed	0.003173	1	0.009428	0.1001	1	1	TNF
Pubmed	28019132	Association of the polymorphism 12109g>A from the REN gene as a risk factor for preterm birth.	Pubmed	0.003173	1	0.009428	0.1001	1	1	REN
Pubmed	25887188	Insulin like growth factor binding protein 7 (IGFBP7) expression is linked to poor prognosis but may protect from bone disease in multiple myeloma.	Pubmed	0.003173	1	0.009428	0.1001	1	1	IGFBP7
Pubmed	19012521	Association of endothelin-1 gene polymorphisms with variant angina in Korean patients.	Pubmed	0.003173	1	0.009428	0.1001	1	1	EDN1
Pubmed	20819413	Tumour necrosis factor-alpha polymorphisms and hepatocellular carcinoma: a meta-analysis.	Pubmed	0.003173	1	0.009428	0.1001	1	1	TNF
Pubmed	29725249	Single nucleotide polymorphisms and haplotypes of carbonic anhydrase 9 can predict invasive squamous cell carcinoma of uterine cervix.	Pubmed	0.003173	1	0.009428	0.1001	1	1	CA9
Pubmed	25842661	[The changes of microbiota and genetic polymorphism of cytokines in patients with irritable bowel syndrome].	Pubmed	0.003173	1	0.009428	0.1001	1	1	TNF
Pubmed	24798719	TNF-? SNP rs1800629 and risk of relapse in childhood acute lymphoblastic leukemia: relation to immunophenotype.	Pubmed	0.003173	1	0.009428	0.1001	1	1	TNF
Pubmed	18586878	A role for tumor necrosis factor-alpha in experimental Bacillus cereus endophthalmitis pathogenesis.	Pubmed	0.003173	1	0.009428	0.1001	1	1	TNF
Pubmed	24691472	Phenotypic diversity associated with the MT-TV gene m.1644G>A mutation, a matter of quantity.	Pubmed	0.003173	1	0.009428	0.1001	1	1	MT-TV
Pubmed	29205104	COUP-TF1 Modulates Thyroid Hormone Action in an Embryonic Stem-Cell Model of Cortical Pyramidal Neuronal Differentiation.	Pubmed	0.003173	1	0.009428	0.1001	1	1	NR2F1
Pubmed	25056574	Nestin positively regulates the Wnt/?-catenin pathway and the proliferation, survival and invasiveness of breast cancer stem cells.	Pubmed	0.003173	1	0.009428	0.1001	1	1	NES
Pubmed	18005077	Relationship between plasma endothelin-1 concentration and cardiovascular responses during high-intensity eccentric and concentric exercise.	Pubmed	0.003173	1	0.009428	0.1001	1	1	EDN1
Pubmed	25636905	HES1 promotes metastasis and predicts poor survival in patients with colorectal cancer.	Pubmed	0.003173	1	0.009428	0.1001	1	1	HES1
Pubmed	22217359	Tumor necrosis factor ? release in peripheral blood mononuclear cells of cutaneous lupus and dermatomyositis patients.	Pubmed	0.003173	1	0.009428	0.1001	1	1	TNF
Pubmed	16517578	Association between polymorphism of tumour necrosis factor alpha-308 gene promoter and asthma: a meta-analysis.	Pubmed	0.003173	1	0.009428	0.1001	1	1	TNF
Pubmed	19188823	Upregulation of MUC4 in cervical squamous cell carcinoma: pathologic significance.	Pubmed	0.003173	1	0.009428	0.1001	1	1	MUC4
Pubmed	20300113	Inhibition of Lck enhances glucocorticoid sensitivity and apoptosis in lymphoid cell lines and in chronic lymphocytic leukemia.	Pubmed	0.003173	1	0.009428	0.1001	1	1	LCK
Pubmed	27147711	WNT16 antagonises excessive canonical WNT activation and protects cartilage in osteoarthritis.	Pubmed	0.003173	1	0.009428	0.1001	1	1	WNT16
Pubmed	22806361	Alternatively spliced lysyl oxidase-like 4 isoforms have a pro-metastatic role in cancer.	Pubmed	0.003173	1	0.009428	0.1001	1	1	LOXL4
Pubmed	16489119	Essential role of ROS-mediated NFAT activation in TNF-alpha induction by crystalline silica exposure.	Pubmed	0.003173	1	0.009428	0.1001	1	1	NFATC4
Pubmed	21168224	Retinoic acid induced 1 gene and clinical subtypes of schizophrenia: an association study.	Pubmed	0.003173	1	0.009428	0.1001	1	1	RARRES1
Pubmed	16159730	The -308 promoter polymorphism in the tumour necrosis factor gene in patients with lichen planus.	Pubmed	0.003173	1	0.009428	0.1001	1	1	TNF
Pubmed	17475837	CD8+ T cells circumvent immune privilege in the eye and mediate intraocular tumor rejection by a TNF-alpha-dependent mechanism.	Pubmed	0.003173	1	0.009428	0.1001	1	1	TNF
Pubmed	16393214	A functional promotor polymorphism of TNF-alpha is associated with primary gastric B-Cell lymphoma.	Pubmed	0.003173	1	0.009428	0.1001	1	1	TNF
Pubmed	26373900	A novel mutation in two Hmong families broadens the range of STRA6-related malformations to include contractures and camptodactyly.	Pubmed	0.003173	1	0.009428	0.1001	1	1	STRA6
Pubmed	12727932	Pressure-independent cardiac hypertrophy in mice with cardiomyocyte-restricted inactivation of the atrial natriuretic peptide receptor guanylyl cyclase-A.	Pubmed	0.003173	1	0.009428	0.1001	1	1	NPR1
Pubmed	24285913	Association between -308 G/A TNF-? polymorphism and appendicular skeletal muscle mass index as a marker of sarcopenia in normal weight obese syndrome.	Pubmed	0.003173	1	0.009428	0.1001	1	1	TNF
Pubmed	15972968	c-Fos-dependent induction of the small ras-related GTPase Rab11a in skin carcinogenesis.	Pubmed	0.003173	1	0.009428	0.1001	1	1	FOS
Pubmed	20017104	Expression and distribution of the intermediate filament protein nestin and other stem cell related molecules in the human olfactory epithelium.	Pubmed	0.003173	1	0.009428	0.1001	1	1	NES
Pubmed	18360023	Association of CT dinucleotide repeat polymorphism in the 5'-flanking region of the guanylyl cyclase (GC)-A gene with essential hypertension in the Japanese.	Pubmed	0.003173	1	0.009428	0.1001	1	1	NPR1
Pubmed	20672047	The battle between virus and host: modulation of Toll-like receptor signaling pathways by virus infection.	Pubmed	0.003173	1	0.009428	0.1001	1	1	DUSP1
Pubmed	16007204	Synergistic induction of the MUC4 mucin gene by interferon-gamma and retinoic acid in human pancreatic tumour cells involves a reprogramming of signalling pathways.	Pubmed	0.003173	1	0.009428	0.1001	1	1	MUC4
Pubmed	20448053	Group V phospholipase A2 mediates barrier disruption of human pulmonary endothelial cells caused by LPS in vitro.	Pubmed	0.003173	1	0.009428	0.1001	1	1	PLA2G5
Pubmed	16538520	Immunohistochemical expression of nestin in the non-tumorous hypophysis and in pituitary neoplasms.	Pubmed	0.003173	1	0.009428	0.1001	1	1	NES
Pubmed	22609212	Genetic polymorphisms within tumor necrosis factor gene promoter region: a role for susceptibility to ventilator-associated pneumonia.	Pubmed	0.003173	1	0.009428	0.1001	1	1	TNF
Pubmed	12714560	Tumor necrosis factor-alpha induces early-onset endothelial adhesivity by protein kinase Czeta-dependent activation of intercellular adhesion molecule-1.	Pubmed	0.003173	1	0.009428	0.1001	1	1	TNF
Pubmed	14517309	c-Fos proto-oncoprotein is degraded by the proteasome independently of its own ubiquitinylation in vivo.	Pubmed	0.003173	1	0.009428	0.1001	1	1	FOS
Pubmed	22543031	Targeting phosphoinositide 3-kinase ? in airway smooth muscle cells to suppress interleukin-13-induced mouse airway hyperresponsiveness.	Pubmed	0.003173	1	0.009428	0.1001	1	1	PIK3CG
Pubmed	11940550	Cardiovascular influences of alpha1b-adrenergic receptor defect in mice.	Pubmed	0.003173	1	0.009428	0.1001	1	1	ADRA1B
Pubmed	20631455	KISS1 gene analysis in Korean girls with central precocious puberty: a polymorphism, p.P110T, suggested to exert a protective effect.	Pubmed	0.003173	1	0.009428	0.1001	1	1	KISS1
Pubmed	28183530	TNF?ARE Mice Display Abnormal Lymphatics and Develop Tertiary Lymphoid Organs in the Mesentery.	Pubmed	0.003173	1	0.009428	0.1001	1	1	TNF
Pubmed	22526394	Lactobacillus plantarum lipoteichoic acid alleviates TNF-?-induced inflammation in the HT-29 intestinal epithelial cell line.	Pubmed	0.003173	1	0.009428	0.1001	1	1	TNF
Pubmed	16914178	MUC4 expression and localization in gastrointestinal tract and skin of human embryos.	Pubmed	0.003173	1	0.009428	0.1001	1	1	MUC4
Pubmed	25346390	Ileal FGF15 contributes to fibrosis-associated hepatocellular carcinoma development.	Pubmed	0.003173	1	0.009428	0.1001	1	1	FGF19
Pubmed	18842737	Enhancement by tumor necrosis factor alpha of dengue virus-induced endothelial cell production of reactive nitrogen and oxygen species is key to hemorrhage development.	Pubmed	0.003173	1	0.009428	0.1001	1	1	TNF
Pubmed	23388693	Purification of human immunoglobulin G autoantibodies to tumor necrosis factor using affinity chromatography and magnetic separation.	Pubmed	0.003173	1	0.009428	0.1001	1	1	TNF
Pubmed	23850866	The influence of aging and estradiol to progesterone ratio on rat macrophage phenotypic profile and NO and TNF-? production.	Pubmed	0.003173	1	0.009428	0.1001	1	1	TNF
Pubmed	25743086	Cryopreservation of the Hair Follicle Maintains Pluripotency of Nestin-Expressing Hair Follicle-Associated Pluripotent Stem Cells.	Pubmed	0.003173	1	0.009428	0.1001	1	1	NES
Pubmed	19286925	Secretory group V phospholipase A2 regulates acute lung injury and neutrophilic inflammation caused by LPS in mice.	Pubmed	0.003173	1	0.009428	0.1001	1	1	PLA2G5
Pubmed	18803402	The dilated cardiomyopathy G159D mutation in cardiac troponin C weakens the anchoring interaction with troponin I.	Pubmed	0.003173	1	0.009428	0.1001	1	1	TNNC1
Pubmed	27106952	A Single-Nucleotide Polymorphism in 3'-Untranslated Region of Endothelin-1 Reduces Risk of Dementia After Ischemic Stroke.	Pubmed	0.003173	1	0.009428	0.1001	1	1	EDN1
Pubmed	15385519	Granuloma necrosis during Mycobacterium avium infection does not require tumor necrosis factor.	Pubmed	0.003173	1	0.009428	0.1001	1	1	TNF
Pubmed	19806584	[Association between the -1031T/C polymorphism in tumor necrosis factor-alpha gene and unstable angina].	Pubmed	0.003173	1	0.009428	0.1001	1	1	TNF
Pubmed	24211210	Autocrine galectin-1 promotes collective cell migration of squamous cell carcinoma cells through up-regulation of distinct integrins.	Pubmed	0.003173	1	0.009428	0.1001	1	1	LGALS1
Pubmed	16908592	Tumor necrosis factor-alpha differentially modulates CD44 expression in ovarian cancer cells.	Pubmed	0.003173	1	0.009428	0.1001	1	1	TNF
Pubmed	10329612	HIP/PAP gene, encoding a C-type lectin overexpressed in primary liver cancer, is expressed in nervous system as well as in intestine and pancreas of the postimplantation mouse embryo.	Pubmed	0.003173	1	0.009428	0.1001	1	1	LGALS1
Pubmed	30117676	From fever to immunity: A new role for IGFBP-6?	Pubmed	0.003173	1	0.009428	0.1001	1	1	IGFBP6
Pubmed	11063830	Neurobehavioral alterations in mice with a targeted deletion of the tumor necrosis factor-alpha gene: implications for emotional behavior.	Pubmed	0.003173	1	0.009428	0.1001	1	1	TNF
Pubmed	16814944	MUC4 expression and its relation to ErbB2 expression, apoptosis, proliferation, differentiation, and tumor stage in non-small cell lung cancer (NSCLC).	Pubmed	0.003173	1	0.009428	0.1001	1	1	MUC4
Pubmed	26474694	Mammalian cell transient expression, non-affinity purification, and characterization of human recombinant IGFBP7, an IGF-1 targeting therapeutic protein.	Pubmed	0.003173	1	0.009428	0.1001	1	1	IGFBP7
Pubmed	15184875	Strict regulation of CAIX(G250/MN) by HIF-1alpha in clear cell renal cell carcinoma.	Pubmed	0.003173	1	0.009428	0.1001	1	1	CA9
Pubmed	1328250	Genomic organization and expression of the human alpha 1B-adrenergic receptor.	Pubmed	0.003173	1	0.009428	0.1001	1	1	ADRA1B
Pubmed	17937626	Glucocorticoid receptor-mediated expression of kallikrein 10 in human breast cancer cell lines.	Pubmed	0.003173	1	0.009428	0.1001	1	1	KLK10
Pubmed	15654990	Association of TNF -238 and -308 promoter polymorphisms with psoriasis vulgaris and psoriatic arthritis but not with pustulosis palmoplantaris.	Pubmed	0.003173	1	0.009428	0.1001	1	1	TNF
Pubmed	24654309	Single-nucleotide polymorphisms of TNFA and IL1 in allergic rhinitis.	Pubmed	0.003173	1	0.009428	0.1001	1	1	TNF
Pubmed	3898081	Ren-1 and Ren-2 loci are expressed in mouse kidney.	Pubmed	0.003173	1	0.009428	0.1001	1	1	REN
Pubmed	20451587	Modulation of mu opioid receptor desensitization in peripheral sensory neurons by phosphoinositide 3-kinase gamma.	Pubmed	0.003173	1	0.009428	0.1001	1	1	PIK3CG
Pubmed	17710405	Tumor necrosis factor alpha -308 polymorphism is associated with rheumatoid arthritis in Han population of Eastern China.	Pubmed	0.003173	1	0.009428	0.1001	1	1	TNF
Pubmed	15652785	Impaired ventilatory acclimatization to hypoxia in mice lacking the immediate early gene fos B.	Pubmed	0.003173	1	0.009428	0.1001	1	1	FOSB
Pubmed	12067756	Regulation of TNF-alpha-mediated hyperplasia through TNF receptors, TRAFs, and NF-kappaB in synoviocytes obtained from patients with rheumatoid arthritis.	Pubmed	0.003173	1	0.009428	0.1001	1	1	TNF
Pubmed	28993561	A Missense Variant rs4645843 in TNF-? Gene Is a Risk Factor of Polycystic Ovary Syndrome in the Uygur Population.	Pubmed	0.003173	1	0.009428	0.1001	1	1	TNF
Pubmed	17073741	Dual-specificity phosphatase 1: a critical regulator of innate immune responses.	Pubmed	0.003173	1	0.009428	0.1001	1	1	DUSP1
Pubmed	22606220	The role of TNF-? in mice with type 1- and 2- diabetes.	Pubmed	0.003173	1	0.009428	0.1001	1	1	TNF
Pubmed	29582647	Differential Expression of c-fos Proto-Oncogene in Normal Oral Mucosa versus Squamous Cell Carcinoma	Pubmed	0.003173	1	0.009428	0.1001	1	1	FOS
Pubmed	31019168	Tumor Necrosis Factor-? Gene Polymorphism (G-308A) and Dilated Cardiomyopathy.	Pubmed	0.003173	1	0.009428	0.1001	1	1	TNF
Pubmed	27974116	[Association between tumor necrosis factor-? G-308A polymorphisms and genetic susceptibility to spontaneous preterm birth].	Pubmed	0.003173	1	0.009428	0.1001	1	1	TNF
Pubmed	25028373	Tumor necrosis factor-? promoter -308/238 polymorphism association with less severe disease in ankylosing spondylitis is unrelated to serum TNF-? and does not predict TNF inhibitor response.	Pubmed	0.003173	1	0.009428	0.1001	1	1	TNF
Pubmed	23681112	Galectin-1 (GAL-1) expression is a useful tool to differentiate between small cell osteosarcoma and Ewing sarcoma.	Pubmed	0.003173	1	0.009428	0.1001	1	1	LGALS1
Pubmed	21439626	Hereditary angioedema: key role for kallikrein and bradykinin in vascular endothelial-cadherin cleavage and edema formation.	Pubmed	0.003173	1	0.009428	0.1001	1	1	CDH5
Pubmed	11744409	Influence of tumor necrosis factor-alpha gene-308 polymorphism on the development of coronary vasculopathy after cardiac transplantation.	Pubmed	0.003173	1	0.009428	0.1001	1	1	TNF
Pubmed	28766055	Non-synonymous WNT16 polymorphisms alleles are associated with different osteoarthritis phenotypes.	Pubmed	0.003173	1	0.009428	0.1001	1	1	WNT16
Pubmed	10865988	Type XIII collagen is widely expressed in the adult and developing human eye and accentuated in the ciliary muscle, the optic nerve and the neural retina.	Pubmed	0.003173	1	0.009428	0.1001	1	1	COL13A1
Pubmed	11391623	Human trypsinogen in colorectal cancer.	Pubmed	0.003173	1	0.009428	0.1001	1	1	PRSS2
Pubmed	26787725	Primary Role for Toll-Like Receptor-Driven Tumor Necrosis Factor Rather than Cytosolic Immune Detection in Restricting Coxiella burnetii Phase II Replication within Mouse Macrophages.	Pubmed	0.003173	1	0.009428	0.1001	1	1	TNF
Pubmed	22525370	Endothelin-1 stimulates oral fibroblasts to promote oral cancer invasion.	Pubmed	0.003173	1	0.009428	0.1001	1	1	EDN1
Pubmed	28108859	The Arc Gene Confers Genetic Susceptibility to Alzheimer's Disease in Han Chinese.	Pubmed	0.003173	1	0.009428	0.1001	1	1	ARC
Pubmed	19390148	1.8 A structure of murine GITR ligand dimer expressed in Drosophila melanogaster S2 cells.	Pubmed	0.003173	1	0.009428	0.1001	1	1	TNFSF18
Pubmed	28131916	Low concentration of uncouplers of oxidative phosphorylation decreases the TNF-induced endothelial permeability and lethality in mice.	Pubmed	0.003173	1	0.009428	0.1001	1	1	TNF
Pubmed	19345473	HYAL-1 hyaluronidase: a potential prognostic indicator for progression to muscle invasion and recurrence in bladder cancer.	Pubmed	0.003173	1	0.009428	0.1001	1	1	HYAL1
Pubmed	19213875	Brain-derived neurotrophic factor in TNF-alpha modulation of Ca2+ in human airway smooth muscle.	Pubmed	0.003173	1	0.009428	0.1001	1	1	TNF
Pubmed	10733104	Isolation of MYADM, a novel hematopoietic-associated marker gene expressed in multipotent progenitor cells and up-regulated during myeloid differentiation.	Pubmed	0.003173	1	0.009428	0.1001	1	1	MYADM
Pubmed	15256977	Tumour necrosis factor alpha polymorphisms are not involved in the development of steatosis in chronic hepatitis C.	Pubmed	0.003173	1	0.009428	0.1001	1	1	TNF
Pubmed	22047144	The physiology and pathobiology of human kallikrein-related peptidase 6 (KLK6).	Pubmed	0.003173	1	0.009428	0.1001	1	1	KLK6
Pubmed	19223006	Natriuretic peptide/natriuretic peptide receptor-A (NPR-A) system has inhibitory effects in renal fibrosis in mice.	Pubmed	0.003173	1	0.009428	0.1001	1	1	NPR1
Pubmed	12504564	Ethanol strongly potentiates apoptosis induced by HIV-1 proteins in primary human brain microvascular endothelial cells.	Pubmed	0.003173	1	0.009428	0.1001	1	1	TNF
Pubmed	22127698	Tumor necrosis factor promoter polymorphism TNF*-857 is a risk allele for psoriatic arthritis independent of the PSORS1 locus.	Pubmed	0.003173	1	0.009428	0.1001	1	1	TNF
Pubmed	21402953	Tumor necrosis factor-alpha mediates photoreceptor death in a rodent model of retinal detachment.	Pubmed	0.003173	1	0.009428	0.1001	1	1	TNF
Pubmed	21633892	A meta-analysis on the association between three promoter variants of TNF-? and Crohn's disease.	Pubmed	0.003173	1	0.009428	0.1001	1	1	TNF
Pubmed	9542583	Distribution of N-cadherin and NCAM in neurons and endocrine cells of the human embryonic and fetal gastroenteropancreatic system.	Pubmed	0.003173	1	0.009428	0.1001	1	1	CDH2
Pubmed	7632726	Cloning of the human 1 alpha,25-dihydroxyvitamin D-3 24-hydroxylase gene promoter and identification of two vitamin D-responsive elements.	Pubmed	0.003173	1	0.009428	0.1001	1	1	CYP24A1
Pubmed	29665790	The oncogenic effects of HES1 on salivary adenoid cystic carcinoma cell growth and metastasis.	Pubmed	0.003173	1	0.009428	0.1001	1	1	HES1
Pubmed	10623583	Methylation and downregulated expression of mac25/insulin-like growth factor binding protein-7 is associated with liver tumorigenesis in SV40T/t antigen transgenic mice, screened by restriction landmark genomic scanning for methylation (RLGS-M).	Pubmed	0.003173	1	0.009428	0.1001	1	1	IGFBP7
Pubmed	23799023	The immunoglobulin superfamily protein differentiation of embryonic stem cells 1 (dies1) has a regulatory role in preadipocyte to adipocyte conversion.	Pubmed	0.003173	1	0.009428	0.1001	1	1	VSIR
Pubmed	21413833	Function and expression of insulin-like growth factor-binding protein 7 (IGFBP7) gene in childhood acute myeloid leukemia.	Pubmed	0.003173	1	0.009428	0.1001	1	1	IGFBP7
Pubmed	10843386	Inducible expression of a p56Lck transgene reveals a central role for Lck in the differentiation of CD4 SP thymocytes.	Pubmed	0.003173	1	0.009428	0.1001	1	1	LCK
Pubmed	21212403	Carotid intima-media thickness in psoriatic arthritis: differences between tumor necrosis factor-? blockers and traditional disease-modifying antirheumatic drugs.	Pubmed	0.003173	1	0.009428	0.1001	1	1	TNF
Pubmed	22950459	The microRNA miR-181c controls microglia-mediated neuronal apoptosis by suppressing tumor necrosis factor.	Pubmed	0.003173	1	0.009428	0.1001	1	1	TNF
Pubmed	10839997	The molecular basis of phosphatidylcholine preference of human group-V phospholipase A2.	Pubmed	0.003173	1	0.009428	0.1001	1	1	PLA2G5
Pubmed	22981364	Japonicone A antagonizes the activity of TNF-? by directly targeting this cytokine and selectively disrupting its interaction with TNF receptor-1.	Pubmed	0.003173	1	0.009428	0.1001	1	1	TNF
Pubmed	26977076	Establishment and evaluation of a transgenic mouse model of arthritis induced by overexpressing human tumor necrosis factor alpha.	Pubmed	0.003173	1	0.009428	0.1001	1	1	TNF
Pubmed	15814704	Functional requirements for signaling through the stimulatory and inhibitory mouse NKR-P1 (CD161) NK cell receptors.	Pubmed	0.003173	1	0.009428	0.1001	1	1	LCK
Pubmed	25347353	Locus-specific epigenetic remodeling controls addiction- and depression-related behaviors.	Pubmed	0.003173	1	0.009428	0.1001	1	1	FOSB
Pubmed	7962462	Regulation of gene expression in T-47D human breast cancer cells by progestins and antiprogestins.	Pubmed	0.003173	1	0.009428	0.1001	1	1	FOS
Pubmed	24361409	Genetic variation in TNFA predicts protection from severe bacterial infections in patients with end-stage liver disease awaiting liver transplantation.	Pubmed	0.003173	1	0.009428	0.1001	1	1	TNF
Pubmed	24055600	Reduced wheel running and blunted effects of voluntary exercise in LPA1-null mice: the importance of assessing the amount of running in transgenic mice studies.	Pubmed	0.003173	1	0.009428	0.1001	1	1	LPAR1
Pubmed	20618340	Single nucleotide polymorphisms in the human TNF gene are associated with anaemia and neutropenia in a cohort of patients with de novo myelodysplastic syndrome.	Pubmed	0.003173	1	0.009428	0.1001	1	1	TNF
Pubmed	24982027	Hypophosphatemic osteomalacia and bone sclerosis caused by a novel homozygous mutation of the FAM20C gene in an elderly man with a mild variant of Raine syndrome.	Pubmed	0.003173	1	0.009428	0.1001	1	1	FAM20C
Pubmed	26323834	Involvement of PI3K/AKT and MAPK Pathways for TNF-? Production in SiHa Cervical Mucosal Epithelial Cells Infected with Trichomonas vaginalis.	Pubmed	0.003173	1	0.009428	0.1001	1	1	TNF
Pubmed	7615798	Aortic arch malformations and ventricular septal defect in mice deficient in endothelin-1.	Pubmed	0.003173	1	0.009428	0.1001	1	1	EDN1
Pubmed	17848570	Role of MAPK phosphatase-1 in sustained activation of JNK during ethanol-induced apoptosis in hepatocyte-like VL-17A cells.	Pubmed	0.003173	1	0.009428	0.1001	1	1	DUSP1
Pubmed	21036942	Loss-of-function point mutations associated with renal tubular dysgenesis provide insights about renin function and cellular trafficking.	Pubmed	0.003173	1	0.009428	0.1001	1	1	REN
Pubmed	23593415	Expression of TNF-alpha-dependent apoptosis-related genes in the peripheral blood of Malagasy subjects with tuberculosis.	Pubmed	0.003173	1	0.009428	0.1001	1	1	TNF
Pubmed	11861404	retSDR1, a short-chain retinol dehydrogenase/reductase, is retinoic acid-inducible and frequently deleted in human neuroblastoma cell lines.	Pubmed	0.003173	1	0.009428	0.1001	1	1	DHRS3
Pubmed	11511514	Resistance to thromboembolism in PI3Kgamma-deficient mice.	Pubmed	0.003173	1	0.009428	0.1001	1	1	PIK3CG
Pubmed	27157991	Severe Reduction in Number and Function of Peripheral T Cells Does Not Afford Protection toward Emphysema and Bronchial Remodeling Induced in Mice by Cigarette Smoke.	Pubmed	0.003173	1	0.009428	0.1001	1	1	LCK
Pubmed	23116663	Regulation of activin A release from murine bone marrow-derived neutrophil precursors by tumour necrosis factor-? and insulin.	Pubmed	0.003173	1	0.009428	0.1001	1	1	TNF
Pubmed	16273547	Immunolocalization of NFATc4 in the adult mouse brain.	Pubmed	0.003173	1	0.009428	0.1001	1	1	NFATC4
Pubmed	26230373	Calretinin-Immunoreactive Hypoinnervation in Down Syndrome (DS): Report of an Infant with Very Short-Segment Hirschsprung Disease and Comparison to Biopsy Findings in 20 Normal Infants and 11 Infants with DS and Chronic Constipation.	Pubmed	0.003173	1	0.009428	0.1001	1	1	CALB2
Pubmed	12865916	Carbonic anhydrase-9 expression levels and prognosis in human breast cancer: association with treatment outcome.	Pubmed	0.003173	1	0.009428	0.1001	1	1	CA9
Pubmed	19046960	Correlation of endothelin 1 plasma levels with plasma antioxidant capacity in elderly patients treated for hypertension.	Pubmed	0.003173	1	0.009428	0.1001	1	1	EDN1
Pubmed	27133568	Molecular Effects of cTnC DCM Mutations on Calcium Sensitivity and Myofilament Activation-An Integrated Multiscale Modeling Study.	Pubmed	0.003173	1	0.009428	0.1001	1	1	TNNC1
Pubmed	8336118	Tumour necrosis factor-alpha increases the sensitivity of human immunodeficiency virus (HIV)-infected monocytic U937 cells to the complement-dependent cytotoxicity of sera from HIV type 1-infected individuals; role of the gp120 protein.	Pubmed	0.003173	1	0.009428	0.1001	1	1	TNF
Pubmed	17716661	Differential sialylation regulates the apoptotic activity of glycodelin A.	Pubmed	0.003173	1	0.009428	0.1001	1	1	PAEP
Pubmed	2850479	Structure of the murine lck gene and its rearrangement in a murine lymphoma cell line.	Pubmed	0.003173	1	0.009428	0.1001	1	1	LCK
Pubmed	29622288	Comparison of Prognostic Usefulness of Serum Insulin-Like Growth Factor-Binding Protein 7 in Patients With Heart Failure and Preserved Versus Reduced Left Ventricular Ejection Fraction.	Pubmed	0.003173	1	0.009428	0.1001	1	1	IGFBP7
Pubmed	25175980	A pathogenic trace of Tannerella forsythia - shedding of soluble fully active tumor necrosis factor ? from the macrophage surface by karilysin.	Pubmed	0.003173	1	0.009428	0.1001	1	1	TNF
Pubmed	16964400	Extracellular acidosis elevates carbonic anhydrase IX in human glioblastoma cells via transcriptional modulation that does not depend on hypoxia.	Pubmed	0.003173	1	0.009428	0.1001	1	1	CA9
Pubmed	12185203	Human kallikrein 10 expression in normal tissues by immunohistochemistry.	Pubmed	0.003173	1	0.009428	0.1001	1	1	KLK10
Pubmed	19822082	Chlamydia pneumoniae induces T cell apoptosis through glutathione redox imbalance and secretion of TNF-alpha.	Pubmed	0.003173	1	0.009428	0.1001	1	1	TNF
Pubmed	7593328	XCL100, an inducible nuclear MAP kinase phosphatase from Xenopus laevis: its role in MAP kinase inactivation in differentiated cells and its expression during early development.	Pubmed	0.003173	1	0.009428	0.1001	1	1	DUSP1
Pubmed	15731048	Inactivation of membrane tumor necrosis factor alpha by gingipains from Porphyromonas gingivalis.	Pubmed	0.003173	1	0.009428	0.1001	1	1	TNF
Pubmed	17079017	Association of polymorphisms within the promoter region of the tumor necrosis factor-alpha with clinical outcomes of rheumatic fever.	Pubmed	0.003173	1	0.009428	0.1001	1	1	TNF
Pubmed	19010895	MUC4, a multifunctional transmembrane glycoprotein, induces oncogenic transformation of NIH3T3 mouse fibroblast cells.	Pubmed	0.003173	1	0.009428	0.1001	1	1	MUC4
Pubmed	19294612	Nestin as a marker in the classification of adrenocortical tumors.	Pubmed	0.003173	1	0.009428	0.1001	1	1	NES
Pubmed	15733626	Altered primary afferent anatomy and reduced thermal sensitivity in mice lacking galectin-1.	Pubmed	0.003173	1	0.009428	0.1001	1	1	LGALS1
Pubmed	16400484	[Association of TNFA-308 gene polymorphisms with susceptibility to chronic periodontitis in Chinese patients].	Pubmed	0.003173	1	0.009428	0.1001	1	1	TNF
Pubmed	22167192	Novel cis-regulatory modules control expression of the Hairy and Enhancer of Split-1 (HES1) transcription factor in myoblasts.	Pubmed	0.003173	1	0.009428	0.1001	1	1	HES1
Pubmed	24498263	Role of the stem cell-associated intermediate filament nestin in malignant proliferation of non-small cell lung cancer.	Pubmed	0.003173	1	0.009428	0.1001	1	1	NES
Pubmed	2203348	The purification and characterization of recombinant human renin expressed in the human kidney cell line 293.	Pubmed	0.003173	1	0.009428	0.1001	1	1	REN
Pubmed	27750040	TNFa knockdown in the retina promotes cone survival in a mouse model of autosomal dominant retinitis pigmentosa.	Pubmed	0.003173	1	0.009428	0.1001	1	1	TNF
Pubmed	20702711	Mkp1 is a c-Jun target gene that antagonizes JNK-dependent apoptosis in sympathetic neurons.	Pubmed	0.003173	1	0.009428	0.1001	1	1	DUSP1
Pubmed	18302011	Japanese encephalitis virus envelope protein mitigates TNF-alpha mRNA expression in RAW264.7 cells.	Pubmed	0.003173	1	0.009428	0.1001	1	1	TNF
Pubmed	12036088	TNF-alpha promotes caspase activation and apoptosis in human fetal membranes.	Pubmed	0.003173	1	0.009428	0.1001	1	1	TNF
Pubmed	16021085	Contribution of endogenous endothelin-1 to basal vascular tone during normal pregnancy and preeclampsia.	Pubmed	0.003173	1	0.009428	0.1001	1	1	EDN1
Pubmed	21777234	Acute-onset epilepsy triggered by fever mimicking FIRES (febrile infection-related epilepsy syndrome): the role of protocadherin 19 (PCDH19) gene mutation.	Pubmed	0.003173	1	0.009428	0.1001	1	1	PCDH19
Pubmed	18191813	Release of arachidonic acid induced by tumor necrosis factor-alpha in the presence of caspase inhibition: evidence for a cytosolic phospholipase A2alpha-independent pathway.	Pubmed	0.003173	1	0.009428	0.1001	1	1	TNF
Pubmed	25599194	Circulating E3 ligases are novel and sensitive biomarkers for diagnosis of acute myocardial infarction.	Pubmed	0.003173	1	0.009428	0.1001	1	1	RNF207
Pubmed	29771768	High-Density Infiltration of V-domain Immunoglobulin Suppressor of T-cell Activation Up-regulated Immune Cells in Human Pancreatic Cancer.	Pubmed	0.003173	1	0.009428	0.1001	1	1	VSIR
Pubmed	11222061	A behavioral study of alpha-1b adrenergic receptor knockout mice: increased reaction to novelty and selectively reduced learning capacities.	Pubmed	0.003173	1	0.009428	0.1001	1	1	ADRA1B
Pubmed	21458526	A novel interaction between insulin-like growth factor binding protein-6 and the vitamin D receptor inhibits the role of vitamin D3 in osteoblast differentiation.	Pubmed	0.003173	1	0.009428	0.1001	1	1	IGFBP6
Pubmed	24361865	Proteome screening of pleural effusions identifies galectin 1 as a diagnostic biomarker and highlights several prognostic biomarkers for malignant mesothelioma.	Pubmed	0.003173	1	0.009428	0.1001	1	1	LGALS1
Pubmed	20652766	Juguloarterial endothelin-1 gradients after severe traumatic brain injury.	Pubmed	0.003173	1	0.009428	0.1001	1	1	EDN1
Pubmed	24749494	The ??B -adrenoceptor subtype mediates adrenergic vasoconstriction in mouse retinal arterioles with damaged endothelium.	Pubmed	0.003173	1	0.009428	0.1001	1	1	ADRA1B
Pubmed	16137793	Alpha-1-antichymotrypsin (ACT or SERPINA3) polymorphism may affect age-at-onset and disease duration of Alzheimer's disease.	Pubmed	0.003173	1	0.009428	0.1001	1	1	SERPINA3
Pubmed	16708384	CYP24, the enzyme that catabolizes the antiproliferative agent vitamin D, is increased in lung cancer.	Pubmed	0.003173	1	0.009428	0.1001	1	1	CYP24A1
Pubmed	15758572	Fos plays no role in apoptosis of epithelia in the mouse male accessory sex organs and uterus.	Pubmed	0.003173	1	0.009428	0.1001	1	1	FOS
Pubmed	25928877	Variability of systemic and oro-dental phenotype in two families with non-lethal Raine syndrome with FAM20C mutations.	Pubmed	0.003173	1	0.009428	0.1001	1	1	FAM20C
Pubmed	15495570	[Polymorphism of TNF-alpha in autoimmunity and tuberculosis].	Pubmed	0.003173	1	0.009428	0.1001	1	1	TNF
Pubmed	7745080	Mucin gene expression in the human endocervix.	Pubmed	0.003173	1	0.009428	0.1001	1	1	MUC4
Pubmed	16763055	GITR modulates innate and adaptive mucosal immunity during the development of experimental colitis in mice.	Pubmed	0.003173	1	0.009428	0.1001	1	1	TNFRSF18
Pubmed	28060749	NIDO, AMOP and vWD domains of MUC4 play synergic role in MUC4 mediated signaling.	Pubmed	0.003173	1	0.009428	0.1001	1	1	MUC4
Pubmed	17538882	Glucocorticoid-induced tumor necrosis factor receptor family-related protein triggering enhances HIV-specific CD4+ T cell cytokine secretion and protects HIV-specific CD4+ T cells from apoptosis.	Pubmed	0.003173	1	0.009428	0.1001	1	1	TNFRSF18
Pubmed	30396406	Bioprocess optimization for the overproduction of catalytic domain of ubiquitin-like protease 1 (Ulp1) from S. cerevisiae in E. coli fed-batch culture.	Pubmed	0.003173	1	0.009428	0.1001	1	1	TNF
Pubmed	22158044	N-cadherin haploinsufficiency increases survival in a mouse model of pancreatic cancer.	Pubmed	0.003173	1	0.009428	0.1001	1	1	CDH2
Pubmed	24578378	Mitogen-activated protein kinase phosphatase-1 promotes neovascularization and angiogenic gene expression.	Pubmed	0.003173	1	0.009428	0.1001	1	1	DUSP1
Pubmed	29162452	DT-13 ameliorates TNF-?-induced nitric oxide production in the endothelium in†vivo and in†vitro.	Pubmed	0.003173	1	0.009428	0.1001	1	1	TNF
Pubmed	10417271	Unlinking tumor necrosis factor biology from the major histocompatibility complex: lessons from human genetics and animal models.	Pubmed	0.003173	1	0.009428	0.1001	1	1	TNF
Pubmed	26374856	Subcellular trafficking of guanylyl cyclase/natriuretic peptide receptor-A with concurrent generation of intracellular cGMP.	Pubmed	0.003173	1	0.009428	0.1001	1	1	NPR1
Pubmed	30032146	Galectin-1 Restores Immune Tolerance to Liver Transplantation Through Activation of Hepatic Stellate Cells.	Pubmed	0.003173	1	0.009428	0.1001	1	1	LGALS1
Pubmed	11980617	TNF-alpha gene polymorphism and plasma TNF-alpha levels are related to lumbar spine bone area in healthy female Caucasian adolescents.	Pubmed	0.003173	1	0.009428	0.1001	1	1	TNF
Pubmed	11533078	Association between TNF-alpha promoter polymorphism and Helicobacter pylori cagA subtype infection.	Pubmed	0.003173	1	0.009428	0.1001	1	1	TNF
Pubmed	22284365	The glucagon-like peptide 1 analog liraglutide reduces TNF-?-induced oxidative stress and inflammation in endothelial cells.	Pubmed	0.003173	1	0.009428	0.1001	1	1	TNF
Pubmed	17123322	Single nucleotide polymorphisms of tumor necrosis factor-alpha and the susceptibility to bronchopulmonary dysplasia.	Pubmed	0.003173	1	0.009428	0.1001	1	1	TNF
Pubmed	14625035	Expression of nestin in Purkinje cells in patients with Creutzfeldt-Jakob disease.	Pubmed	0.003173	1	0.009428	0.1001	1	1	NES
Pubmed	21062919	Electrical remodelling precedes heart failure in an endothelin-1-induced model of cardiomyopathy.	Pubmed	0.003173	1	0.009428	0.1001	1	1	EDN1
Pubmed	11677595	Tumour biology. Weakening link to colorectal cancer?	Pubmed	0.003173	1	0.009428	0.1001	1	1	PIK3CG
Pubmed	20600447	Tumor necrosis factor-alpha polymorphisms and expression in Guillain-BarrÈ syndrome.	Pubmed	0.003173	1	0.009428	0.1001	1	1	TNF
Pubmed	22473757	Differential response of the primate HPG axis to N-methyl-D, L-aspartate, but not to Kisspeptin challenge under euglycemic and hypoglycemic conditions.	Pubmed	0.003173	1	0.009428	0.1001	1	1	KISS1
Pubmed	26620975	The rs361525 polymorphism does not increase production of tumor necrosis factor alpha by monocytes from alpha-1 antitrypsin deficient subjects with chronic obstructive pulmonary disease - a pilot study.	Pubmed	0.003173	1	0.009428	0.1001	1	1	TNF
Pubmed	11571703	Tumor necrosis factor-alpha gene polymorphisms in children with multiple sclerosis.	Pubmed	0.003173	1	0.009428	0.1001	1	1	TNF
Pubmed	19531474	Natural phosphoryl and acyl variants of lipid A from Neisseria meningitidis strain 89I differentially induce tumor necrosis factor-alpha in human monocytes.	Pubmed	0.003173	1	0.009428	0.1001	1	1	TNF
Pubmed	24124578	Association between tumor necrosis factor-? 308G/A gene polymorphism and silicosis susceptibility: a meta-analysis.	Pubmed	0.003173	1	0.009428	0.1001	1	1	TNF
Pubmed	19363524	Artemin is oncogenic for human mammary carcinoma cells.	Pubmed	0.003173	1	0.009428	0.1001	1	1	ARTN
Pubmed	15322108	GEFT, a Rho family guanine nucleotide exchange factor, regulates neurite outgrowth and dendritic spine formation.	Pubmed	0.003173	1	0.009428	0.1001	1	1	ARHGEF25
Pubmed	22205989	N-glycans of human protein C inhibitor: tissue-specific expression and function.	Pubmed	0.003173	1	0.009428	0.1001	1	1	SERPINA5
Pubmed	16393767	TNF-alpha promoter gene polymorphisms in Spanish children with persistent oligoarticular and systemic-onset juvenile idiopathic arthritis.	Pubmed	0.003173	1	0.009428	0.1001	1	1	TNF
Pubmed	23809625	The Kiss1 system and polycystic ovary syndrome: lessons from physiology and putative pathophysiologic implications.	Pubmed	0.003173	1	0.009428	0.1001	1	1	KISS1
Pubmed	19808376	Functional analysis of a unique troponin c mutation, GLY159ASP, that causes familial dilated cardiomyopathy, studied in explanted heart muscle.	Pubmed	0.003173	1	0.009428	0.1001	1	1	TNNC1
Pubmed	27373313	Virtual screening, molecular dynamics, and binding free energy calculations on human carbonic anhydrase IX catalytic domain for deciphering potential leads.	Pubmed	0.003173	1	0.009428	0.1001	1	1	CA9
Pubmed	21350819	Tumor necrosis factor-? 308 G/A polymorphism in breast cancer risk.	Pubmed	0.003173	1	0.009428	0.1001	1	1	TNF
Pubmed	15627647	The -308 polymorphism in the promoter region of the tumor necrosis factor-alpha (TNF-alpha) gene and ex vivo lipopolysaccharide-induced TNF-alpha expression in patients with aggressive periodontitis and/or type 1 diabetes mellitus.	Pubmed	0.003173	1	0.009428	0.1001	1	1	TNF
Pubmed	11691588	A novel human lysyl oxidase-like gene (LOXL4) on chromosome 10q24 has an altered scavenger receptor cysteine rich domain.	Pubmed	0.003173	1	0.009428	0.1001	1	1	LOXL4
Pubmed	27583850	Association between tumor necrosis factor-alpha G-308A polymorphism and dental peri-implant disease risk: A meta-analysis.	Pubmed	0.003173	1	0.009428	0.1001	1	1	TNF
Pubmed	15507966	Adverse outcomes after preterm labor are associated with tumor necrosis factor-alpha polymorphism -863, but not -308, in mother-infant pairs.	Pubmed	0.003173	1	0.009428	0.1001	1	1	TNF
Pubmed	19299459	Postnatal development of an estradiol-kisspeptin positive feedback mechanism implicated in puberty onset.	Pubmed	0.003173	1	0.009428	0.1001	1	1	KISS1
Pubmed	16260427	The tumour necrosis factor (TNF)-alpha system is activated in accordance with pulse pressure in normotensive subjects with type 1 diabetes mellitus.	Pubmed	0.003173	1	0.009428	0.1001	1	1	TNF
Pubmed	12824076	Natriuretic peptide receptor A mediates renal sodium excretory responses to blood volume expansion.	Pubmed	0.003173	1	0.009428	0.1001	1	1	NPR1
Pubmed	19473076	A novel mutation (C1425Y) in the FBN2 gene in a father and son with congenital contractural arachnodactyly.	Pubmed	0.003173	1	0.009428	0.1001	1	1	FBN2
Pubmed	24874735	Elf3 drives ?-catenin transactivation and associates with poor prognosis in colorectal cancer.	Pubmed	0.003173	1	0.009428	0.1001	1	1	ELF3
Pubmed	10672905	Transgenic models as tools for studying the regulation of human renin expression.	Pubmed	0.003173	1	0.009428	0.1001	1	1	REN
Pubmed	22806587	PSA forms complexes with ?1-antichymotrypsin in prostate.	Pubmed	0.003173	1	0.009428	0.1001	1	1	SERPINA3
Pubmed	22613726	Cytoskeletal modulation of lipid interactions regulates Lck kinase activity.	Pubmed	0.003173	1	0.009428	0.1001	1	1	LCK
Pubmed	8400409	Expression of N-cadherin mRNA during development of the mouse brain.	Pubmed	0.003173	1	0.009428	0.1001	1	1	CDH2
Pubmed	22417213	Induction of GITRL expression in human keratinocytes by Th2 cytokines and TNF-?: implications for atopic dermatitis.	Pubmed	0.003173	1	0.009428	0.1001	1	1	TNFSF18
Pubmed	24014025	MCF-7 cells expressing nuclear associated lysyl oxidase-like 2 (LOXL2) exhibit an epithelial-to-mesenchymal transition (EMT) phenotype and are highly invasive in vitro.	Pubmed	0.003173	1	0.009428	0.1001	1	1	LOXL2
Pubmed	19755636	Tumor necrosis factor polymorphisms and alcoholic liver disease: a HuGE review and meta-analysis.	Pubmed	0.003173	1	0.009428	0.1001	1	1	TNF
Pubmed	22187701	Tumour necrosis factor-alpha expression in segmental colitis associated with diverticulosis down-regulates after treatment.	Pubmed	0.003173	1	0.009428	0.1001	1	1	TNF
Pubmed	21346237	Interplay between TNF and regulatory T cells in a TNF-driven murine model of arthritis.	Pubmed	0.003173	1	0.009428	0.1001	1	1	TNF
Pubmed	28009608	FOSB is a Useful Diagnostic Marker for Pseudomyogenic Hemangioendothelioma.	Pubmed	0.003173	1	0.009428	0.1001	1	1	FOSB
Pubmed	10938240	Role of endothelin-1 in stress response in the central nervous system.	Pubmed	0.003173	1	0.009428	0.1001	1	1	EDN1
Pubmed	24970860	Renin modulates HIV replication in T cells.	Pubmed	0.003173	1	0.009428	0.1001	1	1	REN
Pubmed	8084592	Cloning and characterization of MN, a human tumor-associated protein with a domain homologous to carbonic anhydrase and a putative helix-loop-helix DNA binding segment.	Pubmed	0.003173	1	0.009428	0.1001	1	1	CA9
Pubmed	18587247	Activation of PI3K is associated with reduced survival in renal cell carcinoma.	Pubmed	0.003173	1	0.009428	0.1001	1	1	PIK3CG
Pubmed	18393381	Analysis of the gastrin-releasing peptide receptor gene in Italian patients with autism spectrum disorders.	Pubmed	0.003173	1	0.009428	0.1001	1	1	GRPR
Pubmed	21059990	Interactions between sympathetic nervous system and endogenous endothelin in patients with essential hypertension.	Pubmed	0.003173	1	0.009428	0.1001	1	1	EDN1
Pubmed	8573144	C-Fos is not essential for apoptosis.	Pubmed	0.003173	1	0.009428	0.1001	1	1	FOS
Pubmed	28733456	Nestin contributes to skeletal muscle homeostasis and regeneration.	Pubmed	0.003173	1	0.009428	0.1001	1	1	NES
Pubmed	8390041	The human CL100 gene encodes a Tyr/Thr-protein phosphatase which potently and specifically inactivates MAP kinase and suppresses its activation by oncogenic ras in Xenopus oocyte extracts.	Pubmed	0.003173	1	0.009428	0.1001	1	1	DUSP1
Pubmed	19351958	Ligand of scavenger receptor class A indirectly induces maturation of human blood dendritic cells via production of tumor necrosis factor-alpha.	Pubmed	0.003173	1	0.009428	0.1001	1	1	TNF
Pubmed	12130501	A monoclonal antibody to vascular endothelial-cadherin inhibits tumor angiogenesis without side effects on endothelial permeability.	Pubmed	0.003173	1	0.009428	0.1001	1	1	CDH5
Pubmed	12802709	Relationship between tumor necrosis factor-alpha genotype and success of emergent cerclage.	Pubmed	0.003173	1	0.009428	0.1001	1	1	TNF
Pubmed	22696185	TNF promoter -308 A/G and -238 A/G polymorphisms and juvenile idiopathic arthritis: a meta-analysis.	Pubmed	0.003173	1	0.009428	0.1001	1	1	TNF
Pubmed	16040075	The MCV MC159 protein inhibits late, but not early, events of TNF-?-induced NF-?B activation.	Pubmed	0.003173	1	0.009428	0.1001	1	1	TNF
Pubmed	29501764	Sinomenine inhibits lipopolysaccharide-induced inflammatory injury by regulation of miR-101/MKP-1/JNK pathway in keratinocyte cells.	Pubmed	0.003173	1	0.009428	0.1001	1	1	DUSP1
Pubmed	22175913	The effects of exercise in hypoxic and normoxic conditions on endothelin-1 and arterial compliance.	Pubmed	0.003173	1	0.009428	0.1001	1	1	EDN1
Pubmed	17118402	Crystal structure analysis and solution studies of human Lck-SH3; zinc-induced homodimerization competes with the binding of proline-rich motifs.	Pubmed	0.003173	1	0.009428	0.1001	1	1	LCK
Pubmed	16157641	Dynamic structures of motor proteins myosin and kinesin, and switch protein troponin as detected by SDSL-ESR.	Pubmed	0.003173	1	0.009428	0.1001	1	1	TNNC1
Pubmed	28764769	Anabolic role of lysyl oxidase like-2 in cartilage of knee and temporomandibular joints with osteoarthritis.	Pubmed	0.003173	1	0.009428	0.1001	1	1	LOXL2
Pubmed	17967414	Resveratrol inhibits TNF-alpha-induced changes of adipokines in 3T3-L1 adipocytes.	Pubmed	0.003173	1	0.009428	0.1001	1	1	TNF
Pubmed	16285886	Membrane TNF confers protection to acute mycobacterial infection.	Pubmed	0.003173	1	0.009428	0.1001	1	1	TNF
Pubmed	16343069	Tumor necrosis factor gene polymorphisms and clearance or progression of hepatitis B virus infection.	Pubmed	0.003173	1	0.009428	0.1001	1	1	TNF
Pubmed	24300895	HES1 is a master regulator of glucocorticoid receptor-dependent gene expression.	Pubmed	0.003173	1	0.009428	0.1001	1	1	HES1
Pubmed	10915564	Adult bone marrow stromal cells differentiate into neural cells in vitro.	Pubmed	0.003173	1	0.009428	0.1001	1	1	NES
Pubmed	16596274	Increased expression of membrane TNF-alpha on activated peripheral CD8+ T cells in systemic lupus erythematosus.	Pubmed	0.003173	1	0.009428	0.1001	1	1	TNF
Pubmed	25631869	Atrial natriuretic peptide inhibits cell cycle activity of embryonic cardiac progenitor cells via its NPRA receptor signaling axis.	Pubmed	0.003173	1	0.009428	0.1001	1	1	NPR1
Pubmed	24469639	Increased serum levels of soluble vascular endothelial-cadherin in patients with systemic vasculitis.	Pubmed	0.003173	1	0.009428	0.1001	1	1	CDH5
Pubmed	26044827	The inflammation, vascular repair and injury responses to exercise in fit males with and without Type 1 diabetes: an observational study.	Pubmed	0.003173	1	0.009428	0.1001	1	1	TNF
Pubmed	18175911	The coexistence of Ser84 in renin and His13 in angiotensinogen brings a pH profile of two separate peaks to the reaction of human renin and sheep angiotensinogen.	Pubmed	0.003173	1	0.009428	0.1001	1	1	REN
Pubmed	23103767	TNF? signals through specialized factories where responsive coding and miRNA genes are transcribed.	Pubmed	0.003173	1	0.009428	0.1001	1	1	TNF
Pubmed	26952167	Endothelin-1 supports clonal derivation and expansion of cardiovascular progenitors derived from human embryonic stem cells.	Pubmed	0.003173	1	0.009428	0.1001	1	1	EDN1
Pubmed	21631181	Tumor necrosis factor-? promoter gene polymorphisms are not associated with hepatitis C virus infection in Chinese hemodialysis patients.	Pubmed	0.003173	1	0.009428	0.1001	1	1	TNF
Pubmed	24673827	The -308 G/A polymorphism in the tumor necrosis factor-? gene is not associated with development and progression of rheumatoid arthritis in Argentinean patients.	Pubmed	0.003173	1	0.009428	0.1001	1	1	TNF
Pubmed	14766265	TNFalpha polymorphism frequencies in HPV-associated cervical dysplasia.	Pubmed	0.003173	1	0.009428	0.1001	1	1	TNF
Pubmed	2268312	Characterization of high molecular weight glycosylated forms of murine tumor necrosis factor.	Pubmed	0.003173	1	0.009428	0.1001	1	1	TNF
Pubmed	24728387	Septicaemia models using Streptococcus pneumoniae and Listeria monocytogenes: understanding the role of complement properdin.	Pubmed	0.003173	1	0.009428	0.1001	1	1	CFP
Pubmed	23711955	Tumor necrosis factor-? induces aortic intima-media thickening via perivascular adipose tissue inflammation.	Pubmed	0.003173	1	0.009428	0.1001	1	1	TNF
Pubmed	19001504	Identity, developmental restriction and reactivity of extralaminar cells capping mammalian neuromuscular junctions.	Pubmed	0.003173	1	0.009428	0.1001	1	1	NES
Pubmed	17716860	TNF-alpha mediated modulation of T cell development and exacerbation of in vitro T1DM in fetal thymus organ culture.	Pubmed	0.003173	1	0.009428	0.1001	1	1	TNF
Pubmed	23064887	Sulfated glycosaminoglycan-assisted receptor specificity of human fibroblast growth factor (FGF) 19 signaling in a mouse system is different from that in a human system.	Pubmed	0.003173	1	0.009428	0.1001	1	1	FGF19
Pubmed	6319013	Viral and cellular fos proteins: a comparative analysis.	Pubmed	0.003173	1	0.009428	0.1001	1	1	FOS
Pubmed	11922568	Tumor necrosis factor genetic polymorphisms and response to antiviral therapy in patients with chronic hepatitis C.	Pubmed	0.003173	1	0.009428	0.1001	1	1	TNF
Pubmed	18202753	Vaccination strategy to target lysyl oxidase-like 4 in dendritic cell based immunotherapy for head and neck cancer.	Pubmed	0.003173	1	0.009428	0.1001	1	1	LOXL4
Pubmed	12225379	TNF contributes to the immunopathology of perforin/Fas ligand double deficiency.	Pubmed	0.003173	1	0.009428	0.1001	1	1	TNF
Pubmed	21672338	Expression of the stem cell marker nestin in pre/hypertrophic chondrocytes in osteochondroma.	Pubmed	0.003173	1	0.009428	0.1001	1	1	NES
Pubmed	15979050	Induction of apoptosis and endothelin-1 secretion in primary human lung endothelial cells by HIV-1 gp120 proteins.	Pubmed	0.003173	1	0.009428	0.1001	1	1	EDN1
Pubmed	20357747	Genetic polymorphisms of prostacyclin synthase gene and cardiovascular disease.	Pubmed	0.003173	1	0.009428	0.1001	1	1	PTGIS
Pubmed	18724896	[Effect of dioxin on apoptosis of osteogenic sarcoma cells and regulation on gene expression of insulin-like growth factor binding protein 6].	Pubmed	0.003173	1	0.009428	0.1001	1	1	IGFBP6
Pubmed	27863404	Kallikrein-related peptidase 6 induces chemotherapeutic resistance by attenuating auranofin-induced cell death through activation of autophagy in gastric cancer.	Pubmed	0.003173	1	0.009428	0.1001	1	1	KLK6
Pubmed	12396555	Lack of association between C-850T polymorphism of the gene encoding tumor necrosis factor-alpha and polycystic ovary syndrome.	Pubmed	0.003173	1	0.009428	0.1001	1	1	TNF
Pubmed	15998711	Role of natriuretic peptide receptor guanylyl cyclase-A in myocardial infarction evaluated using genetically engineered mice.	Pubmed	0.003173	1	0.009428	0.1001	1	1	NPR1
Pubmed	12480753	Decreased cerebrospinal fluid levels of neurosin (KLK6), an aging-related protease, as a possible new risk factor for Alzheimer's disease.	Pubmed	0.003173	1	0.009428	0.1001	1	1	KLK6
Pubmed	25955817	NPR-A: A Therapeutic Target in Inflammation and Cancer.	Pubmed	0.003173	1	0.009428	0.1001	1	1	NPR1
Pubmed	17304113	Postburn monocytes are the major producers of TNF-alpha in the heterogeneous splenic macrophage population.	Pubmed	0.003173	1	0.009428	0.1001	1	1	TNF
Pubmed	10024507	Complete sequence of the human mucin MUC4: a putative cell membrane-associated mucin.	Pubmed	0.003173	1	0.009428	0.1001	1	1	MUC4
Pubmed	22739370	Oral vitamin A and retinoic acid supplementation stimulates antibody production and splenic Stra6 expression in tetanus toxoid-immunized mice.	Pubmed	0.003173	1	0.009428	0.1001	1	1	STRA6
Pubmed	30383070	Different expression patterns of carbonic anhydrase IX in oral lichen planus and leukoplakia.	Pubmed	0.003173	1	0.009428	0.1001	1	1	CA9
Pubmed	16958667	Mitochondrial glutathione: hepatocellular survival-death switch.	Pubmed	0.003173	1	0.009428	0.1001	1	1	TNF
Pubmed	21193224	Cell adhesion and communication proteins are differentially expressed in melanoma progression model.	Pubmed	0.003173	1	0.009428	0.1001	1	1	KLK6
Pubmed	15556936	Dimeric galectin-1 binds with high affinity to alpha2,3-sialylated and non-sialylated terminal N-acetyllactosamine units on surface-bound extended glycans.	Pubmed	0.003173	1	0.009428	0.1001	1	1	LGALS1
Pubmed	26036767	Soluble flagellin coimmunization attenuates Th1 priming to Salmonella and clearance by modulating dendritic cell activation and cytokine production.	Pubmed	0.003173	1	0.009428	0.1001	1	1	TNF
Pubmed	25614285	Wnt16 attenuates TGF?-induced chondrogenic transformation in vascular smooth muscle.	Pubmed	0.003173	1	0.009428	0.1001	1	1	WNT16
Pubmed	24301937	Association of the tumor necrosis factor-alpha -308G>A polymorphism with breast cancer in Mexican women.	Pubmed	0.003173	1	0.009428	0.1001	1	1	TNF
Pubmed	27354218	FAT10 Is Critical in Influenza A Virus Replication by Inhibiting Type I IFN.	Pubmed	0.003173	1	0.009428	0.1001	1	1	UBD
Pubmed	24790150	Soluble, but not transmembrane, TNF-? is required during influenza infection to limit the magnitude of immune responses and the extent of immunopathology.	Pubmed	0.003173	1	0.009428	0.1001	1	1	TNF
Pubmed	19214380	Widely varying TNF-alpha levels in patients with myasthenia gravis.	Pubmed	0.003173	1	0.009428	0.1001	1	1	TNF
Pubmed	24517517	Tumor necrosis factor haplotype diversity in Mestizo and native populations of Mexico.	Pubmed	0.003173	1	0.009428	0.1001	1	1	TNF
Pubmed	22366443	High stromal carbonic anhydrase IX expression is associated with nodal metastasis and decreased survival in patients with surgically-treated oral cavity squamous cell carcinoma.	Pubmed	0.003173	1	0.009428	0.1001	1	1	CA9
Pubmed	18768512	Tumor necrosis factor alpha extended haplotypes and risk of gastric carcinoma.	Pubmed	0.003173	1	0.009428	0.1001	1	1	TNF
Pubmed	29384866	Association between TNF-?-238G/A gene polymorphism and OCD susceptibility: A meta-analysis.	Pubmed	0.003173	1	0.009428	0.1001	1	1	TNF
Pubmed	14769714	Increased circulating endothelin-1 in rheumatic mitral stenosis: irrelevance to left atrial and pulmonary artery pressures.	Pubmed	0.003173	1	0.009428	0.1001	1	1	EDN1
Pubmed	25917572	The tumour necrosis factor-? 308G>A genetic polymorphism may contribute to the pathogenesis of acne: a meta-analysis.	Pubmed	0.003173	1	0.009428	0.1001	1	1	TNF
Pubmed	8371758	Negative regulation of T-cell receptor signalling by tyrosine protein kinase p50csk.	Pubmed	0.003173	1	0.009428	0.1001	1	1	LCK
Pubmed	23380069	p63RhoGEF-mediated formation of a single polarized lamellipodium is required for chemotactic migration in breast carcinoma cells.	Pubmed	0.003173	1	0.009428	0.1001	1	1	ARHGEF25
Pubmed	22461198	Expression pattern of tumor necrosis factor alpha in placentae of idiopathic fetal growth restriction.	Pubmed	0.003173	1	0.009428	0.1001	1	1	TNF
Pubmed	21183790	Tumor endothelin-1 enhances metastatic colonization of the lung in mouse xenograft models of bladder cancer.	Pubmed	0.003173	1	0.009428	0.1001	1	1	EDN1
Pubmed	12351556	Glycodelin levels in uterine flushings and in plasma of patients with leiomyomas and polyps: implications for implantation.	Pubmed	0.003173	1	0.009428	0.1001	1	1	PAEP
Pubmed	11798857	[Analysis of the polymorphisms of the AACT, ERAB and NACP genes in 15 patients with Alzheimer's disease].	Pubmed	0.003173	1	0.009428	0.1001	1	1	SERPINA3
Pubmed	9223416	Purification, cloning, and expression of human plasma hyaluronidase.	Pubmed	0.003173	1	0.009428	0.1001	1	1	HYAL1
Pubmed	26123584	Hepatic nutrient and hormonal regulation of the PANcreatic-DERived factor (PANDER) promoter.	Pubmed	0.003173	1	0.009428	0.1001	1	1	FAM3B
Pubmed	25479552	Inactivation of Fam20C in cells expressing type I collagen causes periodontal disease in mice.	Pubmed	0.003173	1	0.009428	0.1001	1	1	FAM20C
Pubmed	3257719	Immunochemical identification of the serine protease inhibitor alpha 1-antichymotrypsin in the brain amyloid deposits of Alzheimer's disease.	Pubmed	0.003173	1	0.009428	0.1001	1	1	SERPINA3
Pubmed	7938037	Expression of 25-hydroxyvitamin D3-24-hydroxylase mRNA in cultured human keratinocytes.	Pubmed	0.003173	1	0.009428	0.1001	1	1	CYP24A1
Pubmed	29845296	Lysyl oxidase-like 2 is highly expressed in colorectal cancer cells and promotes the development of colorectal cancer.	Pubmed	0.003173	1	0.009428	0.1001	1	1	LOXL2
Pubmed	6357783	Kidney and submaxillary gland renins are encoded by two non-allelic genes in Swiss mice.	Pubmed	0.003173	1	0.009428	0.1001	1	1	REN
Pubmed	21053371	Mutations and deletions in PCDH19 account for various familial or isolated epilepsies in females.	Pubmed	0.003173	1	0.009428	0.1001	1	1	PCDH19
Pubmed	22030022	Replacement of E-cadherin by N-cadherin in the mammary gland leads to fibrocystic changes and tumor formation.	Pubmed	0.003173	1	0.009428	0.1001	1	1	CDH2
Pubmed	12538692	TNF-alpha plus IFN-gamma induce connexin43 expression and formation of gap junctions between human monocytes/macrophages that enhance physiological responses.	Pubmed	0.003173	1	0.009428	0.1001	1	1	TNF
Pubmed	26988248	Cervical Cancer Stem Cells Selectively Overexpress HPV Oncoprotein E6 that Controls Stemness and Self-Renewal through Upregulation of HES1.	Pubmed	0.003173	1	0.009428	0.1001	1	1	HES1
Pubmed	20573209	Tumour necrosis factor-alpha expression in tumour islets confers a survival advantage in non-small cell lung cancer.	Pubmed	0.003173	1	0.009428	0.1001	1	1	TNF
Pubmed	23633581	The structure of cardiac troponin C regulatory domain with bound Cd2+ reveals a closed conformation and unique ion coordination.	Pubmed	0.003173	1	0.009428	0.1001	1	1	TNNC1
Pubmed	18028959	Decreased peripheral nerve damage after ischemia-reperfusion injury in mice lacking TNF-alpha.	Pubmed	0.003173	1	0.009428	0.1001	1	1	TNF
Pubmed	8198544	Regulation of fos-lacZ fusion gene expression in primary mouse epidermal keratinocytes isolated from transgenic mice.	Pubmed	0.003173	1	0.009428	0.1001	1	1	FOS
Pubmed	26303532	Evidence for Homodimerization of the c-Fos Transcription Factor in Live Cells Revealed by Fluorescence Microscopy and Computer Modeling.	Pubmed	0.003173	1	0.009428	0.1001	1	1	FOS
Pubmed	30137206	KLK6 protease accelerates skin tumor formation and progression.	Pubmed	0.003173	1	0.009428	0.1001	1	1	KLK6
Pubmed	26828122	The human colonic thiamine pyrophosphate transporter (hTPPT) is a glycoprotein and N-linked glycosylation is important for its function.	Pubmed	0.003173	1	0.009428	0.1001	1	1	SLC44A4
Pubmed	15648948	N-cadherin as an invasion promoter: a novel target for antitumor therapy?	Pubmed	0.003173	1	0.009428	0.1001	1	1	CDH2
Pubmed	29143117	The expression of VE-cadherin in breast cancer cells modulates cell dynamics as a function of tumor differentiation and promotes tumor-endothelial cell interactions.	Pubmed	0.003173	1	0.009428	0.1001	1	1	CDH5
Pubmed	2460293	Linkage relationships of the protein kinase C gamma gene which exclude it as a candidate for myotonic dystrophy.	Pubmed	0.003173	1	0.009428	0.1001	1	1	PRKCG
Pubmed	12162435	Tumor necrosis factor-alpha gene promoter polymorphism in coal workers' pneumoconiosis.	Pubmed	0.003173	1	0.009428	0.1001	1	1	TNF
Pubmed	14558090	Tumor necrosis factor alpha activation of the apoptotic cascade in murine articular chondrocytes is associated with the induction of metalloproteinases and specific pro-resorptive factors.	Pubmed	0.003173	1	0.009428	0.1001	1	1	TNF
Pubmed	16123319	A paracrine loop between adipocytes and macrophages aggravates inflammatory changes: role of free fatty acids and tumor necrosis factor alpha.	Pubmed	0.003173	1	0.009428	0.1001	1	1	TNF
Pubmed	23126425	Insulin-like growth factor-binding protein-6 and cancer.	Pubmed	0.003173	1	0.009428	0.1001	1	1	IGFBP6
Pubmed	16857800	MUC4 is a novel prognostic factor of extrahepatic bile duct carcinoma.	Pubmed	0.003173	1	0.009428	0.1001	1	1	MUC4
Pubmed	21756957	Polymorphism of tumor necrosis factor-? and interleukin-10 gene promoter region in chronic hepatitis C virus patients and their effect on pegylated interferon-? therapy response.	Pubmed	0.003173	1	0.009428	0.1001	1	1	TNF
Pubmed	18054319	Increased energy expenditure, dietary fat wasting, and resistance to diet-induced obesity in mice lacking renin.	Pubmed	0.003173	1	0.009428	0.1001	1	1	REN
Pubmed	29444773	Lung Function, Inflammation, and Endothelin-1 in Congenital Heart Disease-Associated Pulmonary Arterial Hypertension.	Pubmed	0.003173	1	0.009428	0.1001	1	1	EDN1
Pubmed	26214381	Hyaluronidase-1 Is Mainly Functional in the Upper Granular Layer, Close to the Epidermal Barrier.	Pubmed	0.003173	1	0.009428	0.1001	1	1	HYAL1
Pubmed	6090941	Stimulation of 3T3 cells induces transcription of the c-fos proto-oncogene.	Pubmed	0.003173	1	0.009428	0.1001	1	1	FOS
Pubmed	16428489	Expression of carbonic anhydrase IX in astrocytic tumors predicts poor prognosis.	Pubmed	0.003173	1	0.009428	0.1001	1	1	CA9
Pubmed	20307542	Comparative in vitro stimulation with lipopolysaccharide to study TNFalpha gene expression in fresh whole blood, fresh and frozen peripheral blood mononuclear cells.	Pubmed	0.003173	1	0.009428	0.1001	1	1	TNF
Pubmed	7502046	Inflammatory bowel disease and adenomas in mice expressing a dominant negative N-cadherin.	Pubmed	0.003173	1	0.009428	0.1001	1	1	CDH2
Pubmed	26562438	Deletion of Dual Specificity Phosphatase 1 Does Not Predispose Mice to Increased Spontaneous Osteoarthritis.	Pubmed	0.003173	1	0.009428	0.1001	1	1	DUSP1
Pubmed	16160014	Peyer patches are not required for acute graft-versus-host disease after myeloablative conditioning and murine allogeneic bone marrow transplantation.	Pubmed	0.003173	1	0.009428	0.1001	1	1	TNF
Pubmed	19222093	N-cadherin knock-down decreases invasiveness of esophageal squamous cell carcinoma in vitro.	Pubmed	0.003173	1	0.009428	0.1001	1	1	CDH2
Pubmed	30594602	Suppression of Tescalcin inhibits growth and metastasis in renal cell carcinoma via downregulating NHE1 and NF-kB signaling.	Pubmed	0.003173	1	0.009428	0.1001	1	1	TESC
Pubmed	27199456	Retinoic acid and sodium butyrate suppress the cardiac expression of hypertrophic markers and proinflammatory mediators in Npr1 gene-disrupted haplotype mice.	Pubmed	0.003173	1	0.009428	0.1001	1	1	NPR1
Pubmed	9177197	A new member of the tumor necrosis factor/nerve growth factor receptor family inhibits T cell receptor-induced apoptosis.	Pubmed	0.003173	1	0.009428	0.1001	1	1	TNFRSF18
Pubmed	2719964	Cloning and nucleotide sequence of a full-length cDNA for human 14 kDa beta-galactoside-binding lectin.	Pubmed	0.003173	1	0.009428	0.1001	1	1	LGALS1
Pubmed	17626836	Aerobic exercise attenuates inducible TNF production in humans.	Pubmed	0.003173	1	0.009428	0.1001	1	1	TNF
Pubmed	22027829	Monocyte-specific accessibility of a matrix attachment region in the tumor necrosis factor locus.	Pubmed	0.003173	1	0.009428	0.1001	1	1	TNF
Pubmed	24403490	TNF-? 308 G/A polymorphism and cervical intraepithelial neoplasia.	Pubmed	0.003173	1	0.009428	0.1001	1	1	TNF
Pubmed	10441215	Speculation on the lineage relationships among CD4(-)8(+) gut-derived T cells and their role(s).	Pubmed	0.003173	1	0.009428	0.1001	1	1	LCK
Pubmed	18534980	Tumor necrosis factor alpha inhibits oxidative phosphorylation through tyrosine phosphorylation at subunit I of cytochrome c oxidase.	Pubmed	0.003173	1	0.009428	0.1001	1	1	TNF
Pubmed	16320159	Endothelin-1 levels in patients with Paget's disease of bone.	Pubmed	0.003173	1	0.009428	0.1001	1	1	EDN1
Pubmed	24964765	Targeting pro-inflammatory cytokines following joint injury: acute intra-articular inhibition of interleukin-1 following knee injury prevents post-traumatic arthritis.	Pubmed	0.003173	1	0.009428	0.1001	1	1	TNF
Pubmed	22596259	Osteoblastic N-cadherin is not required for microenvironmental support and regulation of hematopoietic stem and progenitor cells.	Pubmed	0.003173	1	0.009428	0.1001	1	1	CDH2
Pubmed	24318812	Detection and monitoring of microRNA expression in developing mouse brain and fixed brain cryosections.	Pubmed	0.003173	1	0.009428	0.1001	1	1	NES
Pubmed	15127288	Nestin, a neuroectodermal stem cell marker molecule, is expressed in Leydig cells of the human testis and in some specific cell types from human testicular tumours.	Pubmed	0.003173	1	0.009428	0.1001	1	1	NES
Pubmed	25010841	Effect of feeding behavior on circadian regulation of endothelin expression in mouse colon.	Pubmed	0.003173	1	0.009428	0.1001	1	1	EDN1
Pubmed	21186078	Dendritic cells engineered to express GITRL enhance therapeutic immunity in murine Lewis lung carcinoma.	Pubmed	0.003173	1	0.009428	0.1001	1	1	TNFSF18
Pubmed	21269521	Galectin-1 is expressed in early-type neural progenitor cells and down-regulates neurogenesis in the adult hippocampus.	Pubmed	0.003173	1	0.009428	0.1001	1	1	LGALS1
Pubmed	20543567	The retinal dehydrogenase/reductase retSDR1/DHRS3 gene is activated by p53 and p63 but not by mutants derived from tumors or EEC/ADULT malformation syndromes.	Pubmed	0.003173	1	0.009428	0.1001	1	1	DHRS3
Pubmed	15104672	Polymorphisms in the TNFA gene promoter region show evidence of strong linkage disequilibrium with HLA and are associated with delayed neutrophil engraftment in unrelated donor hematopoietic stem cell transplantation.	Pubmed	0.003173	1	0.009428	0.1001	1	1	TNF
Pubmed	15078099	Novel metabolism of 1 alpha,25-dihydroxyvitamin D3 with C24-C25 bond cleavage catalyzed by human CYP24A1.	Pubmed	0.003173	1	0.009428	0.1001	1	1	CYP24A1
Pubmed	29588370	Intrinsic properties and plasma membrane trafficking route of Src family kinase SH4 domains sensitive to retargeting by HIV-1 Nef.	Pubmed	0.003173	1	0.009428	0.1001	1	1	LCK
Pubmed	22272609	The association of ACT -17 A/T polymorphism with Alzheimer's disease: a meta-analysis.	Pubmed	0.003173	1	0.009428	0.1001	1	1	SERPINA3
Pubmed	12478609	Neural cell adhesion molecule-mediated neurite outgrowth is repressed by overexpression of HES-1.	Pubmed	0.003173	1	0.009428	0.1001	1	1	HES1
Pubmed	20301560	Congenital Contractural Arachnodactyly	Pubmed	0.003173	1	0.009428	0.1001	1	1	FBN2
Pubmed	8872948	Expression of the 14 kDa galactose-binding protein, galectin-1, on human tubular epithelial cells.	Pubmed	0.003173	1	0.009428	0.1001	1	1	LGALS1
Pubmed	26722496	Association between tumor necrosis factor-? gene polymorphisms and diffuse large B-cell lymphoma in Chinese Han population: evidence from two center case-control study and a meta-analysis.	Pubmed	0.003173	1	0.009428	0.1001	1	1	TNF
Pubmed	21482739	Autoantibody-mediated IL-6-dependent endothelin-1 elevation underlies pathogenesis in a mouse model of preeclampsia.	Pubmed	0.003173	1	0.009428	0.1001	1	1	EDN1
Pubmed	1515112	Crystallization and preliminary X-ray analysis of human endothelin.	Pubmed	0.003173	1	0.009428	0.1001	1	1	EDN1
Pubmed	25762184	Association of TNF-? with impaired migration capacity of mesenchymal stem cells in patients with systemic lupus erythematosus.	Pubmed	0.003173	1	0.009428	0.1001	1	1	TNF
Pubmed	22553409	KISS-1 inhibits the proliferation and invasion of gastric carcinoma cells.	Pubmed	0.003173	1	0.009428	0.1001	1	1	KISS1
Pubmed	10517960	Learning abilities, NGF and BDNF brain levels in two lines of TNF-alpha transgenic mice, one characterized by neurological disorders, the other phenotypically normal.	Pubmed	0.003173	1	0.009428	0.1001	1	1	TNF
Pubmed	6095465	Mouse kidney renin gene is on chromosome one.	Pubmed	0.003173	1	0.009428	0.1001	1	1	REN
Pubmed	11385718	First mutation in cardiac troponin C, L29Q, in a patient with hypertrophic cardiomyopathy.	Pubmed	0.003173	1	0.009428	0.1001	1	1	TNNC1
Pubmed	2025648	Structure and expression of the negative growth factor mouse beta-galactoside binding protein gene.	Pubmed	0.003173	1	0.009428	0.1001	1	1	LGALS1
Pubmed	16253995	Defective tumor necrosis factor-alpha-dependent control of astrocyte glutamate release in a transgenic mouse model of Alzheimer disease.	Pubmed	0.003173	1	0.009428	0.1001	1	1	TNF
Pubmed	16018581	Neurochemical changes in LPA1 receptor deficient mice--a putative model of schizophrenia.	Pubmed	0.003173	1	0.009428	0.1001	1	1	LPAR1
Pubmed	18292233	Regulation of arterial-venous differences in tumor necrosis factor responsiveness of endothelial cells by anatomic context.	Pubmed	0.003173	1	0.009428	0.1001	1	1	TNF
Pubmed	26943773	Identification of FGF19 as a prognostic marker and potential driver gene of lung squamous cell carcinomas in Chinese smoking patients.	Pubmed	0.003173	1	0.009428	0.1001	1	1	FGF19
Pubmed	18840428	TNF-alpha deficiency accelerates renal tubular interstitial fibrosis in the late stage of ureteral obstruction.	Pubmed	0.003173	1	0.009428	0.1001	1	1	TNF
Pubmed	12736712	Late-onset obesity in mice transgenic for the human renin gene.	Pubmed	0.003173	1	0.009428	0.1001	1	1	REN
Pubmed	20977730	IGFBP-rP1, a potential molecule associated with colon cancer differentiation.	Pubmed	0.003173	1	0.009428	0.1001	1	1	IGFBP7
Pubmed	29845638	Lysyl oxidase-like-2 mutations and reduced mRNA and protein expression in mid-dermal elastolysis.	Pubmed	0.003173	1	0.009428	0.1001	1	1	LOXL2
Pubmed	23284977	Increased Tumor Necrosis Factor (TNF)-? and its promoter polymorphisms correlate with disease progression and higher susceptibility towards vitiligo.	Pubmed	0.003173	1	0.009428	0.1001	1	1	TNF
Pubmed	25802982	Arc expression identifies the lateral amygdala fear memory trace.	Pubmed	0.003173	1	0.009428	0.1001	1	1	ARC
Pubmed	16391465	Tumor necrosis factor-alpha gene G-308A polymorphism is a risk factor for the development of membranous glomerulonephritis.	Pubmed	0.003173	1	0.009428	0.1001	1	1	TNF
Pubmed	1351710	Mucin 4 (MUC4) gene: regional assignment (3q29) and RFLP analysis.	Pubmed	0.003173	1	0.009428	0.1001	1	1	MUC4
Pubmed	15486019	Advanced vaginal opening and precocious activation of the reproductive axis by KiSS-1 peptide, the endogenous ligand of GPR54.	Pubmed	0.003173	1	0.009428	0.1001	1	1	KISS1
Pubmed	28833496	Expression of nestin in embryonic tissues and its effects on clinicopathological characteristics of patients with placenta previa.	Pubmed	0.003173	1	0.009428	0.1001	1	1	NES
Pubmed	27775441	CA9 as a biomarker in preoperative biopsy of small solid renal masses for diagnosis of clear cell renal cell carcinoma.	Pubmed	0.003173	1	0.009428	0.1001	1	1	CA9
Pubmed	29779281	[Effects of tumor necrosis factor-? on osteogenic differentiation and Notch signaling pathway in human periodontal ligament stem cells].	Pubmed	0.003173	1	0.009428	0.1001	1	1	TNF
Pubmed	30499665	Extracellular Processing of Lysyl Oxidase-like 2 and Its Effect on Amine Oxidase Activity.	Pubmed	0.003173	1	0.009428	0.1001	1	1	LOXL2
Pubmed	19028980	PI3K gamma-deficient mice have reduced levels of allergen-induced eosinophilic inflammation and airway remodeling.	Pubmed	0.003173	1	0.009428	0.1001	1	1	PIK3CG
Pubmed	2383549	Human splenic galaptin: physicochemical characterization.	Pubmed	0.003173	1	0.009428	0.1001	1	1	LGALS1
Pubmed	12904579	Nestin expression in hair follicle sheath progenitor cells.	Pubmed	0.003173	1	0.009428	0.1001	1	1	NES
Pubmed	25404384	Calretinin-positive L5a pyramidal neurons in the development of the paralemniscal pathway in the barrel cortex.	Pubmed	0.003173	1	0.009428	0.1001	1	1	CALB2
Pubmed	24688071	Tumor necrosis factor ? is associated with viral control and early disease progression in patients with HIV type 1 infection.	Pubmed	0.003173	1	0.009428	0.1001	1	1	TNF
Pubmed	17449724	Expression of human GITRL on myeloid dendritic cells enhances their immunostimulatory function but does not abrogate the suppressive effect of CD4+CD25+ regulatory T cells.	Pubmed	0.003173	1	0.009428	0.1001	1	1	TNFSF18
Pubmed	29702281	Intestinal dysbacteriosis potentiates ovalbumin-induced allergic airway inflammation by inhibiting microRNA-130a to upregulate tumor necrosis factor ?.	Pubmed	0.003173	1	0.009428	0.1001	1	1	TNF
Pubmed	24175285	The predictive prognostic values of serum TNF-? in comparison to SOFA score monitoring in critically ill patients.	Pubmed	0.003173	1	0.009428	0.1001	1	1	TNF
Pubmed	23358739	Associations of genetic polymorphisms in the renin-angiotensin system with central aortic and ambulatory blood pressure in type 2 diabetic patients.	Pubmed	0.003173	1	0.009428	0.1001	1	1	REN
Pubmed	23464624	The ANF-RGC gene motif (669)WTAPELL(675) is vital for blood pressure regulation: biochemical mechanism.	Pubmed	0.003173	1	0.009428	0.1001	1	1	NPR1
Pubmed	21228929	Effect of exogenous galectin-1 on leukocyte migration: modulation of cytokine levels and adhesion molecules.	Pubmed	0.003173	1	0.009428	0.1001	1	1	LGALS1
Pubmed	21827914	Spinocerebellar ataxia type 14.	Pubmed	0.003173	1	0.009428	0.1001	1	1	PRKCG
Pubmed	20591973	CYP24A1 inhibition enhances the antitumor activity of calcitriol.	Pubmed	0.003173	1	0.009428	0.1001	1	1	CYP24A1
Pubmed	23439433	PI3K p110? overexpression in idiopathic pulmonary fibrosis lung tissue and fibroblast cells: in vitro effects of its inhibition.	Pubmed	0.003173	1	0.009428	0.1001	1	1	PIK3CG
Pubmed	11861275	Bone marrow progenitor cell reserve and function and stromal cell function are defective in rheumatoid arthritis: evidence for a tumor necrosis factor alpha-mediated effect.	Pubmed	0.003173	1	0.009428	0.1001	1	1	TNF
Pubmed	18266230	Murine TNF(DeltaARE) Crohn's disease model displays diminished expression of intestinal Ca2+ transporters.	Pubmed	0.003173	1	0.009428	0.1001	1	1	TNF
Pubmed	2456771	Interactions in vitro and in vivo between human and porcine cationic pancreatic elastase and plasma protease inhibitors.	Pubmed	0.003173	1	0.009428	0.1001	1	1	SERPINA3
Pubmed	28963676	Genetic variants of tumor necrosis factor-? -308G/A (rs1800629) but not Toll-interacting proteins or vitamin D receptor genes enhances susceptibility and severity of malaria infection.	Pubmed	0.003173	1	0.009428	0.1001	1	1	TNF
Pubmed	20012441	Association of the tumor necrosis factor-alpha -308 G/A polymorphism with nasal polyposis.	Pubmed	0.003173	1	0.009428	0.1001	1	1	TNF
Pubmed	23389289	Galectin-1 promotes lung cancer tumor metastasis by potentiating integrin ?6?4 and Notch1/Jagged2 signaling pathway.	Pubmed	0.003173	1	0.009428	0.1001	1	1	LGALS1
Pubmed	22105367	Role of MUC4-NIDO domain in the MUC4-mediated metastasis of pancreatic cancer cells.	Pubmed	0.003173	1	0.009428	0.1001	1	1	MUC4
Pubmed	26293907	Expression of hepatic Fibroblast Growth Factor 19 is enhanced in Primary Biliary Cirrhosis and correlates with severity of the disease.	Pubmed	0.003173	1	0.009428	0.1001	1	1	FGF19
Pubmed	17515611	Epigenetic regulation of tumor necrosis factor alpha.	Pubmed	0.003173	1	0.009428	0.1001	1	1	TNF
Pubmed	20649878	Nestin is a novel marker for renal tubulointerstitial injury in immunoglobulin A nephropathy.	Pubmed	0.003173	1	0.009428	0.1001	1	1	NES
Pubmed	23069668	Expression pattern of leucine-rich repeat neuronal protein 4 in adult mouse dorsal root ganglia.	Pubmed	0.003173	1	0.009428	0.1001	1	1	LRRN4
Pubmed	18581940	Immune function during and after 60 min of moderate exercise wearing protective clothing.	Pubmed	0.003173	1	0.009428	0.1001	1	1	TNF
Pubmed	29654172	Genetic susceptibility of five tagSNPs in the endothelin-1 (	Pubmed	0.003173	1	0.009428	0.1001	1	1	EDN1
Pubmed	11549717	Regulation of Schwann cell morphology and adhesion by receptor-mediated lysophosphatidic acid signaling.	Pubmed	0.003173	1	0.009428	0.1001	1	1	LPAR1
Pubmed	26775567	Aldosterone alters the chromatin structure of the murine endothelin-1 gene.	Pubmed	0.003173	1	0.009428	0.1001	1	1	EDN1
Pubmed	22333607	[Expression pattern and clinical significance of hairy enhancer of split 1 in colorectal cancer].	Pubmed	0.003173	1	0.009428	0.1001	1	1	HES1
Pubmed	30300401	Association of tumour necrosis factor-? (TNF-?) gene polymorphisms (-308 G>A and -238 G>A) and the risk of severe dengue: A meta-analysis and trial sequential analysis.	Pubmed	0.003173	1	0.009428	0.1001	1	1	TNF
Pubmed	20875751	Splicing variants of carbonic anhydrase IX in bladder cancer and urine sediments.	Pubmed	0.003173	1	0.009428	0.1001	1	1	CA9
Pubmed	11067948	Specific deficiency of p56lck expression in T lymphocytes from type 1 diabetic patients.	Pubmed	0.003173	1	0.009428	0.1001	1	1	LCK
Pubmed	16952987	Rheumatoid arthritis is associated with increased aortic pulse-wave velocity, which is reduced by anti-tumor necrosis factor-alpha therapy.	Pubmed	0.003173	1	0.009428	0.1001	1	1	TNF
Pubmed	9864160	The vascular endothelial-cadherin promoter directs endothelial-specific expression in transgenic mice.	Pubmed	0.003173	1	0.009428	0.1001	1	1	CDH5
Pubmed	17171665	Evaluation of association of SNPs in the TNF alpha gene region with schizophrenia.	Pubmed	0.003173	1	0.009428	0.1001	1	1	TNF
Pubmed	12420104	Differential TNFalpha mRNA regulation detected in the epidermis of leprosy patients.	Pubmed	0.003173	1	0.009428	0.1001	1	1	TNF
Pubmed	14654378	Tumor necrosis factor-induced protection of the murine heart is independent of p38-MAPK activation.	Pubmed	0.003173	1	0.009428	0.1001	1	1	TNF
Pubmed	23670949	The role of placental protein 14 in the pathogenesis of endometriosis.	Pubmed	0.003173	1	0.009428	0.1001	1	1	PAEP
Pubmed	21573932	Tumor necrosis factor-? is associated with positive lymph node status in patients with recurrence of colorectal cancer-indications for anti-TNF-? agents in cancer treatment.	Pubmed	0.003173	1	0.009428	0.1001	1	1	TNF
Pubmed	25139105	HES1 as an independent prognostic marker in esophageal squamous cell carcinoma.	Pubmed	0.003173	1	0.009428	0.1001	1	1	HES1
Pubmed	23701779	A study of calretinin in Hirschsprung pathology, particularly in total colonic aganglionosis.	Pubmed	0.003173	1	0.009428	0.1001	1	1	CALB2
Pubmed	12933883	Tumor necrosis factor alpha is a key mediator of gut inflammation seen in amebic colitis in human intestine in the SCID mouse-human intestinal xenograft model of disease.	Pubmed	0.003173	1	0.009428	0.1001	1	1	TNF
Pubmed	12080069	Glia- and neuron-specific expression of the renin-angiotensin system in brain alters blood pressure, water intake, and salt preference.	Pubmed	0.003173	1	0.009428	0.1001	1	1	REN
Pubmed	28025644	TNF? Affects Ciliary Beat Response to Increased Viscosity in Human Pediatric Airway Epithelium.	Pubmed	0.003173	1	0.009428	0.1001	1	1	TNF
Pubmed	23187741	N-cadherin regulates osteogenesis and migration of bone marrow-derived mesenchymal stem cells.	Pubmed	0.003173	1	0.009428	0.1001	1	1	CDH2
Pubmed	22906661	IGFBP7 promoter methylation and gene expression analysis in prostate cancer.	Pubmed	0.003173	1	0.009428	0.1001	1	1	IGFBP7
Pubmed	7959764	Structure of the human N-cadherin gene: YAC analysis and fine chromosomal mapping to 18q11.2.	Pubmed	0.003173	1	0.009428	0.1001	1	1	CDH2
Pubmed	25605182	Prognostic significance of Nestin expression in pT1 high- grade bladder urothelial carcinoma patients treated with intravesical BCG.	Pubmed	0.003173	1	0.009428	0.1001	1	1	NES
Pubmed	22815954	Daily scheduled high fat meals moderately entrain behavioral anticipatory activity, body temperature, and hypothalamic c-Fos activation.	Pubmed	0.003173	1	0.009428	0.1001	1	1	FOS
Pubmed	21094815	Tumor necrosis factor alpha promoter polymorphism in posttransplantation diabetes mellitus of renal transplant recipients.	Pubmed	0.003173	1	0.009428	0.1001	1	1	TNF
Pubmed	14623370	Association of tumor necrosis factor alpha gene -G308A polymorphism with schizophrenia.	Pubmed	0.003173	1	0.009428	0.1001	1	1	TNF
Pubmed	8106404	Isolation and characterization of a human dual specificity protein-tyrosine phosphatase gene.	Pubmed	0.003173	1	0.009428	0.1001	1	1	DUSP1
Pubmed	23709172	Paralemmin-1 is expressed in lymphatic endothelial cells and modulates cell migration, cell maturation and tumor lymphangiogenesis.	Pubmed	0.003173	1	0.009428	0.1001	1	1	PALM
Pubmed	29420785	Interaction of receptor type of protein tyrosine phosphatase sigma (RPTP?) with a glycosaminoglycan library.	Pubmed	0.003173	1	0.009428	0.1001	1	1	PTPRS
Pubmed	22711844	SNPs in the TNF-? gene promoter associated with Behcet's disease in Moroccan patients.	Pubmed	0.003173	1	0.009428	0.1001	1	1	TNF
Pubmed	23349721	Infection-induced bystander-apoptosis of monocytes is TNF-alpha-mediated.	Pubmed	0.003173	1	0.009428	0.1001	1	1	TNF
Pubmed	8139546	Oncogenic activation of the Lck protein accompanies translocation of the LCK gene in the human HSB2 T-cell leukemia.	Pubmed	0.003173	1	0.009428	0.1001	1	1	LCK
Pubmed	9370058	Differential expression of calretinin, calbindin D28K and parvalbumin in the developing human cerebellum.	Pubmed	0.003173	1	0.009428	0.1001	1	1	CALB2
Pubmed	25084035	Hes1, a Notch signaling downstream target, regulates adult hippocampal neurogenesis following traumatic brain injury.	Pubmed	0.003173	1	0.009428	0.1001	1	1	HES1
Pubmed	23074198	Function of carbonic anhydrase IX in glioblastoma multiforme.	Pubmed	0.003173	1	0.009428	0.1001	1	1	CA9
Pubmed	17955442	Delayed role of tumor necrosis factor- alpha in overcoming the effects of pertussis toxin.	Pubmed	0.003173	1	0.009428	0.1001	1	1	TNF
Pubmed	7547689	The protein tyrosine kinase p56lck regulates TCR expression and T cell selection.	Pubmed	0.003173	1	0.009428	0.1001	1	1	LCK
Pubmed	24436269	Immunohistochemical reevaluation of carbonic anhydrase IX (CA IX) expression in tumors and normal tissues.	Pubmed	0.003173	1	0.009428	0.1001	1	1	CA9
Pubmed	11886974	Tumour necrosis factor alpha G-->A -238 and G-->A -308 polymorphisms in juvenile idiopathic arthritis.	Pubmed	0.003173	1	0.009428	0.1001	1	1	TNF
Pubmed	21113146	Galectin-1 sensitizes carcinoma cells to anoikis via the fibronectin receptor ?5?1-integrin.	Pubmed	0.003173	1	0.009428	0.1001	1	1	LGALS1
Pubmed	19707218	Targeted overexpression of endothelin-1 in astrocytes leads to more severe cytotoxic brain edema and higher mortality.	Pubmed	0.003173	1	0.009428	0.1001	1	1	EDN1
Pubmed	9294222	FosB mutant mice: loss of chronic cocaine induction of Fos-related proteins and heightened sensitivity to cocaine's psychomotor and rewarding effects.	Pubmed	0.003173	1	0.009428	0.1001	1	1	FOSB
Pubmed	25729992	TNF-?G-308A polymorphism is associated with insulin resistance: a meta-analysis.	Pubmed	0.003173	1	0.009428	0.1001	1	1	TNF
Pubmed	29281999	Invasive micropapillary carcinoma of the breast overexpresses MUC4 and is associated with poor outcome to adjuvant trastuzumab in HER2-positive breast cancer.	Pubmed	0.003173	1	0.009428	0.1001	1	1	MUC4
Pubmed	26157131	Selective Involvement of the Checkpoint Regulator VISTA in Suppression of B-Cell, but Not T-Cell, Responsiveness by Monocytic Myeloid-Derived Suppressor Cells from Mice Infected with an Immunodeficiency-Causing Retrovirus.	Pubmed	0.003173	1	0.009428	0.1001	1	1	VSIR
Pubmed	30832661	Tumor endothelial cell-derived cadherin-2 promotes angiogenesis and has prognostic significance for lung adenocarcinoma.	Pubmed	0.003173	1	0.009428	0.1001	1	1	CDH2
Pubmed	22911397	Activated tumor-infiltrating CD4+ regulatory T cells restrain antitumor immunity in patients with primary or metastatic liver cancer.	Pubmed	0.003173	1	0.009428	0.1001	1	1	TNFRSF18
Pubmed	21885496	Relation of HLA-B27, tumor necrosis factor-? promoter gene polymorphisms, and T cell cytokine production in ankylosing spondylitis -- a comprehensive genotype-phenotype analysis from an observational cohort.	Pubmed	0.003173	1	0.009428	0.1001	1	1	TNF
Pubmed	12871582	Alpha-1B adrenergic receptor knockout mice are protected against methamphetamine toxicity.	Pubmed	0.003173	1	0.009428	0.1001	1	1	ADRA1B
Pubmed	25422905	The dimeric crystal structure of the human fertility lipocalin glycodelin reveals a protein scaffold for the presentation of complex glycans.	Pubmed	0.003173	1	0.009428	0.1001	1	1	PAEP
Pubmed	25345870	Inappropriately elevated endothelin-1 plays a role in the pathogenesis of intradialytic hypertension.	Pubmed	0.003173	1	0.009428	0.1001	1	1	EDN1
Pubmed	20980264	TNF-alpha induces macroautophagy and regulates MHC class II expression in human skeletal muscle cells.	Pubmed	0.003173	1	0.009428	0.1001	1	1	TNF
Pubmed	12644968	Missense mutations in the regulatory domain of PKC gamma: a new mechanism for dominant nonepisodic cerebellar ataxia.	Pubmed	0.003173	1	0.009428	0.1001	1	1	PRKCG
Pubmed	27966446	VE-cadherin RGD motifs promote metastasis and constitute a potential therapeutic target in melanoma and breast cancers.	Pubmed	0.003173	1	0.009428	0.1001	1	1	CDH5
Pubmed	30660961	Evidence for activated Lck protein tyrosine kinase as the driver of proliferation in acute myeloid leukemia cell, CTV-1.	Pubmed	0.003173	1	0.009428	0.1001	1	1	LCK
Pubmed	20566664	Targeted disruption of pancreatic-derived factor (PANDER, FAM3B) impairs pancreatic beta-cell function.	Pubmed	0.003173	1	0.009428	0.1001	1	1	FAM3B
Pubmed	23565184	Association of endothelin-1 expression and cartilaginous endplate degeneration in humans.	Pubmed	0.003173	1	0.009428	0.1001	1	1	EDN1
Pubmed	21040219	Expression of IGFBP7 in acute leukemia is regulated by DNA methylation.	Pubmed	0.003173	1	0.009428	0.1001	1	1	IGFBP7
Pubmed	30279475	Dysregulation of the endothelin pathway in lymphangioleiomyomatosis with no direct effect on cell proliferation and migration.	Pubmed	0.003173	1	0.009428	0.1001	1	1	EDN1
Pubmed	18567016	Functional analysis of an ADAMTS10 signal peptide mutation in Weill-Marchesani syndrome demonstrates a long-range effect on secretion of the full-length enzyme.	Pubmed	0.003173	1	0.009428	0.1001	1	1	ADAMTS10
Pubmed	25854696	FGF19 promotes progression of prostate cancer.	Pubmed	0.003173	1	0.009428	0.1001	1	1	FGF19
Pubmed	16340448	-238 G>A polymorphism of tumor necrosis factor alpha gene (TNFA) is associated with alcoholic liver cirrhosis in alcoholic Spanish men.	Pubmed	0.003173	1	0.009428	0.1001	1	1	TNF
Pubmed	8992885	Human protein tyrosine phosphatase-sigma: alternative splicing and inhibition by bisphosphonates.	Pubmed	0.003173	1	0.009428	0.1001	1	1	PTPRS
Pubmed	27036916	TNF-? and Macrophages Are Critical for Respiratory Syncytial Virus-Induced Exacerbations in a Mouse Model of Allergic Airways Disease.	Pubmed	0.003173	1	0.009428	0.1001	1	1	TNF
Pubmed	12040339	Association of a novel single nucleotide polymorphism of the prostacyclin synthase gene with myocardial infarction.	Pubmed	0.003173	1	0.009428	0.1001	1	1	PTGIS
Pubmed	22057071	Association of tumor necrosis factor-alpha gene polymorphisms with juvenile systemic lupus erythematosus nephritis in a cohort of egyptian patients.	Pubmed	0.003173	1	0.009428	0.1001	1	1	TNF
Pubmed	24436325	Association of renin and aldosterone with ethnicity and blood pressure: the Multi-Ethnic Study of Atherosclerosis.	Pubmed	0.003173	1	0.009428	0.1001	1	1	REN
Pubmed	28943105	A549 cells as a model to study endogenous LPA	Pubmed	0.003173	1	0.009428	0.1001	1	1	LPAR1
Pubmed	10970730	Mutation screening of the chromosome 8q24.3-human activity-regulated cytoskeleton-associated gene (ARC) in idiopathic generalized epilepsy.	Pubmed	0.003173	1	0.009428	0.1001	1	1	ARC
Pubmed	20596903	Etanercept reduces matrix metalloproteinase-9 level in children with polyarticular juvenile idiopathic arthritis and TNF-alpha-308GG genotype.	Pubmed	0.003173	1	0.009428	0.1001	1	1	TNF
Pubmed	27861355	Expression of preoperative KISS1 gene in tumor tissue with epithelial ovarian cancer and its prognostic value.	Pubmed	0.003173	1	0.009428	0.1001	1	1	KISS1
Pubmed	28619711	IGFBP7 Deletion Promotes Hepatocellular Carcinoma.	Pubmed	0.003173	1	0.009428	0.1001	1	1	IGFBP7
Pubmed	12847237	Regulation of murine inflammatory bowel disease by CD25+ and CD25- CD4+ glucocorticoid-induced TNF receptor family-related gene+ regulatory T cells.	Pubmed	0.003173	1	0.009428	0.1001	1	1	TNFRSF18
Pubmed	23685711	Intramuscular myxoma of the buttock mimicking low-grade fibromyxoid sarcoma: diagnostic usefulness of MUC4 expression.	Pubmed	0.003173	1	0.009428	0.1001	1	1	MUC4
Pubmed	21801589	Endothelinergic signaling during recovery of brain cortical lesions.	Pubmed	0.003173	1	0.009428	0.1001	1	1	EDN1
Pubmed	22223068	Angiotensin II induces tumor necrosis factor-? expression and release from cultured human podocytes.	Pubmed	0.003173	1	0.009428	0.1001	1	1	TNF
Pubmed	19233868	Contrasting effects of steroids and angiotensin-converting-enzyme inhibitors in a mouse model of dystrophin-deficient cardiomyopathy.	Pubmed	0.003173	1	0.009428	0.1001	1	1	TNF
Pubmed	22634314	Forced expression of stabilized c-Fos in dendritic cells reduces cytokine production and immune responses in vivo.	Pubmed	0.003173	1	0.009428	0.1001	1	1	FOS
Pubmed	24737069	Stromal expression of carbonic anhydrase IX in esophageal cancer.	Pubmed	0.003173	1	0.009428	0.1001	1	1	CA9
Pubmed	28440462	Imperatorin efficiently blocks TNF-?-mediated activation of ROS/PI3K/Akt/NF-?B pathway.	Pubmed	0.003173	1	0.009428	0.1001	1	1	TNF
Pubmed	24463938	Erythropoietin-induced hypertension and vascular injury in mice overexpressing human endothelin-1: exercise attenuated hypertension, oxidative stress, inflammation and immune response.	Pubmed	0.003173	1	0.009428	0.1001	1	1	EDN1
Pubmed	23626784	Prognostic significance of twist and N-cadherin expression in NSCLC.	Pubmed	0.003173	1	0.009428	0.1001	1	1	CDH2
Pubmed	17513720	An essential role for TNF in modulating thresholds for survival, activation, and tolerance of CD8+ T cells.	Pubmed	0.003173	1	0.009428	0.1001	1	1	TNF
Pubmed	20074664	The lectin-like domain of TNF protects from listeriolysin-induced hyperpermeability in human pulmonary microvascular endothelial cells - a crucial role for protein kinase C-alpha inhibition.	Pubmed	0.003173	1	0.009428	0.1001	1	1	TNF
Pubmed	18989801	TNF gene polymorphisms in Graves' disease: TNF-308 A/G meta-analysis.	Pubmed	0.003173	1	0.009428	0.1001	1	1	TNF
Pubmed	15084940	Non-HLA immunogenetic polymorphisms and the risk of complications after allogeneic hemopoietic stem-cell transplantation.	Pubmed	0.003173	1	0.009428	0.1001	1	1	TNF
Pubmed	16337490	Association between combined properdin and mannose-binding lectin deficiency and infection with Neisseria meningitidis.	Pubmed	0.003173	1	0.009428	0.1001	1	1	CFP
Pubmed	21420089	TNFA -308 (rs1800629) polymorphism is associated with a higher risk of cardiovascular disease in patients with rheumatoid arthritis.	Pubmed	0.003173	1	0.009428	0.1001	1	1	TNF
Pubmed	16720636	The -308 tumour necrosis factor-alpha gene polymorphism predicts therapeutic response to TNFalpha-blockers in rheumatoid arthritis and spondyloarthritis patients.	Pubmed	0.003173	1	0.009428	0.1001	1	1	TNF
Pubmed	17489738	Connective tissue growth factor (CTGF) promotes activated mesangial cell survival via up-regulation of mitogen-activated protein kinase phosphatase-1 (MKP-1).	Pubmed	0.003173	1	0.009428	0.1001	1	1	DUSP1
Pubmed	19564335	Hypoxia-induced expression of carbonic anhydrase 9 is dependent on the unfolded protein response.	Pubmed	0.003173	1	0.009428	0.1001	1	1	CA9
Pubmed	15972675	Novel innate immune functions for galectin-1: galectin-1 inhibits cell fusion by Nipah virus envelope glycoproteins and augments dendritic cell secretion of proinflammatory cytokines.	Pubmed	0.003173	1	0.009428	0.1001	1	1	LGALS1
Pubmed	27425626	EDN1 Gene Variant is Associated with Neonatal Persistent Pulmonary Hypertension.	Pubmed	0.003173	1	0.009428	0.1001	1	1	EDN1
Pubmed	18372199	Role of cytokines in mediating mechanical hypernociception in a model of delayed-type hypersensitivity in mice.	Pubmed	0.003173	1	0.009428	0.1001	1	1	TNF
Pubmed	19854615	Calretinin immunoreactivity in focal cortical dysplasias and in non-malformed epileptic cortex.	Pubmed	0.003173	1	0.009428	0.1001	1	1	CALB2
Pubmed	20657665	Endothelial galectin-1 binds to specific glycans on nipah virus fusion protein and inhibits maturation, mobility, and function to block syncytia formation.	Pubmed	0.003173	1	0.009428	0.1001	1	1	LGALS1
Pubmed	26722602	Genetic polymorphisms of the TNF-?-308G/A are associated with metabolic syndrome in asthmatic patients from Hebei province, China.	Pubmed	0.003173	1	0.009428	0.1001	1	1	TNF
Pubmed	28925561	Nestin-expressing cell types in the temporal lobe and hippocampus: Morphology, differentiation, and proliferative capacity.	Pubmed	0.003173	1	0.009428	0.1001	1	1	NES
Pubmed	31132515	Association of TNF-? gene alterations (c.-238G>A, c.-308G>A, c.-857C>T, c.-863C>A) with primary glaucoma in north Indian cohort.	Pubmed	0.003173	1	0.009428	0.1001	1	1	TNF
Pubmed	21908890	Systemic levels of endothelin correlate with systemic inflammation and not with myocardial injury or left ventricular ejection fraction in patients undergoing percutaneous coronary intervention and on-pump coronary artery bypass grafting.	Pubmed	0.003173	1	0.009428	0.1001	1	1	EDN1
Pubmed	28703132	Association of a functional TNF variant with Plasmodium falciparum parasitaemia in a congolese population.	Pubmed	0.003173	1	0.009428	0.1001	1	1	TNF
Pubmed	23601741	Role of G308 promoter variant of tumor necrosis factor alpha gene on weight loss and metabolic parameters after a high monounsaturated versus a high polyunsaturated fat hypocaloric diets.	Pubmed	0.003173	1	0.009428	0.1001	1	1	TNF
Pubmed	16720574	Tumor necrosis factor-alpha induces neurotoxicity via glutamate release from hemichannels of activated microglia in an autocrine manner.	Pubmed	0.003173	1	0.009428	0.1001	1	1	TNF
Pubmed	18930767	In vivo expansion of CD4+Foxp3+ regulatory T cells mediated by GITR molecules.	Pubmed	0.003173	1	0.009428	0.1001	1	1	TNFRSF18
Pubmed	8125160	Aging- and growth-dependent modulation of endothelin-1 gene expression in human vascular endothelial cells.	Pubmed	0.003173	1	0.009428	0.1001	1	1	EDN1
Pubmed	27292569	N-cadherin is Key to Expression of the Nucleus Pulposus Cell Phenotype under Selective Substrate Culture Conditions.	Pubmed	0.003173	1	0.009428	0.1001	1	1	CDH2
Pubmed	25056121	Ubiquitin-like protein FAT10 promotes the invasion and metastasis of hepatocellular carcinoma by modifying ?-catenin degradation.	Pubmed	0.003173	1	0.009428	0.1001	1	1	UBD
Pubmed	23202272	Conformational states of the kinase Lck regulate clustering in early T cell signaling.	Pubmed	0.003173	1	0.009428	0.1001	1	1	LCK
Pubmed	25245046	Serum and tissue endothelin-1 are independent from intima-media thickness of peripheral arteries in patients with chronic kidney disease.	Pubmed	0.003173	1	0.009428	0.1001	1	1	EDN1
Pubmed	28458167	Downregulation of PI3K-? in a mouse model of sepsis-induced myocardial dysfunction.	Pubmed	0.003173	1	0.009428	0.1001	1	1	PIK3CG
Pubmed	17681535	Structure of CrmE, a virus-encoded tumour necrosis factor receptor.	Pubmed	0.003173	1	0.009428	0.1001	1	1	TNF
Pubmed	17909025	Roles for the stem cell associated intermediate filament Nestin in prostate cancer migration and metastasis.	Pubmed	0.003173	1	0.009428	0.1001	1	1	NES
Pubmed	12679483	A combined approach for gene discovery identifies insulin-like growth factor-binding protein-related protein 1 as a new gene implicated in human endometrial receptivity.	Pubmed	0.003173	1	0.009428	0.1001	1	1	IGFBP7
Pubmed	20358226	Overexpression of carbonic anhydrase IX (CAIX) in vulvar cancer is associated with tumor progression and development of locoregional lymph node metastases.	Pubmed	0.003173	1	0.009428	0.1001	1	1	CA9
Pubmed	21415703	MUC4 is a highly sensitive and specific marker for low-grade fibromyxoid sarcoma.	Pubmed	0.003173	1	0.009428	0.1001	1	1	MUC4
Pubmed	16947419	Soluble human p55 and p75 tumor necrosis factor receptors reverse spontaneous arthritis in transgenic mice expressing transmembrane tumor necrosis factor alpha.	Pubmed	0.003173	1	0.009428	0.1001	1	1	TNF
Pubmed	22153505	Tandem SAM domain structure of human Caskin1: a presynaptic, self-assembling scaffold for CASK.	Pubmed	0.003173	1	0.009428	0.1001	1	1	CASKIN1
Pubmed	11238648	Rapidly fatal leishmaniasis in resistant C57BL/6 mice lacking TNF.	Pubmed	0.003173	1	0.009428	0.1001	1	1	TNF
Pubmed	11585627	Defective CD4T cell priming and resistance to experimental autoimmune encephalomyelitis in TNF-deficient mice due to innate immune hypo-responsiveness.	Pubmed	0.003173	1	0.009428	0.1001	1	1	TNF
Pubmed	12446776	The absence of NF-kappaB-mediated inhibition of c-Jun N-terminal kinase activation contributes to tumor necrosis factor alpha-induced apoptosis.	Pubmed	0.003173	1	0.009428	0.1001	1	1	TNF
Pubmed	24498378	TNF-308 G/A polymorphism and risk of acne vulgaris: a meta-analysis.	Pubmed	0.003173	1	0.009428	0.1001	1	1	TNF
Pubmed	15817494	Endothelin-1 in congenital heart disease.	Pubmed	0.003173	1	0.009428	0.1001	1	1	EDN1
Pubmed	12797522	TNF-alpha protects embryos exposed to developmental toxicants.	Pubmed	0.003173	1	0.009428	0.1001	1	1	TNF
Pubmed	12091449	The role of c-fos in cell death and regeneration of retinal ganglion cells.	Pubmed	0.003173	1	0.009428	0.1001	1	1	FOS
Pubmed	16314440	TNF-alpha-induced chemokine production and apoptosis in human neural precursor cells.	Pubmed	0.003173	1	0.009428	0.1001	1	1	TNF
Pubmed	15071492	An analysis of tumor necrosis factor alpha gene polymorphisms and haplotypes with natural clearance of hepatitis C virus infection.	Pubmed	0.003173	1	0.009428	0.1001	1	1	TNF
Pubmed	15516323	Effect of TNF-alpha on human osteosarcoma cell line Saos2--TNF-alpha regulation of bone sialoprotein gene expression in Saos2 osteoblast-like cells.	Pubmed	0.003173	1	0.009428	0.1001	1	1	TNF
Pubmed	28093730	Tumor necrosis factor alpha gene promoter -238G/A polymorphism increases the risk of psoriasis vulgaris in Indian patients.	Pubmed	0.003173	1	0.009428	0.1001	1	1	TNF
Pubmed	31147448	Lysolipid receptor cross-talk regulates lymphatic endothelial junctions in lymph nodes.	Pubmed	0.003173	1	0.009428	0.1001	1	1	LPAR1
Pubmed	23899067	Hirschsprung disease and use of calretinin in inadequate rectal suction biopsies.	Pubmed	0.003173	1	0.009428	0.1001	1	1	CALB2
Pubmed	29487346	Galectin-1 enhances TNF?-induced inflammatory responses in Sertoli cells through activation of MAPK signalling.	Pubmed	0.003173	1	0.009428	0.1001	1	1	LGALS1
Pubmed	12270556	Role of tumour necrosis factor-alpha in insulin resistance during normal pregnancy.	Pubmed	0.003173	1	0.009428	0.1001	1	1	TNF
Pubmed	15115769	Purification and characterization of recombinant human prostacyclin synthase.	Pubmed	0.003173	1	0.009428	0.1001	1	1	PTGIS
Pubmed	21147166	High polymeric IgA content facilitates recognition of microbial polysaccharide-natural serum antibody immune complexes by immobilized human galectin-1.	Pubmed	0.003173	1	0.009428	0.1001	1	1	LGALS1
Pubmed	24743150	Coinhibitory receptor PD-1H preferentially suppresses CD4? T cell-mediated immunity.	Pubmed	0.003173	1	0.009428	0.1001	1	1	VSIR
Pubmed	11130769	Association of 5' upstream promoter region of prostacyclin synthase gene variant with cerebral infarction.	Pubmed	0.003173	1	0.009428	0.1001	1	1	PTGIS
Pubmed	14654461	Involvement of tumor necrosis factor alpha in hippocampal development and function.	Pubmed	0.003173	1	0.009428	0.1001	1	1	TNF
Pubmed	18384449	Association between TNFA-308 G/A polymorphism and sensitization to para-phenylenediamine: a case-control study.	Pubmed	0.003173	1	0.009428	0.1001	1	1	TNF
Pubmed	17079667	Increased citrullination of histone H3 in multiple sclerosis brain and animal models of demyelination: a role for tumor necrosis factor-induced peptidylarginine deiminase 4 translocation.	Pubmed	0.003173	1	0.009428	0.1001	1	1	TNF
Pubmed	15374707	Effect of hormone therapy and raloxifene on serum VE-cadherin in postmenopausal women.	Pubmed	0.003173	1	0.009428	0.1001	1	1	CDH5
Pubmed	29449347	Association of tumor necrosis factor-? (TNF-?) gene promoter polymorphisms with aggressive and chronic periodontitis in the eastern Indian population.	Pubmed	0.003173	1	0.009428	0.1001	1	1	TNF
Pubmed	17327883	Endotoxin preconditioning protects against the cytotoxic effects of TNFalpha after stroke: a novel role for TNFalpha in LPS-ischemic tolerance.	Pubmed	0.003173	1	0.009428	0.1001	1	1	TNF
Pubmed	23550018	Stress regulation of kisspeptin in the modulation of reproductive function.	Pubmed	0.003173	1	0.009428	0.1001	1	1	KISS1
Pubmed	11934895	Regulation of retinoic acid-induced inhibition of AP-1 activity by orphan receptor chicken ovalbumin upstream promoter-transcription factor.	Pubmed	0.003173	1	0.009428	0.1001	1	1	NR2F1
Pubmed	25839093	Distribution of the cytoskeletal protein, Nestin, in acute leukemia.	Pubmed	0.003173	1	0.009428	0.1001	1	1	NES
Pubmed	11455120	Degradative pathways in tissues of the temporomandibular joint. Use of in vitro and in vivo models to characterize matrix metalloproteinase and cytokine activity.	Pubmed	0.003173	1	0.009428	0.1001	1	1	TNF
Pubmed	27089938	Genetic variation in the alpha	Pubmed	0.003173	1	0.009428	0.1001	1	1	ADRA1B
Pubmed	15188945	Gender-specific association between preproendothelin-1 genotype and reduction of systolic blood pressure during antihypertensive treatment--results from the Swedish Irbesartan Left Ventricular Hypertrophy Investigation versus Atenolol (SILVHIA).	Pubmed	0.003173	1	0.009428	0.1001	1	1	EDN1
Pubmed	15838333	Effect of incessant ventricular tachyarrhythmias on serum endothelin and big-endothelin levels.	Pubmed	0.003173	1	0.009428	0.1001	1	1	EDN1
Pubmed	12664597	Effects of overexpression of prostacyclin synthase in vascular smooth muscle cells.	Pubmed	0.003173	1	0.009428	0.1001	1	1	PTGIS
Pubmed	18663623	Polymorphisms of the endothelin-1 gene associate with hypertension in patients with rheumatoid arthritis.	Pubmed	0.003173	1	0.009428	0.1001	1	1	EDN1
Pubmed	17043243	Galectin-1 is essential in tumor angiogenesis and is a target for antiangiogenesis therapy.	Pubmed	0.003173	1	0.009428	0.1001	1	1	LGALS1
Pubmed	11306601	Pressure-independent enhancement of cardiac hypertrophy in natriuretic peptide receptor A-deficient mice.	Pubmed	0.003173	1	0.009428	0.1001	1	1	NPR1
Pubmed	26345791	Associations between tumor necrosis factor-? polymorphisms and susceptibility to pulmonary tuberculosis: meta-analysis.	Pubmed	0.003173	1	0.009428	0.1001	1	1	TNF
Pubmed	17312390	IGFBP7 plays a potential tumor suppressor role in colorectal carcinogenesis.	Pubmed	0.003173	1	0.009428	0.1001	1	1	IGFBP7
Pubmed	9572443	Galectin-1 and -3 in cells of the first trimester placental bed.	Pubmed	0.003173	1	0.009428	0.1001	1	1	LGALS1
Pubmed	26638464	[PATIENTS WITH HAVE A LEVEL OF ENDOTHELIN-1 AN ANTIFOSFOLIPID SYNDROME: CONNECTION IS WITH MOTION OF DISEASE, DISFUNCTION OF ENDOTHELIA AND ATHEROSCLEROSIS].	Pubmed	0.003173	1	0.009428	0.1001	1	1	EDN1
Pubmed	11145654	Positive and negative selection of thymocytes depends on Lck interaction with the CD4 and CD8 coreceptors.	Pubmed	0.003173	1	0.009428	0.1001	1	1	LCK
Pubmed	24530640	Receptor protein tyrosine phosphatase ? binds to neurons in the adult mouse brain.	Pubmed	0.003173	1	0.009428	0.1001	1	1	PTPRS
Pubmed	19110660	Enhanced propensity of T lymphocytes in patients with systemic lupus erythematosus to apoptosis in the presence of tumour necrosis factor alpha.	Pubmed	0.003173	1	0.009428	0.1001	1	1	TNF
Pubmed	2126489	A familial form of convulsive disorder with or without mental retardation limited to females: extension of a pedigree limits possible genetic mechanisms.	Pubmed	0.003173	1	0.009428	0.1001	1	1	PCDH19
Pubmed	22454477	Sphingosine mediates TNF?-induced lysosomal membrane permeabilization and ensuing programmed cell death in hepatoma cells.	Pubmed	0.003173	1	0.009428	0.1001	1	1	TNF
Pubmed	8812456	Human gene encoding prostacyclin synthase (PTGIS): genomic organization, chromosomal localization, and promoter activity.	Pubmed	0.003173	1	0.009428	0.1001	1	1	PTGIS
Pubmed	23733958	Peripheral elevation of TNF-? leads to early synaptic abnormalities in the mouse somatosensory cortex in experimental autoimmune encephalomyelitis.	Pubmed	0.003173	1	0.009428	0.1001	1	1	TNF
Pubmed	23271277	Correlation of cytotoxic effect of transmembrane and secretory TNF-? to cell cycle.	Pubmed	0.003173	1	0.009428	0.1001	1	1	TNF
Pubmed	20004201	Phosphatidylinositol 3-kinase gamma inhibition ameliorates inflammation and tumor growth in a model of colitis-associated cancer.	Pubmed	0.003173	1	0.009428	0.1001	1	1	PIK3CG
Pubmed	2509559	Evidence that tumor necrosis factor has an important role in antibacterial resistance.	Pubmed	0.003173	1	0.009428	0.1001	1	1	TNF
Pubmed	16814733	Mice lacking MAP kinase phosphatase-1 have enhanced MAP kinase activity and resistance to diet-induced obesity.	Pubmed	0.003173	1	0.009428	0.1001	1	1	DUSP1
Pubmed	19367501	Expression and activity of carbonic anhydrase IX is associated with metabolic dysfunction in MDA-MB-231 breast cancer cells.	Pubmed	0.003173	1	0.009428	0.1001	1	1	CA9
Pubmed	17913832	Role of prostaglandins in collecting duct-derived endothelin-1 regulation of blood pressure and water excretion.	Pubmed	0.003173	1	0.009428	0.1001	1	1	EDN1
Pubmed	20197491	Nestin action during insulin-secreting cell differentiation.	Pubmed	0.003173	1	0.009428	0.1001	1	1	NES
Pubmed	26501871	Activation of ETA Receptor by Endothelin-1 Induces Hepatocellular Carcinoma Cell Migration and Invasion via ERK1/2 and AKT Signaling Pathways.	Pubmed	0.003173	1	0.009428	0.1001	1	1	EDN1
Pubmed	18791942	The complement factor properdin induces formation of platelet-leukocyte aggregates via leukocyte activation.	Pubmed	0.003173	1	0.009428	0.1001	1	1	CFP
Pubmed	23870134	Association of tumor necrosis factor-alpha promoter variants with risk of HPV-associated oral squamous cell carcinoma.	Pubmed	0.003173	1	0.009428	0.1001	1	1	TNF
Pubmed	24169550	Lactational anovulation in mice results from a selective loss of kisspeptin input to GnRH neurons.	Pubmed	0.003173	1	0.009428	0.1001	1	1	KISS1
Pubmed	20098992	In vitro and in vivo studies on the importance of the soluble guanylyl cyclase ?1 subunit in penile erection.	Pubmed	0.003173	1	0.009428	0.1001	1	1	NPR1
Pubmed	23034253	Beneficial effect of a sturgeon-based bioactive compound on gene expression of tumor necrosis factor-alpha, matrix metalloproteinases and type-10 collagen in human chondrocytes.	Pubmed	0.003173	1	0.009428	0.1001	1	1	TNF
Pubmed	14695457	Elevated concentration of soluble vascular endothelial cadherin is associated with coronary atherosclerosis.	Pubmed	0.003173	1	0.009428	0.1001	1	1	CDH5
Pubmed	23852308	TNF-? gene promoter polymorphisms and risk of venous thromboembolism in gastrointestinal cancer patients undergoing chemotherapy.	Pubmed	0.003173	1	0.009428	0.1001	1	1	TNF
Pubmed	16202081	Tumor necrosis factor-alpha promoter polymorphism is associated with susceptibility to oral squamous cell carcinoma.	Pubmed	0.003173	1	0.009428	0.1001	1	1	TNF
Pubmed	24716982	Protein-protein interaction network analyses for elucidating the roles of LOXL2-delta72 in esophageal squamous cell carcinoma.	Pubmed	0.003173	1	0.009428	0.1001	1	1	LOXL2
Pubmed	21670923	TNF -308G > a promoter polymorphism (rs1800629) and outcome from critical illness.	Pubmed	0.003173	1	0.009428	0.1001	1	1	TNF
Pubmed	27914129	Polymorphisms of Promoter Region of TNF-? Gene in Iranian Azeri Turkish Patients with BehÁet's Disease.	Pubmed	0.003173	1	0.009428	0.1001	1	1	TNF
Pubmed	11278552	Enhanced mu-opioid responses in the spinal cord of mice lacking protein kinase Cgamma isoform.	Pubmed	0.003173	1	0.009428	0.1001	1	1	PRKCG
Pubmed	12399594	Oscillatory expression of the bHLH factor Hes1 regulated by a negative feedback loop.	Pubmed	0.003173	1	0.009428	0.1001	1	1	HES1
Pubmed	28326674	Whole exome sequencing with genomic triangulation implicates CDH2-encoded N-cadherin as a novel pathogenic substrate for arrhythmogenic cardiomyopathy.	Pubmed	0.003173	1	0.009428	0.1001	1	1	CDH2
Pubmed	18303186	Role of TNF-alpha and extracellular ATP in THP-1 cell activation following allergen exposure.	Pubmed	0.003173	1	0.009428	0.1001	1	1	TNF
Pubmed	14767472	ESX induces transformation and functional epithelial to mesenchymal transition in MCF-12A mammary epithelial cells.	Pubmed	0.003173	1	0.009428	0.1001	1	1	ELF3
Pubmed	11157631	No association of tumor necrosis factor-alpha gene polymorphism and copd in Caucasian smokers and Japanese smokers.	Pubmed	0.003173	1	0.009428	0.1001	1	1	TNF
Pubmed	11489168	Susceptibility of tumour necrosis factor-alpha genetically deficient mice to Trypanosoma congolense infection.	Pubmed	0.003173	1	0.009428	0.1001	1	1	TNF
Pubmed	18726921	High level of mitogen-activated protein kinase phosphatase-1 expression is associated with cisplatin resistance in osteosarcoma.	Pubmed	0.003173	1	0.009428	0.1001	1	1	DUSP1
Pubmed	28593608	Tumor necrosis factor-? -308 A/G gene polymorphism in children with juvenile idiopathic arthritis: relation to disease activity, damage, and functional status.	Pubmed	0.003173	1	0.009428	0.1001	1	1	TNF
Pubmed	11328953	Increased frequency of alleles associated with elevated tumor necrosis factor-alpha levels in children with Kawasaki disease.	Pubmed	0.003173	1	0.009428	0.1001	1	1	TNF
Pubmed	30855153	The TNF-alpha gene -1031T>C polymorphism is associated with onset age but not with risk of schizophrenia in a Chinese population.	Pubmed	0.003173	1	0.009428	0.1001	1	1	TNF
Pubmed	30600954	Association of -308G/A Polymorphism and Serum Level of TNF- ? with Bronchial asthma in Children.	Pubmed	0.003173	1	0.009428	0.1001	1	1	TNF
Pubmed	2767682	Assignment of the human collagen alpha 1 (XIII) chain gene (COL13A1) to the q22 region of chromosome 10.	Pubmed	0.003173	1	0.009428	0.1001	1	1	COL13A1
Pubmed	21670968	Abrogation of Treg function deteriorates rheumatoid arthritis.	Pubmed	0.003173	1	0.009428	0.1001	1	1	TNFRSF18
Pubmed	24424043	Genetically altered mutant mouse models of guanylyl cyclase/natriuretic peptide receptor-A exhibit the cardiac expression of proinflammatory mediators in a gene-dose-dependent manner.	Pubmed	0.003173	1	0.009428	0.1001	1	1	NPR1
Pubmed	20588001	Anti-IgE therapy with omalizumab decreases endothelin-1 in exhaled breath condensate of patients with severe persistent allergic asthma.	Pubmed	0.003173	1	0.009428	0.1001	1	1	EDN1
Pubmed	2551732	Isolation from human cerebrospinal fluid of a new insulin-like growth factor-binding protein with a selective affinity for IGF-II.	Pubmed	0.003173	1	0.009428	0.1001	1	1	IGFBP6
Pubmed	23825193	Mitogen-activated protein kinase phosphatase 1 disrupts proinflammatory protein synthesis in endotoxin-adapted monocytes.	Pubmed	0.003173	1	0.009428	0.1001	1	1	DUSP1
Pubmed	22556014	Correlation with placental kisspeptin in postterm pregnancy and apoptosis.	Pubmed	0.003173	1	0.009428	0.1001	1	1	KISS1
Pubmed	2618861	The human calbindins: cDNA and gene cloning.	Pubmed	0.003173	1	0.009428	0.1001	1	1	CALB2
Pubmed	12545205	Carbohydrate moieties of N-cadherin from human melanoma cell lines.	Pubmed	0.003173	1	0.009428	0.1001	1	1	CDH2
Pubmed	24118411	Genome-wide analysis of DNA methylation changes induced by gestational arsenic exposure in liver tumors.	Pubmed	0.003173	1	0.009428	0.1001	1	1	FOSB
Pubmed	27211330	Increases of Galectin-1 and its S-nitrosylated form in the Brain Tissues of Scrapie-Infected Rodent Models and Human Prion Diseases.	Pubmed	0.003173	1	0.009428	0.1001	1	1	LGALS1
Pubmed	17911593	Modulation of miR-155 and miR-125b levels following lipopolysaccharide/TNF-alpha stimulation and their possible roles in regulating the response to endotoxin shock.	Pubmed	0.003173	1	0.009428	0.1001	1	1	TNF
Pubmed	15009217	Ouabain stimulates endothelin release and expression in human endothelial cells without inhibiting the sodium pump.	Pubmed	0.003173	1	0.009428	0.1001	1	1	EDN1
Pubmed	16790508	Renal tubular dysgenesis, a not uncommon autosomal recessive disorder leading to oligohydramnios: Role of the Renin-Angiotensin system.	Pubmed	0.003173	1	0.009428	0.1001	1	1	REN
Pubmed	19622386	Decreased behavioral impairments in an Alzheimer mice model by interfering with TNF-alpha metabolism.	Pubmed	0.003173	1	0.009428	0.1001	1	1	TNF
Pubmed	11948806	Immunohistological localization of the myelinating cell-specific receptor LP(A1).	Pubmed	0.003173	1	0.009428	0.1001	1	1	LPAR1
Pubmed	25143328	The ratios of aldosterone / plasma renin activity (ARR) versus aldosterone / direct renin concentration (ADRR).	Pubmed	0.003173	1	0.009428	0.1001	1	1	REN
Pubmed	19503615	Stable vascular connections and remodeling require full expression of VE-cadherin in zebrafish embryos.	Pubmed	0.003173	1	0.009428	0.1001	1	1	CDH5
Pubmed	28323698	Hypertrophy and Fibrosis of the Ligamentum Flavum in Lumbar Spinal Stenosis is Associated With Increased Expression of LPA and LPAR1.	Pubmed	0.003173	1	0.009428	0.1001	1	1	LPAR1
Pubmed	6514007	Platelet-derived growth factor induces rapid but transient expression of the c-fos gene and protein.	Pubmed	0.003173	1	0.009428	0.1001	1	1	FOS
Pubmed	27893839	No Association between TNF-? -308G/A Polymorphism and Idiopathic Recurrent Miscarriage: A Systematic Review with Meta-Analysis and Trial Sequential Analysis.	Pubmed	0.003173	1	0.009428	0.1001	1	1	TNF
Pubmed	21625432	The interplay between NF-kappaB and E2F1 coordinately regulates inflammation and metabolism in human cardiac cells.	Pubmed	0.003173	1	0.009428	0.1001	1	1	TNF
Pubmed	7994752	Anti-IgM and anti-IgG modulate c-fos RNA levels differently in human B lymphocytes.	Pubmed	0.003173	1	0.009428	0.1001	1	1	FOS
Pubmed	15722358	Essential role for mitogen-activated protein (MAP) kinase phosphatase-1 in stress-responsive MAP kinase and cell survival signaling.	Pubmed	0.003173	1	0.009428	0.1001	1	1	DUSP1
Pubmed	16314479	Membrane tumor necrosis factor confers partial protection to Listeria infection.	Pubmed	0.003173	1	0.009428	0.1001	1	1	TNF
Pubmed	9192814	Suppression of metastasis in human breast carcinoma MDA-MB-435 cells after transfection with the metastasis suppressor gene, KiSS-1.	Pubmed	0.003173	1	0.009428	0.1001	1	1	KISS1
Pubmed	19237542	Placenta-specific methylation of the vitamin D 24-hydroxylase gene: implications for feedback autoregulation of active vitamin D levels at the fetomaternal interface.	Pubmed	0.003173	1	0.009428	0.1001	1	1	CYP24A1
Pubmed	15664990	Critical and distinct roles of amino- and carboxyl-terminal sequences in regulation of the biological activity of the Chp atypical Rho GTPase.	Pubmed	0.003173	1	0.009428	0.1001	1	1	RHOV
Pubmed	27527380	The clinical spectrum of female epilepsy patients with PCDH19 mutations in a Chinese population.	Pubmed	0.003173	1	0.009428	0.1001	1	1	PCDH19
Pubmed	19279689	TNF-alpha -308 G>A and -238 G>A polymorphisms are not major risk factors in Caucasian patients with exfoliation glaucoma.	Pubmed	0.003173	1	0.009428	0.1001	1	1	TNF
Pubmed	16800739	Multiple mechanisms underlie the aberrant expression of the human kallikrein 6 gene in breast cancer.	Pubmed	0.003173	1	0.009428	0.1001	1	1	KLK6
Pubmed	28100666	T-type Ca2+ channels are required for enhanced sympathetic axon growth by TNF? reverse signalling.	Pubmed	0.003173	1	0.009428	0.1001	1	1	TNF
Pubmed	23720133	Orientation within a high magnetic field determines swimming direction and laterality of c-Fos induction in mice.	Pubmed	0.003173	1	0.009428	0.1001	1	1	FOS
Pubmed	12580317	Tumor necrosis factor-alpha -308 gene polymorphism is associated with synthetic hemodialysis graft failure.	Pubmed	0.003173	1	0.009428	0.1001	1	1	TNF
Pubmed	20649600	Resistance to endotoxic shock in mice lacking natriuretic peptide receptor-A.	Pubmed	0.003173	1	0.009428	0.1001	1	1	NPR1
Pubmed	14680764	Prevention of fentanyl-induced delayed pronociceptive effects in mice lacking the protein kinase Cgamma gene.	Pubmed	0.003173	1	0.009428	0.1001	1	1	PRKCG
Pubmed	20175889	In vitro and in vivo characterization of highly purified human mesothelioma derived cells.	Pubmed	0.003173	1	0.009428	0.1001	1	1	CALB2
Pubmed	24498007	Galectin-1 in early acute myocardial infarction.	Pubmed	0.003173	1	0.009428	0.1001	1	1	LGALS1
Pubmed	9806763	The epithelium-specific ets transcription factor ESX is associated with mammary gland development and involution.	Pubmed	0.003173	1	0.009428	0.1001	1	1	ELF3
Pubmed	21525886	Anti-TNF? therapy may lead to blood pressure reductions through improved endothelium-dependent microvascular function in patients with rheumatoid arthritis.	Pubmed	0.003173	1	0.009428	0.1001	1	1	TNF
Pubmed	26325467	Fluid shear stress inhibits TNF-?-induced osteoblast apoptosis via ERK5 signaling pathway.	Pubmed	0.003173	1	0.009428	0.1001	1	1	TNF
Pubmed	12051722	Neurogenic differentiation of murine and human adipose-derived stromal cells.	Pubmed	0.003173	1	0.009428	0.1001	1	1	NES
Pubmed	20404768	Exercise training upregulates macrophage MKP-1 and affects immune responses in mice.	Pubmed	0.003173	1	0.009428	0.1001	1	1	DUSP1
Pubmed	14500687	Antagonistic effects of TNF-alpha on TGF-beta signaling through down-regulation of TGF-beta receptor type II in human dermal fibroblasts.	Pubmed	0.003173	1	0.009428	0.1001	1	1	TNF
Pubmed	30042130	Quantitative analysis of competitive cytokine signaling predicts tissue thresholds for the propagation of macrophage activation.	Pubmed	0.003173	1	0.009428	0.1001	1	1	TNF
Pubmed	18997459	Effect of the TNFalpha-308 G/A polymorphism on the changes produced by atorvastatin in bone mineral density in patients with acute coronary syndrome.	Pubmed	0.003173	1	0.009428	0.1001	1	1	TNF
Pubmed	16275024	Patterns of nestin expression in human skin.	Pubmed	0.003173	1	0.009428	0.1001	1	1	NES
Pubmed	9368598	Identification and analysis of a novel member of the ubiquitin family expressed in dendritic cells and mature B cells.	Pubmed	0.003173	1	0.009428	0.1001	1	1	UBD
Pubmed	28376164	Germline Mutations in the Kallikrein 6 Region and Predisposition for Aggressive Prostate Cancer.	Pubmed	0.003173	1	0.009428	0.1001	1	1	KLK6
Pubmed	17416966	Spinal and supraspinal changes in tumor necrosis factor-alpha expression following excitotoxic spinal cord injury.	Pubmed	0.003173	1	0.009428	0.1001	1	1	TNF
Pubmed	21435395	Acylated and unacylated ghrelin attenuate isoproterenol-induced lipolysis in isolated rat visceral adipocytes through activation of phosphoinositide 3-kinase ? and phosphodiesterase 3B.	Pubmed	0.003173	1	0.009428	0.1001	1	1	PIK3CG
Pubmed	11640992	Tumor necrosis factor allelic polymorphism with diabetic retinopathy in India.	Pubmed	0.003173	1	0.009428	0.1001	1	1	TNF
Pubmed	12485196	Association between G-308A polymorphism of the tumor necrosis factor-alpha gene and 24-hour ambulatory blood pressure values in type 1 diabetic adolescents.	Pubmed	0.003173	1	0.009428	0.1001	1	1	TNF
Pubmed	17079668	Absence of tumor necrosis factor-alpha does not affect motor neuron disease caused by superoxide dismutase 1 mutations.	Pubmed	0.003173	1	0.009428	0.1001	1	1	TNF
Pubmed	9099259	Effect of c-Fos overexpression on the murine macrophage cell line P388DI.	Pubmed	0.003173	1	0.009428	0.1001	1	1	FOS
Pubmed	15717274	TNF-alpha promoter polymorphisms and susceptibility to human papillomavirus 16-associated cervical cancer.	Pubmed	0.003173	1	0.009428	0.1001	1	1	TNF
Pubmed	21177755	-308 G > A of TNF-? gene promoter decreases the risk of multiple sclerosis: a meta-analysis.	Pubmed	0.003173	1	0.009428	0.1001	1	1	TNF
Pubmed	17950619	Purification and characterization of a recombinant human testican-2 expressed in baculovirus-infected Sf9 insect cells.	Pubmed	0.003173	1	0.009428	0.1001	1	1	SPOCK2
Pubmed	22678805	[Association of TNF-? gene polymorphisms with Graves disease susceptibility and early course thyroid stimulating hormone receptor antibody level in Chinese Han population in Anhui region].	Pubmed	0.003173	1	0.009428	0.1001	1	1	TNF
Pubmed	19230825	Endothelial endothelin-1 over-expression using receptor tyrosine kinase tie-1 promoter leads to more severe vascular permeability and blood brain barrier breakdown after transient middle cerebral artery occlusion.	Pubmed	0.003173	1	0.009428	0.1001	1	1	EDN1
Pubmed	15637288	Effects of KiSS-1 peptide, the natural ligand of GPR54, on follicle-stimulating hormone secretion in the rat.	Pubmed	0.003173	1	0.009428	0.1001	1	1	KISS1
Pubmed	20673789	Characterization of nestin expression in the spinal cord of GFP transgenic mice after peripheral nerve injury.	Pubmed	0.003173	1	0.009428	0.1001	1	1	NES
Pubmed	29913121	Association of baseline big endothelin-1 level with long-term prognosis among cardiac resynchronization therapy recipients.	Pubmed	0.003173	1	0.009428	0.1001	1	1	EDN1
Pubmed	29215607	Proteomic and functional analysis identifies galectin-1 as a novel regulatory component of the cytotoxic granule machinery.	Pubmed	0.003173	1	0.009428	0.1001	1	1	LGALS1
Pubmed	21033253	Tumour necrosis factor 308 polymorphisms and hepatocellular carcinoma risk: a meta-analysis.	Pubmed	0.003173	1	0.009428	0.1001	1	1	TNF
Pubmed	11774822	[The postburn changes of the plasma levels of PGE2 and TNF alpha in burn patients].	Pubmed	0.003173	1	0.009428	0.1001	1	1	TNF
Pubmed	19019957	Engagement of the CD4 receptor affects the redistribution of Lck to the immunological synapse in primary T cells: implications for T-cell activation during human immunodeficiency virus type 1 infection.	Pubmed	0.003173	1	0.009428	0.1001	1	1	LCK
Pubmed	21169725	Mast cells play a key role in Th2 cytokine-dependent asthma model through production of adhesion molecules by liberation of TNF-?.	Pubmed	0.003173	1	0.009428	0.1001	1	1	TNF
Pubmed	19584886	TNF-alpha promoter methylation as a predictive biomarker for weight-loss response.	Pubmed	0.003173	1	0.009428	0.1001	1	1	TNF
Pubmed	12571231	The adhesion and differentiation-inhibitory activities of the immunoglobulin superfamily member, carcinoembryonic antigen, can be independently blocked.	Pubmed	0.003173	1	0.009428	0.1001	1	1	CEACAM6
Pubmed	25892606	Overexpression of Endothelin-1 Leads to More Severe Pulmonary Complex Vascular Lesions Associated with the Human Immunodeficiency Virus.	Pubmed	0.003173	1	0.009428	0.1001	1	1	EDN1
Pubmed	27982730	Meta-Analysis of the Relationship between TNF-? (-308G/A) and IL-10 (-819C/T) Gene Polymorphisms and Susceptibility to Dengue.	Pubmed	0.003173	1	0.009428	0.1001	1	1	TNF
Pubmed	1996404	Localization of endogenous beta-galactoside-binding lectin in human cells and tissues.	Pubmed	0.003173	1	0.009428	0.1001	1	1	LGALS1
Pubmed	21082225	The -308 G/A polymorphism in TNF-? gene is associated with asthma risk: an update by meta-analysis.	Pubmed	0.003173	1	0.009428	0.1001	1	1	TNF
Pubmed	16007226	Inhibition of Wnt16 in human acute lymphoblastoid leukemia cells containing the t(1;19) translocation induces apoptosis.	Pubmed	0.003173	1	0.009428	0.1001	1	1	WNT16
Pubmed	27513662	Prognostic and Diagnostic Significance of SDPR-Cavin-2 in Hepatocellular Carcinoma.	Pubmed	0.003173	1	0.009428	0.1001	1	1	CAVIN2
Pubmed	22946748	Focal seizures with affective symptoms are a major feature of PCDH19 gene-related epilepsy.	Pubmed	0.003173	1	0.009428	0.1001	1	1	PCDH19
Pubmed	18628756	Intranigral lentiviral delivery of dominant-negative TNF attenuates neurodegeneration and behavioral deficits in hemiparkinsonian rats.	Pubmed	0.003173	1	0.009428	0.1001	1	1	TNF
Pubmed	12107733	Ocular hyperperfusion following onset of intensified insulin therapy is inversely correlated with plasma endothelin-1 in Type I diabetes.	Pubmed	0.003173	1	0.009428	0.1001	1	1	EDN1
Pubmed	20195245	Enhanced fibrillin-2 expression is a general feature of wound healing and sclerosis: potential alteration of cell attachment and storage of TGF-beta.	Pubmed	0.003173	1	0.009428	0.1001	1	1	FBN2
Pubmed	17483581	Association of tumor necrosis factor polymorphisms with Guillain-BarrÈ syndrome.	Pubmed	0.003173	1	0.009428	0.1001	1	1	TNF
Pubmed	11751409	The role of tumor necrosis factor signaling pathways in the response of murine brain to irradiation.	Pubmed	0.003173	1	0.009428	0.1001	1	1	TNF
Pubmed	17684700	Assessment of laboratory measurements and -308 TNFalpha gene promoter polymorphisms in normal bone mineral density.	Pubmed	0.003173	1	0.009428	0.1001	1	1	TNF
Pubmed	20226532	The role of properdin in murine zymosan-induced arthritis.	Pubmed	0.003173	1	0.009428	0.1001	1	1	CFP
Pubmed	21340620	A high concentration of prorenin in early pregnancy is associated with development of pre-eclampsia in women with type 1 diabetes.	Pubmed	0.003173	1	0.009428	0.1001	1	1	REN
Pubmed	26729029	Evolutionarily conserved primary TNF sequences relate to its primitive functions in cell death induction.	Pubmed	0.003173	1	0.009428	0.1001	1	1	TNF
Pubmed	21450487	Tumor necrosis factor-? -863 C/A promoter polymorphism affects the inflammatory response after cardiac surgery.	Pubmed	0.003173	1	0.009428	0.1001	1	1	TNF
Pubmed	19309429	Incidence of adverse cutaneous drug reactions in a Mexican sample: an exploratory study on their association to tumour necrosis factor alpha TNF2 allele.	Pubmed	0.003173	1	0.009428	0.1001	1	1	TNF
Pubmed	19526345	Immunohistochemistry of COUP-TFI: an adjuvant diagnostic tool for the identification of corticotroph microadenomas.	Pubmed	0.003173	1	0.009428	0.1001	1	1	NR2F1
Pubmed	12639923	Adrenocorticotropin induces mitogen-activated protein kinase phosphatase 1 in Y1 mouse adrenocortical tumor cells.	Pubmed	0.003173	1	0.009428	0.1001	1	1	DUSP1
Pubmed	14643088	Tumor necrosis factor-alpha gene promoter polymorphisms in chronic schizophrenia.	Pubmed	0.003173	1	0.009428	0.1001	1	1	TNF
Pubmed	27395777	Transcription of Inflammatory Cytokine TNF? is Upregulated in Retinal Angiogenesis under Hyperoxia.	Pubmed	0.003173	1	0.009428	0.1001	1	1	TNF
Pubmed	21454639	Catalysis and pH control by membrane-associated carbonic anhydrase IX in MDA-MB-231 breast cancer cells.	Pubmed	0.003173	1	0.009428	0.1001	1	1	CA9
Pubmed	19144181	Egr-1 inhibits the expression of extracellular matrix genes in chondrocytes by TNFalpha-induced MEK/ERK signalling.	Pubmed	0.003173	1	0.009428	0.1001	1	1	TNF
Pubmed	21209334	TNF-alpha promotes fracture repair by augmenting the recruitment and differentiation of muscle-derived stromal cells.	Pubmed	0.003173	1	0.009428	0.1001	1	1	TNF
Pubmed	17875064	Endothelin-1 level in epithelial lining fluid of patients with acute respiratory distress syndrome.	Pubmed	0.003173	1	0.009428	0.1001	1	1	EDN1
Pubmed	23485543	Intravenous pamidronate in the treatment of severe idiopathic infantile hypercalcemia.	Pubmed	0.003173	1	0.009428	0.1001	1	1	CYP24A1
Pubmed	9234700	Isolation and characterization of a novel epithelium-specific transcription factor, ESE-1, a member of the ets family.	Pubmed	0.003173	1	0.009428	0.1001	1	1	ELF3
Pubmed	25069486	Knockdown of galectin-1 suppresses the growth and invasion of osteosarcoma cells through inhibition of the MAPK/ERK pathway.	Pubmed	0.003173	1	0.009428	0.1001	1	1	LGALS1
Pubmed	21266711	The role of L(u)ck in T cell triggering.	Pubmed	0.003173	1	0.009428	0.1001	1	1	LCK
Pubmed	19482303	Escherichia coli and TNF-alpha modulate macrophage phagocytosis of Candida glabrata.	Pubmed	0.003173	1	0.009428	0.1001	1	1	TNF
Pubmed	25820093	Elevated cerebrospinal fluid endothelin 1 associated with neurogenic pulmonary edema in children with enterovirus 71 encephalitis.	Pubmed	0.003173	1	0.009428	0.1001	1	1	EDN1
Pubmed	16245156	Gastric pit cell hyperplasia and glandular atrophy in carbonic anhydrase IX knockout mice: studies on two strains C57/BL6 and BALB/C.	Pubmed	0.003173	1	0.009428	0.1001	1	1	CA9
Pubmed	25706621	Schizophrenia-associated Risk and Protective Variants of c-Fos Encoding Gene.	Pubmed	0.003173	1	0.009428	0.1001	1	1	FOS
Pubmed	19741460	TNF-alpha signaling is not required for in vivo transcriptional reactivation of latent murine cytomegalovirus.	Pubmed	0.003173	1	0.009428	0.1001	1	1	TNF
Pubmed	17482757	Calyculin A stimulates the expression of TNF-alpha mRNA via phosphorylation of Akt in mouse osteoblastic MC3T3-E1 cells.	Pubmed	0.003173	1	0.009428	0.1001	1	1	TNF
Pubmed	9022125	Molecular mechanisms regulating TNF-alpha production by tumor-associated macrophages.	Pubmed	0.003173	1	0.009428	0.1001	1	1	TNF
Pubmed	8485234	Tumor necrosis factor-alpha gene expression in mouse oocytes and follicular cells.	Pubmed	0.003173	1	0.009428	0.1001	1	1	TNF
Pubmed	11739517	Bacterial peptidoglycan-induced tnf-alpha transcription is mediated through the transcription factors Egr-1, Elk-1, and NF-kappaB.	Pubmed	0.003173	1	0.009428	0.1001	1	1	TNF
Pubmed	21881208	T cell killing by tolerogenic dendritic cells protects mice from allergy.	Pubmed	0.003173	1	0.009428	0.1001	1	1	TNF
Pubmed	17068141	Histone deacetylase inhibitors stimulate cell migration in human endometrial adenocarcinoma cells through up-regulation of glycodelin.	Pubmed	0.003173	1	0.009428	0.1001	1	1	PAEP
Pubmed	20029655	Association of tumor necrosis factor alpha gene polymorphism G-308A with pseudoexfoliative glaucoma in the Pakistani population.	Pubmed	0.003173	1	0.009428	0.1001	1	1	TNF
Pubmed	6840816	Genetic analysis of the T-H-2 region in non-t chromosomes. I. Two new congenic strains isolate Qglo-1 from H-2.	Pubmed	0.003173	1	0.009428	0.1001	1	1	TNF
Pubmed	14760115	Clinical significance of the overexpression of the candidate oncogene CYP24 in esophageal cancer.	Pubmed	0.003173	1	0.009428	0.1001	1	1	CYP24A1
Pubmed	24373620	Insulin-like growth factor binding protein-related protein 1 contributes to hepatic fibrogenesis.	Pubmed	0.003173	1	0.009428	0.1001	1	1	IGFBP7
Pubmed	23217265	Meta-analysis identified the TNFA -308G > A promoter polymorphism as a risk factor for disease severity in patients with rheumatoid arthritis.	Pubmed	0.003173	1	0.009428	0.1001	1	1	TNF
Pubmed	12459639	Comparison study for genotyping of a single-nucleotide polymorphism in the tumor necrosis factor promoter gene.	Pubmed	0.003173	1	0.009428	0.1001	1	1	TNF
Pubmed	11006248	DeltaFosB-induced cataract.	Pubmed	0.003173	1	0.009428	0.1001	1	1	FOSB
Pubmed	16772787	Targeted molecular therapy of the PI3K pathway: therapeutic significance of PI3K subunit targeting in colorectal carcinoma.	Pubmed	0.003173	1	0.009428	0.1001	1	1	PIK3CG
Pubmed	14761945	Role of group V phospholipase A2 in zymosan-induced eicosanoid generation and vascular permeability revealed by targeted gene disruption.	Pubmed	0.003173	1	0.009428	0.1001	1	1	PLA2G5
Pubmed	21423153	Viral hepatitis is associated with intrahepatic cholangiocarcinoma with cholangiolar differentiation and N-cadherin expression.	Pubmed	0.003173	1	0.009428	0.1001	1	1	CDH2
Pubmed	20714375	Tumor necrosis factor-alpha serum levels in healthy smokers and nonsmokers.	Pubmed	0.003173	1	0.009428	0.1001	1	1	TNF
Pubmed	12527431	Mutation of a putative nuclear receptor binding site abolishes activity of the nestin midbrain enhancer.	Pubmed	0.003173	1	0.009428	0.1001	1	1	NES
Pubmed	17009409	Genotype-dependent activation or repression of HBV enhancer II by transcription factor COUP-TF1.	Pubmed	0.003173	1	0.009428	0.1001	1	1	NR2F1
Pubmed	28122986	Tumor Necrosis Factor Alpha-Induced Recruitment of Inflammatory Mononuclear Cells Leads to Inflammation and Altered Brain Development in Murine Cytomegalovirus-Infected Newborn Mice.	Pubmed	0.003173	1	0.009428	0.1001	1	1	TNF
Pubmed	24853267	Knockout of endothelial cell-derived endothelin-1 attenuates skin fibrosis but accelerates cutaneous wound healing.	Pubmed	0.003173	1	0.009428	0.1001	1	1	EDN1
Pubmed	7966721	High resolution 2-dimensional electrophoretic analysis of proteins in saline bladder washings.	Pubmed	0.003173	1	0.009428	0.1001	1	1	SERPINA3
Pubmed	20144713	CYP24A1-deficient mice as a tool to uncover a biological activity for vitamin D metabolites hydroxylated at position 24.	Pubmed	0.003173	1	0.009428	0.1001	1	1	CYP24A1
Pubmed	21187403	Arc-dependent synapse-specific homeostatic plasticity.	Pubmed	0.003173	1	0.009428	0.1001	1	1	ARC
Pubmed	23255664	The role of endothelin-1 and its receptor blockers on the liver function.	Pubmed	0.003173	1	0.009428	0.1001	1	1	EDN1
Pubmed	22126303	Tazarotene-induced gene 1 inhibits prostaglandin E2-stimulated HCT116 colon cancer cell growth.	Pubmed	0.003173	1	0.009428	0.1001	1	1	RARRES1
Pubmed	17971210	Role of TNF-alpha in lung tight junction alteration in mouse model of acute lung inflammation.	Pubmed	0.003173	1	0.009428	0.1001	1	1	TNF
Pubmed	23977323	Intestinal-specific TNF? overexpression induces Crohn's-like ileitis in mice.	Pubmed	0.003173	1	0.009428	0.1001	1	1	TNF
Pubmed	21538508	PI3K? deletion reduces variability in the in vivo osteolytic response induced by orthopaedic wear particles.	Pubmed	0.003173	1	0.009428	0.1001	1	1	PIK3CG
Pubmed	12511547	Association of endothelin-1 gene variant with hypertension.	Pubmed	0.003173	1	0.009428	0.1001	1	1	EDN1
Pubmed	25246119	Family association study between tumour necrosis factor a gene polymorphisms and polycystic ovary syndrome in Han Chinese.	Pubmed	0.003173	1	0.009428	0.1001	1	1	TNF
Pubmed	17404316	Knockout of Mkp-1 enhances the host inflammatory responses to gram-positive bacteria.	Pubmed	0.003173	1	0.009428	0.1001	1	1	DUSP1
Pubmed	25031713	Oncogenic roles of carbonic anhydrase IX in human nasopharyngeal carcinoma.	Pubmed	0.003173	1	0.009428	0.1001	1	1	CA9
Pubmed	22227290	Association between TNF-? promoter -308A/G polymorphism and tardive dyskinesian Chinese Han patients with schizophrenia.	Pubmed	0.003173	1	0.009428	0.1001	1	1	TNF
Pubmed	22262846	Recognition of human tumor necrosis factor ? (TNF-?) by therapeutic antibody fragment: energetics and structural features.	Pubmed	0.003173	1	0.009428	0.1001	1	1	TNF
Pubmed	26061548	Macrophage-derived tumor necrosis factor-? mediates diabetic renal injury.	Pubmed	0.003173	1	0.009428	0.1001	1	1	TNF
Pubmed	16807326	N-cadherin transsynaptically regulates short-term plasticity at glutamatergic synapses in embryonic stem cell-derived neurons.	Pubmed	0.003173	1	0.009428	0.1001	1	1	CDH2
Pubmed	22524424	Glycans, galectins, and HIV-1 infection.	Pubmed	0.003173	1	0.009428	0.1001	1	1	LGALS1
Pubmed	27346169	Association of B12 deficiency and anemia synergistically increases the risk of high TNF-? levels among adolescent girls.	Pubmed	0.003173	1	0.009428	0.1001	1	1	TNF
Pubmed	27383320	Role of TNF-alpha polymorphism in patients with nickel allergy: a marker of susceptibility to contact polysensitization.	Pubmed	0.003173	1	0.009428	0.1001	1	1	TNF
Pubmed	16863996	Hydrogen peroxide and redox modulation sensitize primary mouse hepatocytes to TNF-induced apoptosis.	Pubmed	0.003173	1	0.009428	0.1001	1	1	TNF
Pubmed	11222376	A permissive role for tumor necrosis factor in vascular endothelial growth factor-induced vascular permeability.	Pubmed	0.003173	1	0.009428	0.1001	1	1	TNF
Pubmed	19331462	Overexpression of DeltaFosB is associated with attenuated cocaine-induced suppression of saccharin intake in mice.	Pubmed	0.003173	1	0.009428	0.1001	1	1	FOSB
Pubmed	30633617	CYP24A1 Variants in Two Chinese Patients with Idiopathic Infantile Hypercalcemia.	Pubmed	0.003173	1	0.009428	0.1001	1	1	CYP24A1
Pubmed	19898423	Cadherin expression in gastrointestinal tract endometriosis: possible role in deep tissue invasion and development of malignancy.	Pubmed	0.003173	1	0.009428	0.1001	1	1	CDH2
Pubmed	15968386	Downregulation of vascular endothelial-cadherin expression is associated with an increase in vascular tumor growth and hemorrhagic complications.	Pubmed	0.003173	1	0.009428	0.1001	1	1	CDH5
Pubmed	12472577	Genetic polymorphisms in the tumour necrosis factor locus in childhood acute lymphoblastic leukaemia.	Pubmed	0.003173	1	0.009428	0.1001	1	1	TNF
Pubmed	22749237	Tumor necrosis factor -308 polymorphism (rs1800629) is associated with mortality and ventilator duration in 1057 Caucasian patients.	Pubmed	0.003173	1	0.009428	0.1001	1	1	TNF
Pubmed	24072494	Quantitative assessment of the influence of tumor necrosis factor alpha polymorphism with gastritis and gastric cancer risk.	Pubmed	0.003173	1	0.009428	0.1001	1	1	TNF
Pubmed	26256109	Identification of IDUA and WNT16 Phosphorylation-Related Non-Synonymous Polymorphisms for Bone Mineral Density in Meta-Analyses of Genome-Wide Association Studies.	Pubmed	0.003173	1	0.009428	0.1001	1	1	WNT16
Pubmed	18599327	Behavioral characteristics and c-Fos expression in the medullary dorsal horn in a rat model for orofacial cancer pain.	Pubmed	0.003173	1	0.009428	0.1001	1	1	FOS
Pubmed	22544761	Serum insulin-like, growth factor binding protein-related protein 1 (IGFBP-rP1) and endometrial cancer risk in Chinese women.	Pubmed	0.003173	1	0.009428	0.1001	1	1	IGFBP7
Pubmed	26214117	CYP24A1 Mutations in a Cohort of Hypercalcemic Patients: Evidence for a Recessive Trait.	Pubmed	0.003173	1	0.009428	0.1001	1	1	CYP24A1
Pubmed	11351273	Defect of lck in a patient with common variable immunodeficiency.	Pubmed	0.003173	1	0.009428	0.1001	1	1	LCK
Pubmed	9839161	Expression of TNF and the necessity of TNF receptors in bleomycin-induced lung injury in mice.	Pubmed	0.003173	1	0.009428	0.1001	1	1	TNF
Pubmed	11839775	The Rho GTPase family: a Racs to Wrchs story.	Pubmed	0.003173	1	0.009428	0.1001	1	1	RHOV
Pubmed	9287305	The guanylyl cyclase-deficient mouse defines differential pathways of natriuretic peptide signaling.	Pubmed	0.003173	1	0.009428	0.1001	1	1	NPR1
Pubmed	12196549	Tumor necrosis factor alpha up-regulates non-lymphoid Fas-ligand following superantigen-induced peripheral lymphocyte activation.	Pubmed	0.003173	1	0.009428	0.1001	1	1	TNF
Pubmed	29445893	Nestin expression is differently regulated between odontoblasts and the subodontoblastic layer in mice.	Pubmed	0.003173	1	0.009428	0.1001	1	1	NES
Pubmed	25442113	Inhibition of phosphodiesterase 2 reverses impaired cognition and neuronal remodeling caused by chronic stress.	Pubmed	0.003173	1	0.009428	0.1001	1	1	PDE2A
Pubmed	16809784	Constitutive ALK5-independent c-Jun N-terminal kinase activation contributes to endothelin-1 overexpression in pulmonary fibrosis: evidence of an autocrine endothelin loop operating through the endothelin A and B receptors.	Pubmed	0.003173	1	0.009428	0.1001	1	1	EDN1
Pubmed	26778692	Identification of inflammatory factor TNF? inhibitor from medicinal herbs.	Pubmed	0.003173	1	0.009428	0.1001	1	1	TNF
Pubmed	30060141	ADAMTS10-mediated tissue disruption in Weill-Marchesani syndrome.	Pubmed	0.003173	1	0.009428	0.1001	1	1	ADAMTS10
Pubmed	24123836	Endothelin-1 gene polymorphisms and risk of chemoresistant pediatric osteosarcoma.	Pubmed	0.003173	1	0.009428	0.1001	1	1	EDN1
Pubmed	27063404	A truncated splice variant of human lysyl oxidase-like 2 promotes migration and invasion in esophageal squamous cell carcinoma.	Pubmed	0.003173	1	0.009428	0.1001	1	1	LOXL2
Pubmed	10816567	Stimulation of human neutrophils by chemotactic factors is associated with the activation of phosphatidylinositol 3-kinase gamma.	Pubmed	0.003173	1	0.009428	0.1001	1	1	PIK3CG
Pubmed	16466695	Endothelin-1 gene variants and levels associate with adaptation to hypobaric hypoxia in high-altitude natives.	Pubmed	0.003173	1	0.009428	0.1001	1	1	EDN1
Pubmed	16359817	Enhanced Fos expression in glutamic acid decarboxylase immunoreactive neurons of the mouse periaqueductal grey during opioid withdrawal.	Pubmed	0.003173	1	0.009428	0.1001	1	1	FOS
Pubmed	21862649	Fluvastatin downregulates VEGF-A expression in TNF-?-induced retinal vessel tortuosity.	Pubmed	0.003173	1	0.009428	0.1001	1	1	TNF
Pubmed	24114795	Regulated IRE1-dependent decay pathway is activated during Japanese encephalitis virus-induced unfolded protein response and benefits viral replication.	Pubmed	0.003173	1	0.009428	0.1001	1	1	ERN2
Pubmed	21383688	KiSS1 mediates platinum sensitivity and metastasis suppression in head and neck squamous cell carcinoma.	Pubmed	0.003173	1	0.009428	0.1001	1	1	KISS1
Pubmed	21747316	Galectin-1 secreted by activated stellate cells in pancreatic ductal adenocarcinoma stroma promotes proliferation and invasion of pancreatic cancer cells: an in vitro study on the microenvironment of pancreatic ductal adenocarcinoma.	Pubmed	0.003173	1	0.009428	0.1001	1	1	LGALS1
Pubmed	10595934	Heterogeneity of endothelial cells: the specialized phenotype of human high endothelial venules characterized by suppression subtractive hybridization.	Pubmed	0.003173	1	0.009428	0.1001	1	1	IGFBP7
Pubmed	16980557	Beryllium-induced TNF-alpha production is transcription-dependent in chronic beryllium disease.	Pubmed	0.003173	1	0.009428	0.1001	1	1	TNF
Pubmed	17167711	[Association between tumor necrosis factor-alpha promoter polymorphisms and type 2 diabetes and obesity in Chilean elderly women].	Pubmed	0.003173	1	0.009428	0.1001	1	1	TNF
Pubmed	16826367	Nestin expression in reactive astrocytes of human pathology.	Pubmed	0.003173	1	0.009428	0.1001	1	1	NES
Pubmed	19755862	Involvement of MKP-1 and Bcl-2 in acquired cisplatin resistance in ovarian cancer cells.	Pubmed	0.003173	1	0.009428	0.1001	1	1	DUSP1
Pubmed	25398219	Meta-analysis of tumor necrosis factor alpha -308 polymorphism and knee osteoarthritis risk.	Pubmed	0.003173	1	0.009428	0.1001	1	1	TNF
Pubmed	15043686	Insulin resistance is not due to persistently elevated serum tumor necrosis-alpha levels in small for gestational age, premature, or twin children.	Pubmed	0.003173	1	0.009428	0.1001	1	1	TNF
Pubmed	23321619	Rare missense neuronal cadherin gene (CDH2) variants in specific obsessive-compulsive disorder and Tourette disorder phenotypes.	Pubmed	0.003173	1	0.009428	0.1001	1	1	CDH2
Pubmed	15838351	Suppression of cytokine-induced expression of endothelin-1 by dexamethasone in human retinal pigment epithelial cells.	Pubmed	0.003173	1	0.009428	0.1001	1	1	EDN1
Pubmed	7501023	Apoptosis of T cells mediated by galectin-1.	Pubmed	0.003173	1	0.009428	0.1001	1	1	LGALS1
Pubmed	23815989	A failure in endothelin-1 production from vitiligo keratinocytes in response to ultraviolet B irradiation.	Pubmed	0.003173	1	0.009428	0.1001	1	1	EDN1
Pubmed	18336813	Different affinities of native alpha1B-adrenoceptors for ketanserin between intact tissue segments and membrane preparations.	Pubmed	0.003173	1	0.009428	0.1001	1	1	ADRA1B
Pubmed	15837738	Clinical significance of human kallikrein gene 6 messenger RNA expression in colorectal cancer.	Pubmed	0.003173	1	0.009428	0.1001	1	1	KLK6
Pubmed	17538954	Intrinsic resistance to apoptosis of colon epithelial cells is a potential determining factor in the susceptibility of the A/J mouse strain to dimethylhydrazine-induced colon tumorigenesis.	Pubmed	0.003173	1	0.009428	0.1001	1	1	TNF
Pubmed	14724291	Nerve growth factor-dependent survival of CESS B cell line is mediated by increased expression and decreased degradation of MAPK phosphatase 1.	Pubmed	0.003173	1	0.009428	0.1001	1	1	DUSP1
Pubmed	27175496	[Investigation of the association between chronic hepatitis B and C infections and TNF-? (-308) gene polymorphism].	Pubmed	0.003173	1	0.009428	0.1001	1	1	TNF
Pubmed	8568256	Age-associated differences in TNF-alpha and nitric oxide production in endotoxic mice.	Pubmed	0.003173	1	0.009428	0.1001	1	1	TNF
Pubmed	15971421	Lack of association between TNF-308 polymorphism and the clinical and immunological characteristics of systemic lupus erythematosus and primary Sjˆgren's syndrome.	Pubmed	0.003173	1	0.009428	0.1001	1	1	TNF
Pubmed	27783995	MKP-1 attenuates LPS-induced blood-testis barrier dysfunction and inflammatory response through p38 and I?B? pathways.	Pubmed	0.003173	1	0.009428	0.1001	1	1	DUSP1
Pubmed	24852947	Endothelin-1 gene polymorphisms influence cerebrospinal fluid endothelin-1 levels following aneurysmal subarachnoid hemorrhage.	Pubmed	0.003173	1	0.009428	0.1001	1	1	EDN1
Pubmed	17475896	TNF-alpha induction of GM2 expression on renal cell carcinomas promotes T cell dysfunction.	Pubmed	0.003173	1	0.009428	0.1001	1	1	TNF
Pubmed	30555460	Psoriasis: Classical vs. Paradoxical. The Yin-Yang of TNF and Type I Interferon.	Pubmed	0.003173	1	0.009428	0.1001	1	1	TNF
Pubmed	19365401	TNF-alpha-308 G/A polymorphism and responsiveness to TNF-alpha blockade therapy in moderate to severe rheumatoid arthritis: a systematic review and meta-analysis.	Pubmed	0.003173	1	0.009428	0.1001	1	1	TNF
Pubmed	22275313	Dual-specificity phosphatase 1-null mice exhibit spontaneous osteolytic disease and enhanced inflammatory osteolysis in experimental arthritis.	Pubmed	0.003173	1	0.009428	0.1001	1	1	DUSP1
Pubmed	28115787	Tumor Necrosis Factor-? T-857C (rs1799724) Polymorphism and Risk of Cancers: A Meta-Analysis.	Pubmed	0.003173	1	0.009428	0.1001	1	1	TNF
Pubmed	29664552	Importance of polymorphic variants of Tumour Necrosis Factor - ? gene in the etiology of Intrauterine Growth Restriction.	Pubmed	0.003173	1	0.009428	0.1001	1	1	TNF
Pubmed	24112790	Aging-related changes in RP3V kisspeptin neurons predate the reduced activation of GnRH neurons during the early reproductive decline in female mice.	Pubmed	0.003173	1	0.009428	0.1001	1	1	KISS1
Pubmed	20427705	Knockdown of N-cadherin suppresses the long-term engraftment of hematopoietic stem cells.	Pubmed	0.003173	1	0.009428	0.1001	1	1	CDH2
Pubmed	2390065	Purification and characterization of a major phosphatidylserine-binding phosphoprotein from human platelets.	Pubmed	0.003173	1	0.009428	0.1001	1	1	CAVIN2
Pubmed	19372206	Guanylyl cyclase-A inhibits angiotensin II type 2 receptor-mediated pro-hypertrophic signaling in the heart.	Pubmed	0.003173	1	0.009428	0.1001	1	1	NPR1
Pubmed	2432851	The osteoclast-type giant cell tumor of the pancreas.	Pubmed	0.003173	1	0.009428	0.1001	1	1	SERPINA3
Pubmed	20157731	Overexpression of Galectin-1 is negatively correlated with pathologic differentiation grade in oral squamous cell carcinoma.	Pubmed	0.003173	1	0.009428	0.1001	1	1	LGALS1
Pubmed	12372404	Splicing mutation of the prostacyclin synthase gene in a family associated with hypertension.	Pubmed	0.003173	1	0.009428	0.1001	1	1	PTGIS
Pubmed	20301573	Spinocerebellar Ataxia Type 14	Pubmed	0.003173	1	0.009428	0.1001	1	1	PRKCG
Pubmed	16701011	Impact of genetic variation of tumor necrosis factor-alpha on gestational hypertension.	Pubmed	0.003173	1	0.009428	0.1001	1	1	TNF
Pubmed	29623077	Influenza-Activated ILC1s Contribute to Antiviral Immunity Partially Influenced by Differential GITR Expression.	Pubmed	0.003173	1	0.009428	0.1001	1	1	TNFRSF18
Pubmed	28183603	Chitosan/?-1,3-glucan/hydroxyapatite bone scaffold enhances osteogenic differentiation through TNF-?-mediated mechanism.	Pubmed	0.003173	1	0.009428	0.1001	1	1	TNF
Pubmed	21441111	Cardiomyopathy in ?-kinase 3 (ALPK3)-deficient mice.	Pubmed	0.003173	1	0.009428	0.1001	1	1	ALPK3
Pubmed	18724036	Variants in the nestin gene and coronary heart disease.	Pubmed	0.003173	1	0.009428	0.1001	1	1	NES
Pubmed	24699334	Fibroblast growth factor 15 deficiency impairs liver regeneration in mice.	Pubmed	0.003173	1	0.009428	0.1001	1	1	FGF19
[truncated: 22,186 more rows]

## Sheet: Day 14 vs Day 0_Up
Category	ID	Name	Source	p-value	q-value Bonferroni	q-value FDR B&H	q-value FDR B&Y	Hit Count in Query List	Hit Count in Genome	Hit in Query List
GO: Molecular Function	GO:0003810	protein-glutamine gamma-glutamyltransferase activity		4.767e-09	2.97e-06	2.97e-06	2.083e-05	11	125	KRT5,KRT6A,CASP14,SPRR1B,SPRR2A,KRT23,TCHH,KRT6C,CSTA,PKP1,SPINK5
GO: Molecular Function	GO:0016755	transferase activity, transferring amino-acyl groups		9.941e-09	6.193e-06	3.097e-06	2.171e-05	11	134	KRT5,KRT6A,CASP14,SPRR1B,SPRR2A,KRT23,TCHH,KRT6C,CSTA,PKP1,SPINK5
GO: Molecular Function	GO:0005201	extracellular matrix structural constituent		1.927e-08	1.2e-05	4.001e-06	2.806e-05	12	178	RELN,MXRA5,SPARC,COL17A1,TNC,MMRN1,POSTN,PXDN,MGP,VCAN,BMPER,NPNT
GO: Molecular Function	GO:0050786	RAGE receptor binding		1.81e-06	0.001128	0.000282	0.001977	4	12	S100A7,S100A8,S100A9,S100P
GO: Molecular Function	GO:0042605	peptide antigen binding		6.876e-06	0.004284	0.0008568	0.006008	5	34	HLA-DPA1,HLA-DPB1,HLA-DRA,HLA-DRB1,HLA-DRB5
GO: Molecular Function	GO:0005198	structural molecule activity		1.4e-05	0.008724	0.001454	0.0102	19	779	KRT5,KRT6A,RELN,MXRA5,SPARC,COL17A1,TNC,SPRR1B,SPRR2A,KRT23,MMRN1,POSTN,PXDN,MGP,VCAN,PKP1,BMPER,BSN,NPNT
GO: Molecular Function	GO:0005539	glycosaminoglycan binding		2.819e-05	0.01756	0.002509	0.01759	10	246	CRISPLD2,CXCL10,STAB1,POSTN,VCAN,LPL,CCL5,GPNMB,MMP7,CXCL11
GO: Molecular Function	GO:0005509	calcium ion binding		7.746e-05	0.04826	0.005373	0.03768	17	734	SPARC,CALML5,PLA2G4E,STAB1,MMRN1,S100A7,CD93,S100A8,S100A9,RASGRP1,S100P,TCHH,MGP,VCAN,LPL,C1S,NPNT
GO: Molecular Function	GO:0045236	CXCR chemokine receptor binding		7.762e-05	0.04836	0.005373	0.03768	3	11	CXCL10,TFF2,CXCL11
GO: Molecular Function	GO:0005102	signaling receptor binding		8.744e-05	0.05448	0.005448	0.0382	30	1817	DPP4,SEMA3C,RELN,ANGPT2,HLA-DPA1,ABCA12,CXCL10,HLA-DRA,WNT11,ESM1,CPE,TNFRSF11B,FABP4,TFF2,S100A7,PDPN,S100A8,S100A9,S100P,BMP6,PXDN,CD22,CLU,TNFSF13B,LPL,CCL5,GPNMB,CXCL11,MARCO,NPNT
GO: Molecular Function	GO:0008201	heparin binding		9.798e-05	0.06104	0.005472	0.03838	8	180	CRISPLD2,CXCL10,POSTN,LPL,CCL5,GPNMB,MMP7,CXCL11
GO: Molecular Function	GO:0016746	transferase activity, transferring acyl groups		0.0001054	0.06567	0.005472	0.03838	12	408	KRT5,KRT6A,CASP14,SPRR1B,SPRR2A,SPTSSB,KRT23,TCHH,KRT6C,CSTA,PKP1,SPINK5
GO: Molecular Function	GO:0018636	phenanthrene 9,10-monooxygenase activity		0.0001875	0.1168	0.008984	0.063	2	3	AKR1C2,AKR1C3
GO: Molecular Function	GO:0016229	steroid dehydrogenase activity		0.0002069	0.1289	0.009208	0.06457	4	37	AKR1C2,DHRS9,AKR1C3,HSD3B1
GO: Molecular Function	GO:0023026	MHC class II protein complex binding		0.0002558	0.1594	0.01063	0.07452	3	16	HLA-DMB,HLA-DRA,HLA-DRB1
GO: Molecular Function	GO:0031406	carboxylic acid binding		0.000309	0.1925	0.01203	0.08439	10	329	RELN,DAPK1,PTGER2,AKR1C2,FABP4,STAB1,S100A8,S100A9,CD22,VCAN
GO: Molecular Function	GO:0036041	long-chain fatty acid binding		0.0003685	0.2296	0.01291	0.09052	3	18	FABP4,S100A8,S100A9
GO: Molecular Function	GO:0047115	trans-1,2-dihydrobenzene-1,2-diol dehydrogenase activity		0.000373	0.2323	0.01291	0.09052	2	4	AKR1C2,AKR1C3
GO: Molecular Function	GO:1901681	sulfur compound binding		0.0004028	0.2509	0.01306	0.09161	9	279	CRISPLD2,CXCL10,POSTN,LPL,OGDHL,CCL5,GPNMB,MMP7,CXCL11
GO: Molecular Function	GO:0043177	organic acid binding		0.0004194	0.2613	0.01306	0.09161	10	342	RELN,DAPK1,PTGER2,AKR1C2,FABP4,STAB1,S100A8,S100A9,CD22,VCAN
GO: Molecular Function	GO:0048248	CXCR3 chemokine receptor binding		0.0006183	0.3852	0.01751	0.1228	2	5	CXCL10,CXCL11
GO: Molecular Function	GO:0035662	Toll-like receptor 4 binding		0.0006183	0.3852	0.01751	0.1228	2	5	S100A8,S100A9
GO: Molecular Function	GO:0042277	peptide binding		0.0008189	0.5102	0.02211	0.155	11	441	DPP4,HLA-DPA1,HLA-DPB1,GPR37,HLA-DRA,HLA-DRB1,HLA-DRB5,NTSR1,CLU,CALCRL,MARCO
GO: Molecular Function	GO:0050542	icosanoid binding		0.0008826	0.5498	0.02211	0.155	3	24	PTGER2,S100A8,S100A9
GO: Molecular Function	GO:0047023	androsterone dehydrogenase activity		0.0009227	0.5748	0.02211	0.155	2	6	DHRS9,AKR1C3
GO: Molecular Function	GO:0047086	ketosteroid monooxygenase activity		0.0009227	0.5748	0.02211	0.155	2	6	AKR1C2,AKR1C3
GO: Molecular Function	GO:0023023	MHC protein complex binding		0.0009971	0.6212	0.02301	0.1613	3	25	HLA-DMB,HLA-DRA,HLA-DRB1
GO: Molecular Function	GO:0050544	arachidonic acid binding		0.001285	0.8005	0.02761	0.1936	2	7	S100A8,S100A9
GO: Molecular Function	GO:0047035	testosterone dehydrogenase (NAD+) activity		0.001285	0.8005	0.02761	0.1936	2	7	DHRS9,AKR1C3
GO: Molecular Function	GO:0033764	steroid dehydrogenase activity, acting on the CH-OH group of donors, NAD or NADP as acceptor		0.001548	0.9642	0.03214	0.2254	3	29	DHRS9,AKR1C3,HSD3B1
GO: Molecular Function	GO:0045545	syndecan binding		0.001704	1	0.03218	0.2256	2	8	TNC,GPNMB
GO: Molecular Function	GO:0001758	retinal dehydrogenase activity		0.001704	1	0.03218	0.2256	2	8	AKR1C3,ALDH1A1
GO: Molecular Function	GO:0050543	icosatetraenoic acid binding		0.001704	1	0.03218	0.2256	2	8	S100A8,S100A9
GO: Molecular Function	GO:0005215	transporter activity		0.001831	1	0.03355	0.2353	23	1505	SLC9A9,CACNB4,RELN,HTR3A,ABCA12,NTSR1,RBP4,FXYD4,DAPK1,XK,SLC47A2,SLC2A3,FABP4,GRAMD1B,PDPN,KPNA7,SLC16A6,HECW2,SCN1B,SLC22A3,KCNQ2,ABCG2,FXYD3
GO: Molecular Function	GO:0030246	carbohydrate binding		0.002373	1	0.04182	0.2933	8	292	SFTPD,HLA-DRA,HLA-DRB1,OLR1,SLC2A3,CD93,CD22,VCAN
GO: Molecular Function	GO:0042379	chemokine receptor binding		0.00247	1	0.04182	0.2933	4	71	CXCL10,TFF2,CCL5,CXCL11
GO: Molecular Function	GO:0003823	antigen binding		0.002484	1	0.04182	0.2933	6	171	HLA-DPA1,HLA-DPB1,HLA-DRA,HLA-DRB1,HLA-DRB5,IL7R
GO: Molecular Function	GO:0032395	MHC class II receptor activity		0.002711	1	0.04444	0.3116	2	10	HLA-DPA1,HLA-DRA
GO: Molecular Function	GO:0033218	amide binding		0.002789	1	0.04455	0.3124	11	515	DPP4,HLA-DPA1,HLA-DPB1,GPR37,HLA-DRA,HLA-DRB1,HLA-DRB5,NTSR1,CLU,CALCRL,MARCO
GO: Molecular Function	GO:0017080	sodium channel regulator activity		0.003142	1	0.04893	0.3431	3	37	FXYD4,SCN1B,FXYD3
GO: Biological Process	GO:0051707	response to other organism		4.221e-13	1.513e-09	7.883e-10	6.907e-09	42	1604	KRT6A,SPARC,MAOB,SFTPD,HLA-DPA1,CXCL10,HLA-DPB1,DDX60,HLA-DRA,HLA-DRB1,GJB6,HLA-DRB5,CMPK2,OAS2,DAPK1,PTGER2,TRIM22,FABP4,STAB1,S100A7,S100A8,S100A9,RASGRP1,BMP6,RSAD2,GBP5,CLU,SERPINB4,GLI2,LPL,RAB7B,C1S,CCL5,IFI44L,MMP7,CD180,CXCL11,IFI6,MARCO,KYNU,TREML2,SPINK5
GO: Biological Process	GO:0043207	response to external biotic stimulus		4.4e-13	1.577e-09	7.883e-10	6.907e-09	42	1606	KRT6A,SPARC,MAOB,SFTPD,HLA-DPA1,CXCL10,HLA-DPB1,DDX60,HLA-DRA,HLA-DRB1,GJB6,HLA-DRB5,CMPK2,OAS2,DAPK1,PTGER2,TRIM22,FABP4,STAB1,S100A7,S100A8,S100A9,RASGRP1,BMP6,RSAD2,GBP5,CLU,SERPINB4,GLI2,LPL,RAB7B,C1S,CCL5,IFI44L,MMP7,CD180,CXCL11,IFI6,MARCO,KYNU,TREML2,SPINK5
GO: Biological Process	GO:0009607	response to biotic stimulus		7.654e-13	2.742e-09	9.141e-10	8.009e-09	42	1633	KRT6A,SPARC,MAOB,SFTPD,HLA-DPA1,CXCL10,HLA-DPB1,DDX60,HLA-DRA,HLA-DRB1,GJB6,HLA-DRB5,CMPK2,OAS2,DAPK1,PTGER2,TRIM22,FABP4,STAB1,S100A7,S100A8,S100A9,RASGRP1,BMP6,RSAD2,GBP5,CLU,SERPINB4,GLI2,LPL,RAB7B,C1S,CCL5,IFI44L,MMP7,CD180,CXCL11,IFI6,MARCO,KYNU,TREML2,SPINK5
GO: Biological Process	GO:0006952	defense response		4.37e-11	1.566e-07	3.914e-08	3.429e-07	42	1850	DPP4,KRT6A,SFTPD,HLA-DPA1,CXCL10,HLA-DPB1,DDX60,HLA-DRA,HLA-DRB1,HLA-DRB5,OAS2,DAPK1,PTGER2,TRIM22,OLR1,FABP4,TFF2,STAB1,S100A7,S100A8,S100A9,RASGRP1,BMP6,RSAD2,GBP5,CLU,IL1R2,SERPINB4,LPL,RAB7B,C1S,CCL5,IFI44L,CALCRL,MMP7,CD180,CXCL11,IFI6,MARCO,KYNU,TREML2,SPINK5
GO: Biological Process	GO:0098542	defense response to other organism		8.434e-10	3.022e-06	5.106e-07	4.474e-06	32	1250	KRT6A,SFTPD,HLA-DPA1,CXCL10,HLA-DPB1,DDX60,HLA-DRA,HLA-DRB1,HLA-DRB5,OAS2,DAPK1,TRIM22,STAB1,S100A7,S100A8,S100A9,RASGRP1,RSAD2,GBP5,CLU,SERPINB4,RAB7B,C1S,CCL5,IFI44L,MMP7,CD180,IFI6,MARCO,KYNU,TREML2,SPINK5
GO: Biological Process	GO:0070268	cornification		8.551e-10	3.064e-06	5.106e-07	4.474e-06	11	112	KRT5,KRT6A,CASP14,SPRR1B,SPRR2A,KRT23,TCHH,KRT6C,CSTA,PKP1,SPINK5
GO: Biological Process	GO:1903575	cornified envelope assembly		1.248e-09	4.472e-06	6.389e-07	5.598e-06	11	116	KRT5,KRT6A,CASP14,SPRR1B,SPRR2A,KRT23,TCHH,KRT6C,CSTA,PKP1,SPINK5
GO: Biological Process	GO:0007155	cell adhesion		1.59e-09	5.695e-06	7.119e-07	6.237e-06	35	1509	ONECUT2,CYP1B1,DPP4,ITGA11,RELN,COL17A1,ANGPT2,NRCAM,HLA-DMB,SFTPD,HLA-DPA1,TNC,HLA-DPB1,OLR1,STAB1,MMRN1,CD93,PDPN,S100A8,POSTN,S100A9,RASGRP1,BMP6,CD22,GLI2,TNFSF13B,SCN1B,VCAN,CSTA,PKP1,CCL5,GPNMB,IL7R,NPNT,SPINK5
GO: Biological Process	GO:0022610	biological adhesion		1.795e-09	6.431e-06	7.145e-07	6.26e-06	35	1516	ONECUT2,CYP1B1,DPP4,ITGA11,RELN,COL17A1,ANGPT2,NRCAM,HLA-DMB,SFTPD,HLA-DPA1,TNC,HLA-DPB1,OLR1,STAB1,MMRN1,CD93,PDPN,S100A8,POSTN,S100A9,RASGRP1,BMP6,CD22,GLI2,TNFSF13B,SCN1B,VCAN,CSTA,PKP1,CCL5,GPNMB,IL7R,NPNT,SPINK5
GO: Biological Process	GO:0008544	epidermis development		2.019e-09	7.234e-06	7.158e-07	6.271e-06	20	514	KRT5,KRT6A,COL17A1,CASP14,ABCA12,SPRR1B,SPRR2A,SOX18,CALML5,KRT23,S100A7,TCHH,KRT6C,GLI2,TP63,CSTA,AKR1C3,PKP1,GRHL3,SPINK5
GO: Biological Process	GO:0007009	plasma membrane organization		2.198e-09	7.874e-06	7.158e-07	6.271e-06	14	229	KRT5,KRT6A,CASP14,SPRR1B,SPRR2A,KRT23,S100A9,TCHH,KRT6C,CLU,CSTA,PKP1,AHNAK2,SPINK5
GO: Biological Process	GO:0060429	epithelium development		3.865e-09	1.385e-05	1.154e-06	1.011e-05	34	1483	ONECUT2,KRT5,KRT6A,SEMA3C,CASP14,ABCA12,CXCL10,TNC,SPRR1B,SPRR2A,WNT11,SOX18,IRX3,AKR1C2,KRT23,S100A7,PDPN,GJA4,BMP6,TCHH,MGP,ACTL8,KRT6C,GLI2,TP63,VCAN,DHRS9,CSTA,AKR1C3,PKP1,BMPER,GRHL3,NPNT,SPINK5
GO: Biological Process	GO:0035295	tube development		5.654e-09	2.026e-05	1.558e-06	1.365e-05	31	1276	CRISPLD2,CYP1B1,SEMA3C,SPARC,ANGPT2,NRCAM,SFTPD,ABCA12,CXCL10,TNC,WNT11,RBP4,SOX18,ESM1,IRX3,STAB1,S100A7,PDPN,MGP,GLI2,TP63,VCAN,ANGPTL4,CCL5,ADGRF4,GPNMB,BMPER,CALCRL,GRHL3,NPNT,SPINK5
GO: Biological Process	GO:0001775	cell activation		1.355e-08	4.856e-05	3.469e-06	3.039e-05	34	1559	CRISPLD2,DPP4,CACNB4,HLA-DMB,SFTPD,HLA-DPA1,CXCL10,HLA-DPB1,CALML5,OLR1,SLC2A3,TFF2,S100A7,CD93,PDPN,S100A8,S100A9,RASGRP1,S100P,RSAD2,CD22,CLU,SERPINB3,GLI2,TNFSF13B,PKP1,MAFB,CCL5,GPNMB,BMPER,CD180,IL7R,TREML2,SPINK5
GO: Biological Process	GO:0002252	immune effector process		1.54e-08	5.518e-05	3.679e-06	3.223e-05	31	1332	CRISPLD2,DPP4,HLA-DMB,SFTPD,CXCL10,DDX60,RBP4,OAS2,CALML5,TRIM22,OLR1,SLC2A3,S100A7,CD93,S100A8,S100A9,RASGRP1,S100P,RSAD2,CD22,CLU,SERPINB3,SERPINB4,PKP1,C1S,CCL5,IFI44L,CD180,IFI6,IL7R,SPINK5
GO: Biological Process	GO:0071709	membrane assembly		1.651e-08	5.915e-05	3.697e-06	3.239e-05	11	148	KRT5,KRT6A,CASP14,SPRR1B,SPRR2A,KRT23,TCHH,KRT6C,CSTA,PKP1,SPINK5
GO: Biological Process	GO:0030216	keratinocyte differentiation		1.855e-08	6.648e-05	3.91e-06	3.426e-05	15	317	KRT5,KRT6A,CASP14,ABCA12,SPRR1B,SPRR2A,KRT23,S100A7,TCHH,KRT6C,TP63,CSTA,AKR1C3,PKP1,SPINK5
GO: Biological Process	GO:0042127	regulation of cell population proliferation		2.168e-08	7.769e-05	4.316e-06	3.781e-05	38	1921	CYP1B1,DPP4,KRT6A,CACNB4,SPARC,ZBTB7C,HLA-DMB,SFTPD,HLA-DPA1,CXCL10,TNC,HLA-DPB1,GJB6,WNT11,RBP4,SGPP2,SOX18,ESM1,DUSP15,PTGER2,AKR1C2,FABP4,TFF2,PDPN,BMP6,CD22,CLU,SERPINB3,GLI2,TNFSF13B,TP63,AKR1C3,CCL5,GPNMB,CALCRL,MMP7,CXCL11,IL7R
GO: Biological Process	GO:0044091	membrane biogenesis		2.67e-08	9.568e-05	5.036e-06	4.412e-05	11	155	KRT5,KRT6A,CASP14,SPRR1B,SPRR2A,KRT23,TCHH,KRT6C,CSTA,PKP1,SPINK5
GO: Biological Process	GO:0045321	leukocyte activation		3.835e-08	0.0001374	6.87e-06	6.019e-05	31	1386	CRISPLD2,DPP4,CACNB4,HLA-DMB,SFTPD,HLA-DPA1,HLA-DPB1,CALML5,OLR1,SLC2A3,TFF2,S100A7,CD93,S100A8,S100A9,RASGRP1,S100P,RSAD2,CD22,CLU,SERPINB3,GLI2,TNFSF13B,PKP1,MAFB,CCL5,GPNMB,CD180,IL7R,TREML2,SPINK5
GO: Biological Process	GO:0009913	epidermal cell differentiation		4.165e-08	0.0001492	7.106e-06	6.225e-05	16	388	KRT5,KRT6A,CASP14,ABCA12,SPRR1B,SPRR2A,KRT23,S100A7,TCHH,KRT6C,GLI2,TP63,CSTA,AKR1C3,PKP1,SPINK5
GO: Biological Process	GO:0030855	epithelial cell differentiation		4.584e-08	0.0001642	7.329e-06	6.421e-05	24	880	ONECUT2,KRT5,KRT6A,CASP14,ABCA12,SPRR1B,SPRR2A,WNT11,SOX18,AKR1C2,KRT23,S100A7,PDPN,BMP6,TCHH,ACTL8,KRT6C,GLI2,TP63,DHRS9,CSTA,AKR1C3,PKP1,SPINK5
GO: Biological Process	GO:0019730	antimicrobial humoral response		4.705e-08	0.0001686	7.329e-06	6.421e-05	10	128	KRT6A,SFTPD,CXCL10,S100A7,S100A8,S100A9,CLU,MMP7,CXCL11,SPINK5
GO: Biological Process	GO:0043588	skin development		5.842e-08	0.0002093	8.446e-06	7.4e-05	17	452	KRT5,KRT6A,CASP14,ABCA12,SPRR1B,SPRR2A,SOX18,KRT23,S100A7,TCHH,KRT6C,TP63,CSTA,AKR1C3,PKP1,GRHL3,SPINK5
GO: Biological Process	GO:0030198	extracellular matrix organization		6.122e-08	0.0002194	8.446e-06	7.4e-05	16	399	CRISPLD2,CYP1B1,DPP4,ITGA11,SPARC,COL17A1,TNC,MMP28,TNFRSF11B,PDPN,POSTN,PXDN,VCAN,MMP7,NPNT,SPINK5
GO: Biological Process	GO:0034341	response to interferon-gamma		6.129e-08	0.0002196	8.446e-06	7.4e-05	12	208	HLA-DPA1,HLA-DPB1,HLA-DRA,HLA-DRB1,HLA-DRB5,OAS2,DAPK1,TRIM22,GBP5,RAB7B,CCL5,KYNU
GO: Biological Process	GO:0009617	response to bacterium		7.269e-08	0.0002604	9.399e-06	8.235e-05	22	766	KRT6A,SPARC,MAOB,SFTPD,CXCL10,GJB6,CMPK2,OAS2,PTGER2,FABP4,STAB1,S100A7,S100A8,S100A9,BMP6,GBP5,LPL,CCL5,MMP7,CD180,CXCL11,SPINK5
GO: Biological Process	GO:0045087	innate immune response		7.345e-08	0.0002632	9.399e-06	8.235e-05	26	1045	SFTPD,HLA-DPA1,HLA-DPB1,DDX60,HLA-DRA,HLA-DRB1,HLA-DRB5,OAS2,DAPK1,TRIM22,S100A7,S100A8,S100A9,RASGRP1,RSAD2,GBP5,CLU,SERPINB4,RAB7B,C1S,CCL5,CD180,IFI6,MARCO,KYNU,TREML2
GO: Biological Process	GO:0002682	regulation of immune system process		9.96e-08	0.0003569	1.231e-05	0.0001078	35	1776	DPP4,CACNB4,COL17A1,HLA-DMB,SFTPD,HLA-DPA1,CXCL10,HLA-DPB1,MMP28,DDX60,HLA-DRA,HLA-DRB1,HLA-DRB5,RBP4,TFF2,S100A7,S100A8,S100A9,RASGRP1,RSAD2,GBP5,CD22,CLU,SERPINB4,GLI2,TNFSF13B,RAB7B,C1S,MAFB,CCL5,GPNMB,MARCO,IL7R,TREML2,SPINK5
GO: Biological Process	GO:0031424	keratinization		1.517e-07	0.0005435	1.812e-05	0.0001587	12	226	KRT5,KRT6A,CASP14,ABCA12,SPRR1B,SPRR2A,KRT23,TCHH,KRT6C,CSTA,PKP1,SPINK5
GO: Biological Process	GO:0050776	regulation of immune response		1.818e-07	0.0006512	2.101e-05	0.0001841	27	1170	DPP4,CACNB4,COL17A1,HLA-DMB,SFTPD,HLA-DPA1,HLA-DPB1,DDX60,HLA-DRA,HLA-DRB1,HLA-DRB5,S100A8,S100A9,RASGRP1,RSAD2,GBP5,CD22,CLU,SERPINB4,TNFSF13B,RAB7B,C1S,CCL5,MARCO,IL7R,TREML2,SPINK5
GO: Biological Process	GO:0071346	cellular response to interferon-gamma		2.032e-07	0.000728	2.275e-05	0.0001993	11	189	HLA-DPA1,HLA-DPB1,HLA-DRA,HLA-DRB1,HLA-DRB5,OAS2,DAPK1,TRIM22,GBP5,RAB7B,CCL5
GO: Biological Process	GO:0035239	tube morphogenesis		2.841e-07	0.001018	3.084e-05	0.0002702	25	1045	CYP1B1,SPARC,ANGPT2,NRCAM,CXCL10,TNC,WNT11,SOX18,ESM1,IRX3,STAB1,S100A7,PDPN,MGP,GLI2,TP63,ANGPTL4,CCL5,ADGRF4,GPNMB,BMPER,CALCRL,GRHL3,NPNT,SPINK5
GO: Biological Process	GO:0043062	extracellular structure organization		3.336e-07	0.001195	3.515e-05	0.000308	17	511	CRISPLD2,CYP1B1,DPP4,ITGA11,SPARC,COL17A1,TNC,MMP28,TNFRSF11B,PDPN,POSTN,PXDN,VCAN,LPL,MMP7,NPNT,SPINK5
GO: Biological Process	GO:0030155	regulation of cell adhesion		4.042e-07	0.001448	4.138e-05	0.0003625	21	777	ONECUT2,CYP1B1,DPP4,ANGPT2,HLA-DMB,SFTPD,HLA-DPA1,TNC,HLA-DPB1,MMRN1,PDPN,POSTN,RASGRP1,BMP6,GLI2,TNFSF13B,CCL5,GPNMB,IL7R,NPNT,SPINK5
GO: Biological Process	GO:0033993	response to lipid		4.707e-07	0.001686	4.684e-05	0.0004104	24	999	SPARC,MAOB,CXCL10,TNC,GJB6,WNT11,NTSR1,RBP4,CMPK2,PTGER2,AKR1C2,GRAMD1B,S100A7,S100A8,POSTN,BMP6,CLU,TP63,LPL,AKR1C3,CCL5,HSD3B1,CD180,CXCL11
GO: Biological Process	GO:0097305	response to alcohol		6.54e-07	0.002343	6.329e-05	0.0005545	12	259	SPARC,HTR3A,MAOB,TNC,RBP4,PTGER2,AKR1C2,RGS4,GRAMD1B,S100A8,AKR1C3,HSD3B1
GO: Biological Process	GO:0046903	secretion		6.712e-07	0.002405	6.329e-05	0.0005545	34	1835	CRISPLD2,DPP4,CACNB4,SPARC,MAOB,ABCA12,NTSR1,RBP4,OAS2,CPE,CALML5,OLR1,SLC2A3,TFF2,MMRN1,S100A7,CD93,S100A8,POSTN,S100A9,RASGRP1,S100P,BMP6,RSAD2,GBP5,CD22,CLU,IL1R2,SERPINB3,TNFSF13B,LPL,PKP1,CCL5,MMP7
GO: Biological Process	GO:0002684	positive regulation of immune system process		8.816e-07	0.003159	8.099e-05	0.0007096	27	1268	DPP4,CACNB4,HLA-DMB,SFTPD,HLA-DPA1,CXCL10,HLA-DPB1,DDX60,HLA-DRA,HLA-DRB1,HLA-DRB5,RBP4,S100A7,S100A8,S100A9,RASGRP1,RSAD2,GBP5,CD22,CLU,GLI2,TNFSF13B,RAB7B,C1S,CCL5,MARCO,IL7R
GO: Biological Process	GO:0007159	leukocyte cell-cell adhesion		9.124e-07	0.003269	8.173e-05	0.000716	14	372	DPP4,HLA-DMB,SFTPD,HLA-DPA1,HLA-DPB1,OLR1,S100A8,S100A9,RASGRP1,GLI2,TNFSF13B,CCL5,GPNMB,IL7R
GO: Biological Process	GO:0032101	regulation of response to external stimulus		1.083e-06	0.003881	9.466e-05	0.0008294	26	1202	SEMA3C,ANGPT2,SFTPD,CXCL10,MMP28,DDX60,FABP4,TFF2,S100A7,PDPN,S100A8,S100A9,RASGRP1,BMP6,RSAD2,GBP5,IL1R2,SERPINB4,LPL,RAB7B,CCL5,CALCRL,CD180,MARCO,TREML2,SPINK5
GO: Biological Process	GO:0034097	response to cytokine		1.173e-06	0.004204	0.0001001	0.000877	27	1287	CACNB4,SPARC,HLA-DPA1,CXCL10,HLA-DPB1,HLA-DRA,HLA-DRB1,HLA-DRB5,OAS2,DAPK1,TRIM22,TNFRSF11B,FABP4,TFF2,POSTN,RSAD2,PXDN,GBP5,IL1R2,TNFSF13B,RAB7B,CCL5,CXCL11,IFI6,KYNU,IL7R,NPNT
GO: Biological Process	GO:0098609	cell-cell adhesion		1.375e-06	0.004925	0.0001145	0.001003	22	911	CYP1B1,DPP4,NRCAM,HLA-DMB,SFTPD,HLA-DPA1,HLA-DPB1,OLR1,CD93,PDPN,S100A8,S100A9,RASGRP1,BMP6,GLI2,TNFSF13B,CSTA,PKP1,CCL5,GPNMB,IL7R,NPNT
GO: Biological Process	GO:0061844	antimicrobial humoral immune response mediated by antimicrobial peptide		2.045e-06	0.007326	0.0001665	0.001459	7	78	KRT6A,CXCL10,S100A7,S100A9,MMP7,CXCL11,SPINK5
GO: Biological Process	GO:0032940	secretion by cell		2.641e-06	0.009464	0.0002103	0.001843	31	1683	CRISPLD2,DPP4,CACNB4,SPARC,MAOB,ABCA12,NTSR1,RBP4,CPE,CALML5,OLR1,SLC2A3,MMRN1,S100A7,CD93,S100A8,POSTN,S100A9,RASGRP1,S100P,BMP6,RSAD2,GBP5,CD22,CLU,IL1R2,SERPINB3,TNFSF13B,LPL,PKP1,CCL5
GO: Biological Process	GO:0071345	cellular response to cytokine stimulus		2.937e-06	0.01052	0.0002288	0.002004	25	1188	CACNB4,HLA-DPA1,CXCL10,HLA-DPB1,HLA-DRA,HLA-DRB1,HLA-DRB5,OAS2,DAPK1,TRIM22,TNFRSF11B,FABP4,TFF2,POSTN,RSAD2,PXDN,GBP5,IL1R2,TNFSF13B,RAB7B,CCL5,CXCL11,IFI6,IL7R,NPNT
GO: Biological Process	GO:0042110	T cell activation		3.158e-06	0.01132	0.0002408	0.002109	16	537	DPP4,CACNB4,HLA-DMB,SFTPD,HLA-DPA1,HLA-DPB1,RASGRP1,RSAD2,GLI2,TNFSF13B,MAFB,CCL5,GPNMB,IL7R,TREML2,SPINK5
GO: Biological Process	GO:0071799	cellular response to prostaglandin D stimulus		4.165e-06	0.01492	0.0003045	0.002668	3	5	TNC,AKR1C2,AKR1C3
GO: Biological Process	GO:0071798	response to prostaglandin D		4.165e-06	0.01492	0.0003045	0.002668	3	5	TNC,AKR1C2,AKR1C3
GO: Biological Process	GO:0140352	export from cell		4.713e-06	0.01689	0.0003378	0.002959	31	1731	CRISPLD2,DPP4,CACNB4,SPARC,MAOB,ABCA12,NTSR1,RBP4,CPE,CALML5,OLR1,SLC2A3,MMRN1,S100A7,CD93,S100A8,POSTN,S100A9,RASGRP1,S100P,BMP6,RSAD2,GBP5,CD22,CLU,IL1R2,SERPINB3,TNFSF13B,LPL,PKP1,CCL5
GO: Biological Process	GO:0034308	primary alcohol metabolic process		5.772e-06	0.02068	0.0004055	0.003553	7	91	CYP1B1,RBP4,AKR1C2,BMP6,DHRS9,AKR1C3,ALDH1A1
GO: Biological Process	GO:0060333	interferon-gamma-mediated signaling pathway		6.208e-06	0.02224	0.0004278	0.003748	7	92	HLA-DPA1,HLA-DPB1,HLA-DRA,HLA-DRB1,HLA-DRB5,OAS2,TRIM22
GO: Biological Process	GO:0050778	positive regulation of immune response		7.895e-06	0.02829	0.0005337	0.004676	21	938	CACNB4,HLA-DMB,SFTPD,HLA-DPA1,HLA-DPB1,DDX60,HLA-DRA,HLA-DRB1,HLA-DRB5,S100A8,S100A9,RASGRP1,RSAD2,GBP5,CD22,CLU,TNFSF13B,RAB7B,C1S,CCL5,MARCO
GO: Biological Process	GO:0030324	lung development		8.325e-06	0.02983	0.0005524	0.00484	10	225	CRISPLD2,SPARC,SFTPD,ABCA12,TNC,WNT11,RBP4,PDPN,MGP,GLI2
GO: Biological Process	GO:0034754	cellular hormone metabolic process		9.091e-06	0.03257	0.0005922	0.005189	8	136	CYP1B1,RBP4,AKR1C2,BMP6,DHRS9,AKR1C3,HSD3B1,ALDH1A1
GO: Biological Process	GO:0030323	respiratory tube development		9.713e-06	0.0348	0.0006215	0.005445	10	229	CRISPLD2,SPARC,SFTPD,ABCA12,TNC,WNT11,RBP4,PDPN,MGP,GLI2
GO: Biological Process	GO:0019886	antigen processing and presentation of exogenous peptide antigen via MHC class II		1.01e-05	0.03617	0.0006346	0.00556	7	99	HLA-DMB,HLA-DPA1,HLA-DPB1,HLA-DRA,HLA-DRB1,HLA-DRB5,CTSE
GO: Biological Process	GO:0048646	anatomical structure formation involved in morphogenesis		1.087e-05	0.03896	0.0006718	0.005886	26	1365	CYP1B1,SEMA3C,RELN,SPARC,ANGPT2,NRCAM,CXCL10,WNT11,RBP4,SOX18,ESM1,IRX3,STAB1,S100A7,PDPN,GLI2,TNFSF13B,TP63,ANGPTL4,MAFB,CCL5,GPNMB,BMPER,CALCRL,GRHL3,SPINK5
GO: Biological Process	GO:0001944	vasculature development		1.138e-05	0.04078	0.0006912	0.006056	20	884	CYP1B1,SEMA3C,SPARC,ANGPT2,NRCAM,CXCL10,WNT11,SOX18,ESM1,STAB1,S100A7,PDPN,GJA4,ANGPTL4,CCL5,ADGRF4,GPNMB,BMPER,CALCRL,SPINK5
GO: Biological Process	GO:0002495	antigen processing and presentation of peptide antigen via MHC class II		1.31e-05	0.04695	0.0007825	0.006856	7	103	HLA-DMB,HLA-DPA1,HLA-DPB1,HLA-DRA,HLA-DRB1,HLA-DRB5,CTSE
GO: Biological Process	GO:0002504	antigen processing and presentation of peptide or polysaccharide antigen via MHC class II		1.396e-05	0.05002	0.0008128	0.007121	7	104	HLA-DMB,HLA-DPA1,HLA-DPB1,HLA-DRA,HLA-DRB1,HLA-DRB5,CTSE
GO: Biological Process	GO:0072358	cardiovascular system development		1.406e-05	0.05039	0.0008128	0.007121	20	897	CYP1B1,SEMA3C,SPARC,ANGPT2,NRCAM,CXCL10,WNT11,SOX18,ESM1,STAB1,S100A7,PDPN,GJA4,ANGPTL4,CCL5,ADGRF4,GPNMB,BMPER,CALCRL,SPINK5
GO: Biological Process	GO:0001523	retinoid metabolic process		1.582e-05	0.05667	0.0008995	0.007881	7	106	CYP1B1,RBP4,RLBP1,LPL,DHRS9,AKR1C3,ALDH1A1
GO: Biological Process	GO:0050863	regulation of T cell activation		1.617e-05	0.05793	0.0009052	0.007931	12	354	DPP4,HLA-DMB,SFTPD,HLA-DPA1,HLA-DPB1,RASGRP1,GLI2,TNFSF13B,CCL5,GPNMB,IL7R,SPINK5
GO: Biological Process	GO:0032496	response to lipopolysaccharide		1.71e-05	0.06126	0.0009424	0.008257	12	356	SPARC,MAOB,CXCL10,GJB6,CMPK2,PTGER2,S100A7,S100A8,BMP6,CCL5,CD180,CXCL11
GO: Biological Process	GO:0042572	retinol metabolic process		1.748e-05	0.06265	0.0009492	0.008316	5	43	CYP1B1,RBP4,DHRS9,AKR1C3,ALDH1A1
GO: Biological Process	GO:0072359	circulatory system development		1.883e-05	0.06749	0.001007	0.008825	25	1323	CYP1B1,SEMA3C,SPARC,ANGPT2,NRCAM,CXCL10,WNT11,RBP4,SOX18,ESM1,CPE,RGS4,STAB1,S100A7,PDPN,GJA4,GLI2,VCAN,ANGPTL4,CCL5,ADGRF4,GPNMB,BMPER,CALCRL,SPINK5
GO: Biological Process	GO:0002831	regulation of response to biotic stimulus		2.104e-05	0.07538	0.001109	0.009712	15	556	SFTPD,DDX60,S100A8,S100A9,RASGRP1,BMP6,RSAD2,GBP5,SERPINB4,RAB7B,CCL5,CD180,MARCO,TREML2,SPINK5
GO: Biological Process	GO:0048878	chemical homeostasis		2.164e-05	0.07753	0.001122	0.009832	25	1334	SLC9A9,CACNB4,SFTPD,ABCA12,CXCL10,GJB6,NTSR1,RBP4,XK,PTGER2,FABP4,GRAMD1B,S100A8,S100A9,BMP6,PNPLA1,TP63,SCN1B,LPL,ANGPTL4,CCL5,ABCG2,GRHL3,CXCL11,IFI6
GO: Biological Process	GO:0008207	C21-steroid hormone metabolic process		2.192e-05	0.07855	0.001122	0.009832	5	45	AKR1C2,BMP6,DHRS9,AKR1C3,HSD3B1
GO: Biological Process	GO:0001568	blood vessel development		2.232e-05	0.07997	0.001126	0.009863	19	849	CYP1B1,SEMA3C,SPARC,ANGPT2,NRCAM,CXCL10,WNT11,SOX18,ESM1,STAB1,S100A7,GJA4,ANGPTL4,CCL5,ADGRF4,GPNMB,BMPER,CALCRL,SPINK5
GO: Biological Process	GO:0016101	diterpenoid metabolic process		2.264e-05	0.08113	0.001126	0.009863	7	112	CYP1B1,RBP4,RLBP1,LPL,DHRS9,AKR1C3,ALDH1A1
GO: Biological Process	GO:0035425	autocrine signaling		2.294e-05	0.08218	0.001126	0.009863	3	8	S100A8,S100A9,SERPINB3
GO: Biological Process	GO:0071379	cellular response to prostaglandin stimulus		2.467e-05	0.08838	0.001194	0.01046	4	23	TNC,PTGER2,AKR1C2,AKR1C3
GO: Biological Process	GO:0002237	response to molecule of bacterial origin		2.567e-05	0.09197	0.001226	0.01074	12	371	SPARC,MAOB,CXCL10,GJB6,CMPK2,PTGER2,S100A7,S100A8,BMP6,CCL5,CD180,CXCL11
GO: Biological Process	GO:0060541	respiratory system development		2.81e-05	0.1007	0.001325	0.01161	10	259	CRISPLD2,SPARC,SFTPD,ABCA12,TNC,WNT11,RBP4,PDPN,MGP,GLI2
GO: Biological Process	GO:0042445	hormone metabolic process		3.306e-05	0.1184	0.001538	0.01348	10	264	CYP1B1,RELN,RBP4,CPE,AKR1C2,BMP6,DHRS9,AKR1C3,HSD3B1,ALDH1A1
GO: Biological Process	GO:0001816	cytokine production		3.369e-05	0.1207	0.001548	0.01356	19	875	CYP1B1,SFTPD,HLA-DPA1,HLA-DPB1,DDX60,WNT11,FABP4,S100A8,POSTN,S100A9,RASGRP1,RSAD2,GBP5,CLU,IL1R2,LPL,RAB7B,CCL5,GPNMB
GO: Biological Process	GO:0022407	regulation of cell-cell adhesion		3.807e-05	0.1364	0.001716	0.01503	13	450	DPP4,HLA-DMB,SFTPD,HLA-DPA1,HLA-DPB1,PDPN,RASGRP1,BMP6,GLI2,TNFSF13B,CCL5,GPNMB,IL7R
GO: Biological Process	GO:0006954	inflammatory response		3.831e-05	0.1373	0.001716	0.01503	18	806	CXCL10,PTGER2,OLR1,FABP4,TFF2,STAB1,S100A8,S100A9,RASGRP1,BMP6,GBP5,CLU,IL1R2,LPL,CCL5,CALCRL,CD180,CXCL11
GO: Biological Process	GO:0010256	endomembrane system organization		3.926e-05	0.1407	0.001718	0.01505	15	587	KRT5,KRT6A,CASP14,SPRR1B,SPRR2A,SPTSSB,KRT23,S100A9,TCHH,KRT6C,CLU,CSTA,PKP1,AHNAK2,SPINK5
GO: Biological Process	GO:0006721	terpenoid metabolic process		3.932e-05	0.1409	0.001718	0.01505	7	122	CYP1B1,RBP4,RLBP1,LPL,DHRS9,AKR1C3,ALDH1A1
GO: Biological Process	GO:0019221	cytokine-mediated signaling pathway		4.355e-05	0.156	0.00188	0.01647	18	814	HLA-DPA1,CXCL10,HLA-DPB1,HLA-DRA,HLA-DRB1,HLA-DRB5,OAS2,TRIM22,TNFRSF11B,TFF2,RSAD2,PXDN,IL1R2,TNFSF13B,CCL5,CXCL11,IFI6,IL7R
GO: Biological Process	GO:0046649	lymphocyte activation		4.639e-05	0.1662	0.001979	0.01734	18	818	DPP4,CACNB4,HLA-DMB,SFTPD,HLA-DPA1,HLA-DPB1,RASGRP1,RSAD2,CD22,GLI2,TNFSF13B,MAFB,CCL5,GPNMB,CD180,IL7R,TREML2,SPINK5
GO: Biological Process	GO:1903037	regulation of leukocyte cell-cell adhesion		5.046e-05	0.1808	0.002127	0.01864	11	336	DPP4,HLA-DMB,SFTPD,HLA-DPA1,HLA-DPB1,RASGRP1,GLI2,TNFSF13B,CCL5,GPNMB,IL7R
GO: Biological Process	GO:0070488	neutrophil aggregation		5.698e-05	0.2042	0.002374	0.0208	2	2	S100A8,S100A9
GO: Biological Process	GO:0048514	blood vessel morphogenesis		5.763e-05	0.2065	0.002374	0.0208	17	755	CYP1B1,SPARC,ANGPT2,NRCAM,CXCL10,WNT11,SOX18,ESM1,STAB1,S100A7,ANGPTL4,CCL5,ADGRF4,GPNMB,BMPER,CALCRL,SPINK5
GO: Biological Process	GO:0016999	antibiotic metabolic process		6.191e-05	0.2218	0.002503	0.02193	7	131	NPL,MAOB,CYP4B1,AKR1C2,PXDN,AKR1C3,ALDH1A1
GO: Biological Process	GO:0050870	positive regulation of T cell activation		6.217e-05	0.2228	0.002503	0.02193	9	229	DPP4,HLA-DMB,HLA-DPA1,HLA-DPB1,RASGRP1,GLI2,TNFSF13B,CCL5,IL7R
GO: Biological Process	GO:0098870	action potential propagation		6.646e-05	0.2381	0.002588	0.02268	3	11	CACNB4,NRCAM,SCN1B
GO: Biological Process	GO:0019227	neuronal action potential propagation		6.646e-05	0.2381	0.002588	0.02268	3	11	CACNB4,NRCAM,SCN1B
GO: Biological Process	GO:2000343	positive regulation of chemokine (C-X-C motif) ligand 2 production		6.646e-05	0.2381	0.002588	0.02268	3	11	POSTN,LPL,CCL5
GO: Biological Process	GO:0032103	positive regulation of response to external stimulus		6.72e-05	0.2408	0.002589	0.02268	16	689	SFTPD,CXCL10,DDX60,FABP4,S100A7,S100A8,S100A9,RASGRP1,BMP6,RSAD2,GBP5,LPL,RAB7B,CCL5,CD180,MARCO
GO: Biological Process	GO:0006906	vesicle fusion		6.794e-05	0.2434	0.00259	0.02269	20	1003	CRISPLD2,CACNB4,SPARC,ABCA12,CALML5,OLR1,SLC2A3,MMRN1,S100A7,CD93,S100A8,S100A9,RASGRP1,S100P,SAMD9L,CLU,SERPINB3,PKP1,RAB7B,CCL5
GO: Biological Process	GO:0070661	leukocyte proliferation		6.913e-05	0.2477	0.002607	0.02284	11	348	HLA-DMB,SFTPD,HLA-DPA1,HLA-DPB1,CD22,CLU,TNFSF13B,CCL5,GPNMB,CD180,IL7R
GO: Biological Process	GO:0022409	positive regulation of cell-cell adhesion		7.273e-05	0.2606	0.002696	0.02362	10	290	DPP4,HLA-DMB,HLA-DPA1,HLA-DPB1,PDPN,RASGRP1,GLI2,TNFSF13B,CCL5,IL7R
GO: Biological Process	GO:0010818	T cell chemotaxis		7.327e-05	0.2625	0.002696	0.02362	4	30	CXCL10,S100A7,CCL5,CXCL11
GO: Biological Process	GO:0090174	organelle membrane fusion		7.373e-05	0.2642	0.002696	0.02362	20	1009	CRISPLD2,CACNB4,SPARC,ABCA12,CALML5,OLR1,SLC2A3,MMRN1,S100A7,CD93,S100A8,S100A9,RASGRP1,S100P,SAMD9L,CLU,SERPINB3,PKP1,RAB7B,CCL5
GO: Biological Process	GO:0008284	positive regulation of cell population proliferation		7.776e-05	0.2786	0.002814	0.02466	21	1096	DPP4,KRT6A,HLA-DMB,HLA-DPA1,CXCL10,TNC,HLA-DPB1,ESM1,AKR1C2,FABP4,TFF2,BMP6,CLU,SERPINB3,GLI2,TNFSF13B,TP63,AKR1C3,CCL5,CALCRL,IL7R
GO: Biological Process	GO:0002833	positive regulation of response to biotic stimulus		8.285e-05	0.2968	0.002968	0.02601	12	419	SFTPD,DDX60,S100A8,S100A9,RASGRP1,BMP6,RSAD2,GBP5,RAB7B,CCL5,CD180,MARCO
GO: Biological Process	GO:0061025	membrane fusion		8.953e-05	0.3208	0.003176	0.02783	21	1107	CRISPLD2,CACNB4,SPARC,ABCA12,CXCL10,CALML5,OLR1,SLC2A3,MMRN1,S100A7,CD93,S100A8,S100A9,RASGRP1,S100P,SAMD9L,CLU,SERPINB3,PKP1,RAB7B,CCL5
GO: Biological Process	GO:0031347	regulation of defense response		9.058e-05	0.3245	0.003182	0.02788	18	862	SFTPD,DDX60,FABP4,TFF2,S100A8,S100A9,RASGRP1,RSAD2,GBP5,IL1R2,SERPINB4,LPL,RAB7B,CCL5,CALCRL,MARCO,TREML2,SPINK5
GO: Biological Process	GO:0042493	response to drug		9.17e-05	0.3286	0.00319	0.02795	22	1194	CYP1B1,CSAG3,SEMA3C,SPARC,HTR3A,MAOB,TNC,CYP4B1,GPR37,NTSR1,RBP4,PTGER2,RGS4,SLC47A2,TNFRSF11B,PDPN,S100A8,SLC22A3,LPL,ABCG2,MMP7,KYNU
GO: Biological Process	GO:0071398	cellular response to fatty acid		9.689e-05	0.3472	0.003338	0.02925	5	61	TNC,PTGER2,AKR1C2,LPL,AKR1C3
GO: Biological Process	GO:0045471	response to ethanol		9.847e-05	0.3528	0.00336	0.02944	7	141	SPARC,HTR3A,MAOB,TNC,RBP4,RGS4,S100A8
GO: Biological Process	GO:0048284	organelle fusion		0.0001002	0.3591	0.003388	0.02968	20	1032	CRISPLD2,CACNB4,SPARC,ABCA12,CALML5,OLR1,SLC2A3,MMRN1,S100A7,CD93,S100A8,S100A9,RASGRP1,S100P,SAMD9L,CLU,SERPINB3,PKP1,RAB7B,CCL5
GO: Biological Process	GO:0022603	regulation of anatomical structure morphogenesis		0.0001012	0.3627	0.003389	0.0297	23	1289	CYP1B1,SEMA3C,RELN,SPARC,ANGPT2,NRCAM,CXCL10,SPRR1B,WNT11,XK,CPE,TNFRSF11B,STAB1,PDPN,POSTN,HECW2,TNFSF13B,ANGPTL4,CCL5,GPNMB,BMPER,GRHL3,SPINK5
GO: Biological Process	GO:1901700	response to oxygen-containing compound		0.0001043	0.3738	0.003461	0.03032	29	1839	CYP1B1,SPARC,ANGPT2,HTR3A,MAOB,CXCL10,TNC,GPR37,GJB6,WNT11,RBP4,CMPK2,DAPK1,PTGER2,AKR1C2,RGS4,GRAMD1B,S100A7,S100A8,POSTN,BMP6,CLU,LPL,AKR1C3,CCL5,HSD3B1,CALCRL,CD180,CXCL11
GO: Biological Process	GO:0070374	positive regulation of ERK1 and ERK2 cascade		0.0001075	0.3851	0.003472	0.03042	9	246	DUSP15,TFF2,S100A7,RASGRP1,CCL5,GPNMB,BMPER,MARCO,NPNT
GO: Biological Process	GO:0034694	response to prostaglandin		0.0001075	0.3851	0.003472	0.03042	4	33	TNC,PTGER2,AKR1C2,AKR1C3
GO: Biological Process	GO:0006720	isoprenoid metabolic process		0.0001076	0.3854	0.003472	0.03042	7	143	CYP1B1,RBP4,RLBP1,LPL,DHRS9,AKR1C3,ALDH1A1
GO: Biological Process	GO:0001649	osteoblast differentiation		0.0001108	0.3971	0.003514	0.03079	9	247	ITGA11,TNC,WNT11,BMP6,GLI2,TP63,VCAN,GPNMB,NPNT
GO: Biological Process	GO:1903039	positive regulation of leukocyte cell-cell adhesion		0.0001108	0.3971	0.003514	0.03079	9	247	DPP4,HLA-DMB,HLA-DPA1,HLA-DPB1,RASGRP1,GLI2,TNFSF13B,CCL5,IL7R
GO: Biological Process	GO:0001525	angiogenesis		0.0001128	0.4042	0.003545	0.03106	15	645	CYP1B1,SPARC,ANGPT2,NRCAM,CXCL10,SOX18,ESM1,STAB1,S100A7,ANGPTL4,CCL5,GPNMB,BMPER,CALCRL,SPINK5
GO: Biological Process	GO:0002697	regulation of immune effector process		0.0001172	0.4199	0.003623	0.03174	13	503	DPP4,HLA-DMB,DDX60,RBP4,RASGRP1,RSAD2,CD22,CLU,SERPINB4,C1S,CCL5,IL7R,SPINK5
GO: Biological Process	GO:0016477	cell migration		0.0001173	0.4203	0.003623	0.03174	28	1757	ONECUT2,CYP1B1,DPP4,SEMA3C,ITGA11,RELN,SPARC,ANGPT2,NRCAM,SFTPD,CXCL10,MMP28,WNT11,SOX18,OLR1,TFF2,S100A7,PDPN,S100A8,POSTN,S100A9,S100P,SERPINB3,VCAN,CCL5,GPNMB,BMPER,CXCL11
GO: Biological Process	GO:0006959	humoral immune response		0.0001277	0.4574	0.003893	0.03411	11	373	KRT6A,SFTPD,CXCL10,S100A7,S100A8,S100A9,CLU,C1S,MMP7,CXCL11,SPINK5
GO: Biological Process	GO:0001819	positive regulation of cytokine production		0.0001292	0.4631	0.003893	0.03411	13	508	CYP1B1,HLA-DPA1,HLA-DPB1,DDX60,WNT11,POSTN,RASGRP1,RSAD2,GBP5,CLU,LPL,RAB7B,CCL5
GO: Biological Process	GO:0002790	peptide secretion		0.0001293	0.4632	0.003893	0.03411	16	729	DPP4,RBP4,CPE,S100A8,POSTN,S100A9,RASGRP1,BMP6,RSAD2,GBP5,CD22,IL1R2,TNFSF13B,LPL,CCL5,MMP7
GO: Biological Process	GO:0071396	cellular response to lipid		0.0001313	0.4705	0.003921	0.03435	15	654	CXCL10,TNC,WNT11,CMPK2,PTGER2,AKR1C2,GRAMD1B,BMP6,CLU,TP63,LPL,AKR1C3,CCL5,CD180,CXCL11
GO: Biological Process	GO:0001503	ossification		0.0001427	0.5112	0.004201	0.03681	12	444	ITGA11,SPARC,TNC,WNT11,BMP6,RSAD2,MGP,GLI2,TP63,VCAN,GPNMB,NPNT
GO: Biological Process	GO:0009636	response to toxic substance		0.000143	0.5125	0.004201	0.03681	14	585	CYP1B1,SPARC,HTR3A,MAOB,TNC,GPR37,RBP4,RGS4,S100A8,S100A9,PXDN,SCN1B,CCL5,ABCG2
GO: Biological Process	GO:0001655	urogenital system development		0.0001502	0.538	0.004374	0.03832	11	380	ANGPT2,TNC,WNT11,RBP4,IRX3,BMP6,GLI2,TP63,VCAN,BMPER,NPNT
GO: Biological Process	GO:0006081	cellular aldehyde metabolic process		0.0001517	0.5435	0.004383	0.0384	5	67	CYP1B1,RBP4,BMP6,AKR1C3,ALDH1A1
GO: Biological Process	GO:0046651	lymphocyte proliferation		0.000159	0.5696	0.004557	0.03992	10	319	HLA-DMB,SFTPD,HLA-DPA1,HLA-DPB1,CD22,TNFSF13B,CCL5,GPNMB,CD180,IL7R
GO: Biological Process	GO:0002503	peptide antigen assembly with MHC class II protein complex		0.0001688	0.6049	0.004689	0.04108	2	3	HLA-DMB,HLA-DRA
GO: Biological Process	GO:0002399	MHC class II protein complex assembly		0.0001688	0.6049	0.004689	0.04108	2	3	HLA-DMB,HLA-DRA
GO: Biological Process	GO:0060197	cloacal septation		0.0001688	0.6049	0.004689	0.04108	2	3	WNT11,TP63
GO: Biological Process	GO:0048807	female genitalia morphogenesis		0.0001688	0.6049	0.004689	0.04108	2	3	RBP4,TP63
GO: Biological Process	GO:0032943	mononuclear cell proliferation		0.0001715	0.6144	0.004726	0.04141	10	322	HLA-DMB,SFTPD,HLA-DPA1,HLA-DPB1,CD22,TNFSF13B,CCL5,GPNMB,CD180,IL7R
GO: Biological Process	GO:0033089	positive regulation of T cell differentiation in thymus		0.0001793	0.6423	0.004829	0.04231	3	15	RASGRP1,GLI2,IL7R
GO: Biological Process	GO:0042574	retinal metabolic process		0.0001793	0.6423	0.004829	0.04231	3	15	CYP1B1,RBP4,AKR1C3
GO: Biological Process	GO:2000341	regulation of chemokine (C-X-C motif) ligand 2 production		0.0001793	0.6423	0.004829	0.04231	3	15	POSTN,LPL,CCL5
GO: Biological Process	GO:0007267	cell-cell signaling		0.000182	0.6521	0.004866	0.04263	29	1899	DPP4,KRT6A,CACNB4,LYPD6B,RELN,HTR3A,NRCAM,CXCL10,TNC,WNT11,NTSR1,RBP4,CPE,RGS4,STAB1,S100A8,S100A9,GJA4,BMP6,SERPINB3,GLI2,TP63,SCN1B,KCNQ2,CCL5,GPNMB,GRHL3,BSN,CXCL11
GO: Biological Process	GO:0002253	activation of immune response		0.0001841	0.6597	0.004887	0.04282	16	752	CACNB4,SFTPD,HLA-DPA1,HLA-DPB1,DDX60,HLA-DRA,HLA-DRB1,HLA-DRB5,S100A8,S100A9,RSAD2,CD22,CLU,RAB7B,C1S,MARCO
GO: Biological Process	GO:0002443	leukocyte mediated immunity		0.0001981	0.7098	0.005182	0.0454	18	918	CRISPLD2,DPP4,CALML5,OLR1,SLC2A3,S100A7,CD93,S100A8,S100A9,RASGRP1,S100P,RSAD2,CLU,SERPINB3,SERPINB4,PKP1,C1S,IL7R
GO: Biological Process	GO:0045055	regulated exocytosis		0.0001994	0.7146	0.005182	0.0454	17	837	CRISPLD2,CACNB4,SPARC,ABCA12,CALML5,OLR1,SLC2A3,MMRN1,S100A7,CD93,S100A8,S100A9,RASGRP1,S100P,CLU,SERPINB3,PKP1
GO: Biological Process	GO:0033627	cell adhesion mediated by integrin		0.0001996	0.7152	0.005182	0.0454	5	71	CYP1B1,DPP4,ITGA11,CCL5,NPNT
GO: Biological Process	GO:1904062	regulation of cation transmembrane transport		0.0002054	0.7361	0.005295	0.04639	11	394	CACNB4,RELN,CXCL10,NTSR1,FXYD4,DAPK1,RGS4,HECW2,SCN1B,FXYD3,CXCL11
GO: Biological Process	GO:0002274	myeloid leukocyte activation		0.0002136	0.7652	0.005465	0.04788	15	684	CRISPLD2,CALML5,OLR1,SLC2A3,TFF2,S100A7,CD93,S100A8,S100A9,RASGRP1,S100P,CLU,SERPINB3,PKP1,CCL5
GO: Biological Process	GO:0009967	positive regulation of signal transduction		0.000218	0.781	0.005497	0.04817	28	1823	CYP1B1,RELN,GPR37,DDX60,WNT11,NTSR1,ESM1,DUSP15,TRIM22,AKR1C2,RGS4,TFF2,S100A7,S100A8,S100A9,RASGRP1,BMP6,RSAD2,CLU,TP63,AKR1C3,CCL5,GPNMB,BMPER,CD180,MARCO,IL7R,NPNT
GO: Biological Process	GO:0045785	positive regulation of cell adhesion		0.0002185	0.783	0.005497	0.04817	12	465	DPP4,HLA-DMB,HLA-DPA1,HLA-DPB1,MMRN1,PDPN,RASGRP1,GLI2,TNFSF13B,CCL5,IL7R,NPNT
GO: Biological Process	GO:0051238	sequestering of metal ion		0.0002194	0.7861	0.005497	0.04817	3	16	S100A7,S100A8,S100A9
GO: Biological Process	GO:0048871	multicellular organismal homeostasis		0.0002225	0.7973	0.005536	0.04851	13	537	SFTPD,ABCA12,NTSR1,RBP4,IRX3,TNFRSF11B,FABP4,TFF2,BMP6,TP63,CCL5,ALDH1A1,GRHL3
GO: Biological Process	GO:0072001	renal system development		0.0002247	0.8051	0.005552	0.04865	10	333	ANGPT2,WNT11,RBP4,IRX3,BMP6,GLI2,TP63,VCAN,BMPER,NPNT
GO: Biological Process	GO:0051249	regulation of lymphocyte activation		0.0002266	0.8117	0.00556	0.04871	13	538	DPP4,HLA-DMB,SFTPD,HLA-DPA1,HLA-DPB1,RASGRP1,CD22,GLI2,TNFSF13B,CCL5,GPNMB,IL7R,SPINK5
GO: Biological Process	GO:0034765	regulation of ion transmembrane transport		0.0002307	0.8265	0.005622	0.04926	13	539	CACNB4,RELN,HTR3A,CXCL10,NTSR1,FXYD4,DAPK1,RGS4,HECW2,SCN1B,KCNQ2,FXYD3,CXCL11
GO: Biological Process	GO:0050865	regulation of cell activation		0.0002345	0.8402	0.005677	0.04974	15	690	DPP4,HLA-DMB,SFTPD,HLA-DPA1,HLA-DPB1,TFF2,PDPN,RASGRP1,CD22,GLI2,TNFSF13B,CCL5,GPNMB,IL7R,SPINK5
GO: Biological Process	GO:0006935	chemotaxis		0.0002612	0.9359	0.006281	0.05503	15	697	SEMA3C,RELN,ANGPT2,NRCAM,SFTPD,CXCL10,MMP28,S100A7,S100A8,S100A9,GLI2,SCN1B,CCL5,GPNMB,CXCL11
GO: Biological Process	GO:0072567	chemokine (C-X-C motif) ligand 2 production		0.000265	0.9493	0.006296	0.05516	3	17	POSTN,LPL,CCL5
GO: Biological Process	GO:0045088	regulation of innate immune response		0.0002653	0.9506	0.006296	0.05516	12	475	SFTPD,DDX60,S100A8,S100A9,RASGRP1,RSAD2,GBP5,SERPINB4,RAB7B,CCL5,MARCO,TREML2
GO: Biological Process	GO:0042330	taxis		0.0002734	0.9796	0.006445	0.05647	15	700	SEMA3C,RELN,ANGPT2,NRCAM,SFTPD,CXCL10,MMP28,S100A7,S100A8,S100A9,GLI2,SCN1B,CCL5,GPNMB,CXCL11
GO: Biological Process	GO:0099500	vesicle fusion to plasma membrane		0.0003118	1	0.007209	0.06316	18	953	CRISPLD2,CACNB4,SPARC,ABCA12,CALML5,OLR1,SLC2A3,MMRN1,S100A7,CD93,S100A8,S100A9,RASGRP1,S100P,CLU,SERPINB3,PKP1,CCL5
GO: Biological Process	GO:0006887	exocytosis		0.0003118	1	0.007209	0.06316	18	953	CRISPLD2,CACNB4,SPARC,ABCA12,CALML5,OLR1,SLC2A3,MMRN1,S100A7,CD93,S100A8,S100A9,RASGRP1,S100P,CLU,SERPINB3,PKP1,CCL5
GO: Biological Process	GO:0140029	exocytic process		0.0003118	1	0.007209	0.06316	18	953	CRISPLD2,CACNB4,SPARC,ABCA12,CALML5,OLR1,SLC2A3,MMRN1,S100A7,CD93,S100A8,S100A9,RASGRP1,S100P,CLU,SERPINB3,PKP1,CCL5
GO: Biological Process	GO:0001817	regulation of cytokine production		0.0003151	1	0.007216	0.06322	16	789	CYP1B1,SFTPD,HLA-DPA1,HLA-DPB1,DDX60,WNT11,POSTN,RASGRP1,RSAD2,GBP5,CLU,IL1R2,LPL,RAB7B,CCL5,GPNMB
GO: Biological Process	GO:0033631	cell-cell adhesion mediated by integrin		0.0003162	1	0.007216	0.06322	3	18	DPP4,CCL5,NPNT
GO: Biological Process	GO:0009615	response to virus		0.0003339	1	0.007431	0.0651	10	350	CXCL10,DDX60,OAS2,TRIM22,RSAD2,CLU,GLI2,CCL5,IFI44L,IFI6
GO: Biological Process	GO:0035844	cloaca development		0.000336	1	0.007431	0.0651	2	4	WNT11,TP63
GO: Biological Process	GO:0071395	cellular response to jasmonic acid stimulus		0.000336	1	0.007431	0.0651	2	4	AKR1C2,AKR1C3
GO: Biological Process	GO:1904209	positive regulation of chemokine (C-C motif) ligand 2 secretion		0.000336	1	0.007431	0.0651	2	4	POSTN,LPL
GO: Biological Process	GO:0009753	response to jasmonic acid		0.000336	1	0.007431	0.0651	2	4	AKR1C2,AKR1C3
GO: Biological Process	GO:0002694	regulation of leukocyte activation		0.0003578	1	0.007864	0.0689	14	640	DPP4,HLA-DMB,SFTPD,HLA-DPA1,HLA-DPB1,TFF2,RASGRP1,CD22,GLI2,TNFSF13B,CCL5,GPNMB,IL7R,SPINK5
GO: Biological Process	GO:0010819	regulation of T cell chemotaxis		0.0003734	1	0.008108	0.07104	3	19	CXCL10,S100A7,CCL5
GO: Biological Process	GO:0042448	progesterone metabolic process		0.0003734	1	0.008108	0.07104	3	19	AKR1C2,DHRS9,AKR1C3
GO: Biological Process	GO:0002478	antigen processing and presentation of exogenous peptide antigen		0.0003984	1	0.008599	0.07534	7	177	HLA-DMB,HLA-DPA1,HLA-DPB1,HLA-DRA,HLA-DRB1,HLA-DRB5,CTSE
GO: Biological Process	GO:0097529	myeloid leukocyte migration		0.0004223	1	0.009043	0.07923	8	235	SFTPD,CXCL10,MMP28,S100A7,S100A8,S100A9,CCL5,CXCL11
GO: Biological Process	GO:0032412	regulation of ion transmembrane transporter activity		0.000424	1	0.009043	0.07923	9	296	CACNB4,RELN,HTR3A,NTSR1,FXYD4,DAPK1,HECW2,SCN1B,FXYD3
GO: Biological Process	GO:0042119	neutrophil activation		0.0004363	1	0.009195	0.08056	12	502	CRISPLD2,CALML5,OLR1,SLC2A3,S100A7,CD93,S100A8,S100A9,S100P,SERPINB3,PKP1,CCL5
GO: Biological Process	GO:0090026	positive regulation of monocyte chemotaxis		0.0004369	1	0.009195	0.08056	3	20	CXCL10,S100A7,CCL5
GO: Biological Process	GO:0014070	response to organic cyclic compound		0.0004388	1	0.009195	0.08056	19	1067	CYP1B1,SPARC,ANGPT2,HTR3A,MAOB,CXCL10,TNC,PTGER2,RGS4,GRAMD1B,POSTN,BMP6,CLU,GLI2,TP63,AKR1C3,CCL5,HSD3B1,KYNU
GO: Biological Process	GO:0009991	response to extracellular stimulus		0.0004567	1	0.009514	0.08335	13	579	SPARC,CXCL10,TNC,WNT11,TNFRSF11B,POSTN,BMP6,SLC22A3,LPL,ANGPTL4,AKR1C3,MMP7,KYNU
GO: Biological Process	GO:0050670	regulation of lymphocyte proliferation		0.0004594	1	0.009515	0.08336	8	238	HLA-DMB,SFTPD,HLA-DPA1,HLA-DPB1,CD22,TNFSF13B,CCL5,GPNMB
GO: Biological Process	GO:0006855	drug transmembrane transport		0.0004621	1	0.009515	0.08337	5	85	NTSR1,RBP4,RGS4,SLC47A2,SLC22A3
GO: Biological Process	GO:0036230	granulocyte activation		0.0004849	1	0.009849	0.08629	12	508	CRISPLD2,CALML5,OLR1,SLC2A3,S100A7,CD93,S100A8,S100A9,S100P,SERPINB3,PKP1,CCL5
GO: Biological Process	GO:0032944	regulation of mononuclear cell proliferation		0.0004855	1	0.009849	0.08629	8	240	HLA-DMB,SFTPD,HLA-DPA1,HLA-DPB1,CD22,TNFSF13B,CCL5,GPNMB
GO: Biological Process	GO:0042129	regulation of T cell proliferation		0.0004865	1	0.009849	0.08629	7	183	HLA-DMB,SFTPD,HLA-DPA1,HLA-DPB1,TNFSF13B,CCL5,GPNMB
GO: Biological Process	GO:0007584	response to nutrient		0.000499	1	0.01005	0.08801	8	241	SPARC,CXCL10,TNC,TNFRSF11B,POSTN,LPL,AKR1C3,KYNU
GO: Biological Process	GO:0019884	antigen processing and presentation of exogenous antigen		0.0005026	1	0.01006	0.08815	7	184	HLA-DMB,HLA-DPA1,HLA-DPB1,HLA-DRA,HLA-DRB1,HLA-DRB5,CTSE
GO: Biological Process	GO:0016137	glycoside metabolic process		0.0005069	1	0.01009	0.0884	3	21	AKR1C2,AKR1C3,ABCG2
GO: Biological Process	GO:0043900	regulation of multi-organism process		0.0005133	1	0.0101	0.08848	16	825	KRT6A,SFTPD,DDX60,S100A8,S100A9,RASGRP1,BMP6,RSAD2,GBP5,SERPINB4,RAB7B,CCL5,CD180,MARCO,TREML2,SPINK5
GO: Biological Process	GO:0022898	regulation of transmembrane transporter activity		0.000514	1	0.0101	0.08848	9	304	CACNB4,RELN,HTR3A,NTSR1,FXYD4,DAPK1,HECW2,SCN1B,FXYD3
GO: Biological Process	GO:0002757	immune response-activating signal transduction		0.0005158	1	0.0101	0.08848	14	664	CACNB4,SFTPD,HLA-DPA1,HLA-DPB1,DDX60,HLA-DRA,HLA-DRB1,HLA-DRB5,S100A8,S100A9,RSAD2,CD22,RAB7B,MARCO
GO: Biological Process	GO:0030595	leukocyte chemotaxis		0.000527	1	0.01026	0.08991	8	243	SFTPD,CXCL10,MMP28,S100A7,S100A8,S100A9,CCL5,CXCL11
GO: Biological Process	GO:0060157	urinary bladder development		0.0005572	1	0.01057	0.09263	2	5	RBP4,TP63
GO: Biological Process	GO:0002501	peptide antigen assembly with MHC protein complex		0.0005572	1	0.01057	0.09263	2	5	HLA-DMB,HLA-DRA
GO: Biological Process	GO:1904207	regulation of chemokine (C-C motif) ligand 2 secretion		0.0005572	1	0.01057	0.09263	2	5	POSTN,LPL
GO: Biological Process	GO:0051674	localization of cell		0.0005586	1	0.01057	0.09263	28	1932	ONECUT2,CYP1B1,DPP4,SEMA3C,ITGA11,RELN,SPARC,ANGPT2,NRCAM,SFTPD,CXCL10,MMP28,WNT11,SOX18,OLR1,TFF2,S100A7,PDPN,S100A8,POSTN,S100A9,S100P,SERPINB3,VCAN,CCL5,GPNMB,BMPER,CXCL11
GO: Biological Process	GO:0048870	cell motility		0.0005586	1	0.01057	0.09263	28	1932	ONECUT2,CYP1B1,DPP4,SEMA3C,ITGA11,RELN,SPARC,ANGPT2,NRCAM,SFTPD,CXCL10,MMP28,WNT11,SOX18,OLR1,TFF2,S100A7,PDPN,S100A8,POSTN,S100A9,S100P,SERPINB3,VCAN,CCL5,GPNMB,BMPER,CXCL11
GO: Biological Process	GO:0046677	response to antibiotic		0.0005606	1	0.01057	0.09263	10	374	CYP1B1,SPARC,HTR3A,MAOB,TNC,GPR37,RBP4,RGS4,S100A8,CLU
GO: Biological Process	GO:0071621	granulocyte chemotaxis		0.0006337	1	0.01189	0.1041	6	138	CXCL10,S100A7,S100A8,S100A9,CCL5,CXCL11
GO: Biological Process	GO:0048002	antigen processing and presentation of peptide antigen		0.0006881	1	0.01284	0.1125	7	194	HLA-DMB,HLA-DPA1,HLA-DPB1,HLA-DRA,HLA-DRB1,HLA-DRB5,CTSE
GO: Biological Process	GO:0070542	response to fatty acid		0.0006977	1	0.01295	0.1135	5	93	TNC,PTGER2,AKR1C2,LPL,AKR1C3
GO: Biological Process	GO:0070663	regulation of leukocyte proliferation		0.0007225	1	0.01334	0.1169	8	255	HLA-DMB,SFTPD,HLA-DPA1,HLA-DPB1,CD22,TNFSF13B,CCL5,GPNMB
GO: Biological Process	GO:0032409	regulation of transporter activity		0.0007412	1	0.01362	0.1193	9	320	CACNB4,RELN,HTR3A,NTSR1,FXYD4,DAPK1,HECW2,SCN1B,FXYD3
GO: Biological Process	GO:1902533	positive regulation of intracellular signal transduction		0.0007804	1	0.01418	0.1243	19	1119	RELN,GPR37,DDX60,WNT11,DUSP15,TRIM22,AKR1C2,TFF2,S100A7,S100A8,S100A9,RASGRP1,CLU,AKR1C3,CCL5,GPNMB,BMPER,MARCO,NPNT
GO: Biological Process	GO:1901701	cellular response to oxygen-containing compound		0.0007837	1	0.01418	0.1243	21	1301	CYP1B1,HTR3A,CXCL10,TNC,GPR37,GJB6,WNT11,CMPK2,DAPK1,PTGER2,AKR1C2,RGS4,GRAMD1B,BMP6,CLU,LPL,AKR1C3,CCL5,CALCRL,CD180,CXCL11
GO: Biological Process	GO:2000649	regulation of sodium ion transmembrane transporter activity		0.0007878	1	0.01418	0.1243	4	55	FXYD4,HECW2,SCN1B,FXYD3
GO: Biological Process	GO:0045104	intermediate filament cytoskeleton organization		0.0007878	1	0.01418	0.1243	4	55	KRT6A,TCHH,KRT6C,PKP1
GO: Biological Process	GO:0030335	positive regulation of cell migration		0.0008239	1	0.01475	0.1292	13	617	ONECUT2,CYP1B1,SEMA3C,RELN,SPARC,CXCL10,WNT11,S100A7,PDPN,POSTN,SERPINB3,CCL5,GPNMB
GO: Biological Process	GO:0002396	MHC protein complex assembly		0.0008316	1	0.01475	0.1292	2	6	HLA-DMB,HLA-DRA
GO: Biological Process	GO:0034112	positive regulation of homotypic cell-cell adhesion		0.0008316	1	0.01475	0.1292	2	6	PDPN,CCL5
GO: Biological Process	GO:0051607	defense response to virus		0.0008401	1	0.01481	0.1298	8	261	CXCL10,DDX60,OAS2,TRIM22,RSAD2,CCL5,IFI44L,IFI6
GO: Biological Process	GO:0045103	intermediate filament-based process		0.0008434	1	0.01481	0.1298	4	56	KRT6A,TCHH,KRT6C,PKP1
GO: Biological Process	GO:0002764	immune response-regulating signaling pathway		0.0008507	1	0.01487	0.1303	14	699	CACNB4,SFTPD,HLA-DPA1,HLA-DPB1,DDX60,HLA-DRA,HLA-DRB1,HLA-DRB5,S100A8,S100A9,RSAD2,CD22,RAB7B,MARCO
GO: Biological Process	GO:0045089	positive regulation of innate immune response		0.0008688	1	0.01511	0.1324	10	396	SFTPD,DDX60,S100A8,S100A9,RASGRP1,RSAD2,GBP5,RAB7B,CCL5,MARCO
GO: Biological Process	GO:0031667	response to nutrient levels		0.0008827	1	0.01528	0.1339	12	544	SPARC,CXCL10,TNC,WNT11,TNFRSF11B,POSTN,SLC22A3,LPL,ANGPTL4,AKR1C3,MMP7,KYNU
GO: Biological Process	GO:0043299	leukocyte degranulation		0.000911	1	0.01569	0.1375	12	546	CRISPLD2,CALML5,OLR1,SLC2A3,S100A7,CD93,S100A8,S100A9,RASGRP1,S100P,SERPINB3,PKP1
GO: Biological Process	GO:0097306	cellular response to alcohol		0.0009261	1	0.0158	0.1384	5	99	TNC,PTGER2,AKR1C2,GRAMD1B,AKR1C3
GO: Biological Process	GO:0033273	response to vitamin		0.0009261	1	0.0158	0.1384	5	99	SPARC,CXCL10,TNC,POSTN,KYNU
GO: Biological Process	GO:0048305	immunoglobulin secretion		0.0009639	1	0.01629	0.1427	3	26	RBP4,CD22,TNFSF13B
GO: Biological Process	GO:0061436	establishment of skin barrier		0.0009639	1	0.01629	0.1427	3	26	ABCA12,TP63,GRHL3
GO: Biological Process	GO:0051046	regulation of secretion		0.0009905	1	0.01666	0.146	17	964	DPP4,CACNB4,MAOB,NTSR1,RBP4,OAS2,TFF2,S100A8,POSTN,S100A9,RASGRP1,BMP6,RSAD2,CD22,IL1R2,LPL,CCL5
GO: Biological Process	GO:0031349	positive regulation of defense response		0.001001	1	0.01676	0.1468	12	552	SFTPD,DDX60,FABP4,S100A8,S100A9,RASGRP1,RSAD2,GBP5,LPL,RAB7B,CCL5,MARCO
GO: Biological Process	GO:0002221	pattern recognition receptor signaling pathway		0.001064	1	0.01761	0.1543	7	209	SFTPD,DDX60,S100A8,S100A9,RSAD2,RAB7B,MARCO
GO: Biological Process	GO:0090025	regulation of monocyte chemotaxis		0.001078	1	0.01761	0.1543	3	27	CXCL10,S100A7,CCL5
GO: Biological Process	GO:0031342	negative regulation of cell killing		0.001078	1	0.01761	0.1543	3	27	KRT6A,SERPINB4,IL7R
GO: Biological Process	GO:0071677	positive regulation of mononuclear cell migration		0.001078	1	0.01761	0.1543	3	27	CXCL10,S100A7,CCL5
GO: Biological Process	GO:0045109	intermediate filament organization		0.001078	1	0.01761	0.1543	3	27	KRT6A,TCHH,PKP1
GO: Biological Process	GO:0002275	myeloid cell activation involved in immune response		0.001081	1	0.01761	0.1543	12	557	CRISPLD2,CALML5,OLR1,SLC2A3,S100A7,CD93,S100A8,S100A9,RASGRP1,S100P,SERPINB3,PKP1
GO: Biological Process	GO:0051050	positive regulation of transport		0.001157	1	0.01855	0.1625	19	1157	CACNB4,RELN,HTR3A,SFTPD,ABCA12,CXCL10,NTSR1,RBP4,S100A8,POSTN,S100A9,RASGRP1,BMP6,CLU,TP63,SCN1B,LPL,CCL5,CXCL11
GO: Biological Process	GO:0045964	positive regulation of dopamine metabolic process		0.001158	1	0.01855	0.1625	2	7	MAOB,GPR37
GO: Biological Process	GO:0045915	positive regulation of catecholamine metabolic process		0.001158	1	0.01855	0.1625	2	7	MAOB,GPR37
GO: Biological Process	GO:0002009	morphogenesis of an epithelium		0.001165	1	0.01855	0.1625	13	641	KRT6A,SEMA3C,CXCL10,TNC,WNT11,SOX18,IRX3,PDPN,MGP,GLI2,TP63,GRHL3,NPNT
GO: Biological Process	GO:0034762	regulation of transmembrane transport		0.001165	1	0.01855	0.1625	13	641	CACNB4,RELN,HTR3A,CXCL10,NTSR1,FXYD4,DAPK1,RGS4,HECW2,SCN1B,KCNQ2,FXYD3,CXCL11
GO: Biological Process	GO:0042537	benzene-containing compound metabolic process		0.001201	1	0.01901	0.1666	3	28	CYP1B1,CYP4B1,KYNU
GO: Biological Process	GO:0051094	positive regulation of developmental process		0.001205	1	0.01901	0.1666	24	1633	CYP1B1,SEMA3C,RELN,ANGPT2,ZBTB7C,NRCAM,IRX3,PDPN,S100A9,RASGRP1,BMP6,CLU,SERPINB3,GLI2,TNFSF13B,TP63,SCN1B,LPL,ANGPTL4,RAB7B,CCL5,BMPER,IL7R,NPNT
GO: Biological Process	GO:2000147	positive regulation of cell motility		0.001215	1	0.01903	0.1667	13	644	ONECUT2,CYP1B1,SEMA3C,RELN,SPARC,CXCL10,WNT11,S100A7,PDPN,POSTN,SERPINB3,CCL5,GPNMB
GO: Biological Process	GO:0043312	neutrophil degranulation		0.001216	1	0.01903	0.1667	11	488	CRISPLD2,CALML5,OLR1,SLC2A3,S100A7,CD93,S100A8,S100A9,S100P,SERPINB3,PKP1
GO: Biological Process	GO:0070372	regulation of ERK1 and ERK2 cascade		0.001255	1	0.01935	0.1695	9	345	DUSP15,TFF2,S100A7,RASGRP1,CCL5,GPNMB,BMPER,MARCO,NPNT
GO: Biological Process	GO:0043269	regulation of ion transport		0.001255	1	0.01935	0.1695	15	812	CACNB4,RELN,HTR3A,MAOB,CXCL10,NTSR1,FXYD4,DAPK1,RGS4,HECW2,SCN1B,KCNQ2,CCL5,FXYD3,CXCL11
GO: Biological Process	GO:0043902	positive regulation of multi-organism process		0.001258	1	0.01935	0.1695	12	567	SFTPD,DDX60,S100A8,S100A9,RASGRP1,BMP6,RSAD2,GBP5,RAB7B,CCL5,CD180,MARCO
GO: Biological Process	GO:0032602	chemokine production		0.001258	1	0.01935	0.1695	5	106	S100A8,POSTN,S100A9,LPL,CCL5
GO: Biological Process	GO:0002444	myeloid leukocyte mediated immunity		0.001277	1	0.01948	0.1706	12	568	CRISPLD2,CALML5,OLR1,SLC2A3,S100A7,CD93,S100A8,S100A9,RASGRP1,S100P,SERPINB3,PKP1
GO: Biological Process	GO:0002283	neutrophil activation involved in immune response		0.001277	1	0.01948	0.1706	11	491	CRISPLD2,CALML5,OLR1,SLC2A3,S100A7,CD93,S100A8,S100A9,S100P,SERPINB3,PKP1
GO: Biological Process	GO:0002366	leukocyte activation involved in immune response		0.00132	1	0.02003	0.1755	14	732	CRISPLD2,HLA-DMB,CALML5,OLR1,SLC2A3,S100A7,CD93,S100A8,S100A9,RASGRP1,S100P,SERPINB3,PKP1,CD180
GO: Biological Process	GO:1901623	regulation of lymphocyte chemotaxis		0.001332	1	0.02014	0.1765	3	29	CXCL10,S100A7,CCL5
GO: Biological Process	GO:0045765	regulation of angiogenesis		0.001376	1	0.02071	0.1815	10	421	CYP1B1,SPARC,ANGPT2,CXCL10,STAB1,ANGPTL4,CCL5,GPNMB,BMPER,SPINK5
GO: Biological Process	GO:0002263	cell activation involved in immune response		0.001389	1	0.02082	0.1824	14	736	CRISPLD2,HLA-DMB,CALML5,OLR1,SLC2A3,S100A7,CD93,S100A8,S100A9,RASGRP1,S100P,SERPINB3,PKP1,CD180
GO: Biological Process	GO:0045597	positive regulation of cell differentiation		0.001412	1	0.02108	0.1847	19	1177	SEMA3C,RELN,ZBTB7C,NRCAM,IRX3,PDPN,S100A9,RASGRP1,BMP6,CLU,SERPINB3,GLI2,TP63,SCN1B,LPL,RAB7B,CCL5,IL7R,NPNT
GO: Biological Process	GO:0033561	regulation of water loss via skin		0.001472	1	0.02189	0.1918	3	30	ABCA12,TP63,GRHL3
GO: Biological Process	GO:0097530	granulocyte migration		0.001501	1	0.02221	0.1946	6	163	CXCL10,S100A7,S100A8,S100A9,CCL5,CXCL11
GO: Biological Process	GO:0031666	positive regulation of lipopolysaccharide-mediated signaling pathway		0.001537	1	0.02221	0.1946	2	8	BMP6,CD180
GO: Biological Process	GO:0035926	chemokine (C-C motif) ligand 2 secretion		0.001537	1	0.02221	0.1946	2	8	POSTN,LPL
GO: Biological Process	GO:0002778	antibacterial peptide production		0.001537	1	0.02221	0.1946	2	8	MMP7,SPINK5
GO: Biological Process	GO:0060836	lymphatic endothelial cell differentiation		0.001537	1	0.02221	0.1946	2	8	SOX18,PDPN
GO: Biological Process	GO:0002775	antimicrobial peptide production		0.001537	1	0.02221	0.1946	2	8	MMP7,SPINK5
GO: Biological Process	GO:0032119	sequestering of zinc ion		0.001537	1	0.02221	0.1946	2	8	S100A8,S100A9
GO: Biological Process	GO:0048247	lymphocyte chemotaxis		0.001561	1	0.02238	0.1961	4	66	CXCL10,S100A7,CCL5,CXCL11
GO: Biological Process	GO:1902305	regulation of sodium ion transmembrane transport		0.001561	1	0.02238	0.1961	4	66	FXYD4,HECW2,SCN1B,FXYD3
GO: Biological Process	GO:0042098	T cell proliferation		0.001585	1	0.02263	0.1982	7	224	HLA-DMB,SFTPD,HLA-DPA1,HLA-DPB1,TNFSF13B,CCL5,GPNMB
GO: Biological Process	GO:0042102	positive regulation of T cell proliferation		0.001606	1	0.02284	0.2001	5	112	HLA-DMB,HLA-DPA1,HLA-DPB1,TNFSF13B,CCL5
GO: Biological Process	GO:0002446	neutrophil mediated immunity		0.001621	1	0.02296	0.2012	11	506	CRISPLD2,CALML5,OLR1,SLC2A3,S100A7,CD93,S100A8,S100A9,S100P,SERPINB3,PKP1
GO: Biological Process	GO:0002791	regulation of peptide secretion		0.001636	1	0.02308	0.2022	12	585	DPP4,RBP4,S100A8,POSTN,S100A9,RASGRP1,BMP6,RSAD2,CD22,IL1R2,LPL,CCL5
GO: Biological Process	GO:0046503	glycerolipid catabolic process		0.001651	1	0.02314	0.2028	4	67	PLA2G4E,FABP4,PNPLA1,LPL
GO: Biological Process	GO:0080134	regulation of response to stress		0.001657	1	0.02314	0.2028	24	1672	SFTPD,GPR37,DDX60,DUSP15,FABP4,TFF2,PDPN,S100A8,S100A9,RASGRP1,RSAD2,GBP5,CLU,IL1R2,SERPINB3,SERPINB4,TP63,LPL,RAB7B,CCL5,CALCRL,MARCO,TREML2,SPINK5
GO: Biological Process	GO:1901615	organic hydroxy compound metabolic process		0.00166	1	0.02314	0.2028	12	586	CYP1B1,RELN,MAOB,GPR37,NTSR1,RBP4,SGPP2,AKR1C2,BMP6,DHRS9,AKR1C3,ALDH1A1
GO: Biological Process	GO:0051272	positive regulation of cellular component movement		0.001683	1	0.02337	0.2047	13	668	ONECUT2,CYP1B1,SEMA3C,RELN,SPARC,CXCL10,WNT11,S100A7,PDPN,POSTN,SERPINB3,CCL5,GPNMB
GO: Biological Process	GO:0030593	neutrophil chemotaxis		0.001737	1	0.02403	0.2105	5	114	CXCL10,S100A8,S100A9,CCL5,CXCL11
GO: Biological Process	GO:0070371	ERK1 and ERK2 cascade		0.001746	1	0.02406	0.2108	9	362	DUSP15,TFF2,S100A7,RASGRP1,CCL5,GPNMB,BMPER,MARCO,NPNT
GO: Biological Process	GO:0016050	vesicle organization		0.001831	1	0.02514	0.2203	25	1784	CRISPLD2,CACNB4,SPARC,SFTPD,ABCA12,CALML5,OLR1,SLC2A3,STAB1,MMRN1,S100A7,CD93,S100A8,S100A9,RASGRP1,S100P,SAMD9L,CD22,CLU,SERPINB3,PKP1,RAB7B,CCL5,CALCRL,MARCO
GO: Biological Process	GO:0055088	lipid homeostasis		0.001858	1	0.02541	0.2226	6	170	ABCA12,FABP4,GRAMD1B,PNPLA1,LPL,ANGPTL4
GO: Biological Process	GO:0040017	positive regulation of locomotion		0.001893	1	0.02578	0.2259	13	677	ONECUT2,CYP1B1,SEMA3C,RELN,SPARC,CXCL10,WNT11,S100A7,PDPN,POSTN,SERPINB3,CCL5,GPNMB
GO: Biological Process	GO:0072678	T cell migration		0.001941	1	0.02619	0.2295	4	70	CXCL10,S100A7,CCL5,CXCL11
GO: Biological Process	GO:0060740	prostate gland epithelium morphogenesis		0.001946	1	0.02619	0.2295	3	33	TNC,GLI2,TP63
GO: Biological Process	GO:0002138	retinoic acid biosynthetic process		0.001966	1	0.02619	0.2295	2	9	DHRS9,AKR1C3
GO: Biological Process	GO:0044597	daunorubicin metabolic process		0.001966	1	0.02619	0.2295	2	9	AKR1C2,AKR1C3
GO: Biological Process	GO:0044598	doxorubicin metabolic process		0.001966	1	0.02619	0.2295	2	9	AKR1C2,AKR1C3
GO: Biological Process	GO:0030638	polyketide metabolic process		0.001966	1	0.02619	0.2295	2	9	AKR1C2,AKR1C3
GO: Biological Process	GO:0050867	positive regulation of cell activation		0.002001	1	0.02655	0.2326	10	443	DPP4,HLA-DMB,HLA-DPA1,HLA-DPB1,PDPN,RASGRP1,GLI2,TNFSF13B,CCL5,IL7R
GO: Biological Process	GO:0051241	negative regulation of multicellular organismal process		0.00201	1	0.02657	0.2328	22	1500	SEMA3C,SPARC,ANGPT2,SFTPD,CXCL10,WNT11,RBP4,CPE,IRX3,RGS4,TNFRSF11B,TFF2,STAB1,IL1R2,GLI2,TP63,MAFB,ABCG2,ALDH1A1,GPNMB,CALCRL,SPINK5
GO: Biological Process	GO:0050729	positive regulation of inflammatory response		0.002029	1	0.02673	0.2342	6	173	FABP4,S100A8,S100A9,GBP5,LPL,CCL5
GO: Biological Process	GO:0051251	positive regulation of lymphocyte activation		0.002063	1	0.02707	0.2372	9	371	DPP4,HLA-DMB,HLA-DPA1,HLA-DPB1,RASGRP1,GLI2,TNFSF13B,CCL5,IL7R
[truncated: 30,221 more rows]

## Sheet: Day 14 vs transwell_Down
Category	ID	Name	Source	p-value	q-value Bonferroni	q-value FDR B&H	q-value FDR B&Y	Hit Count in Query List	Hit Count in Genome	Hit in Query List
[truncated: 43,635 more rows]

[truncated: 1 more sheets: Day 14 vs transwell_Up]
