# Supplementary material for: Mechanical control of innate immune responses against viral infection revealed in a human lung alveolus chip
Source: Nat Commun. 2022 Apr 8;13:1928. doi: 10.1038/s41467-022-29562-4 (PMC8993817; doi:10.1038/s41467-022-29562-4)
Supplement: Supplementary file 5 — Supplementary Data 3 [file 41467_2022_29562_MOESM5_ESM.xlsx]

## Sheet: DEG_Chip_vs_human
Increase_Alveolar Chip	Decrease_Alveolar Chip	Increase_human	Decrease_human	Increase_both	Decrease_both
MMRN1	KIF19	SERPING1	SLC7A5	FABP4	B4GALNT4
PLCXD3	PLK2	CTSD	CCN1	CD93	ADAMTS12
FABP4	LINC01819	CD74	LAMC2	HLA-DRB5	RCOR2
PDPN	C6orf15	CTSB	TNC	HLA-DRA	NTF4
MAOB	C9orf152	ACSL1	KRT18	HLA-DPB1	TTLL6
SERPINB4	OR7E14P	CXCL16	PRMT1	S100A8	LHX6
CD93	LOC105372233	CTSZ	PEG10	HLA-DRB1	GFRA3
RELN	ZBTB12	PSAP	CDH1	KYNU	HOXA3
ANGPT2	PIF1	CREG1	NOTCH3	LPL	DKK3
PXDN	SEC14L1	HLA-C	CNN3	GBP5	FAM171A2
POSTN	NPDC1	APOE	COL1A1	SLC6A14	ANGPT1
HLA-DRB5	ND3	SAMHD1	FLNC	TNC	RAB3B
HLA-DRB6	SOWAHA	HEXB	HMGA1	S100A9	APLN
HLA-DRA	VAMP5	GAA	MICAL2	HLA-DPA1	MMP11
HLA-DPB1	TMEM45A	ITM2B	LAMC1	IL1R2	TBXA2R
S100A8	C16orf86	GRN	EPCAM	AKR1C3	PRSS1
S100A7	HSPB1	ALDH2	DSP	MARCO	PLAT
ESM1	PIM1	SIDT2	ECE1	HLA-DMB	PEAR1
HLA-DRB1	LYL1	CD81	KRT8	CYP4B1	THY1
GJA1	TPM2	INHBA	JUP	IFI6	DEFB1
CLEC7A	STARD13	CTSH	SOX4	CXCL10	CDH2
RLBP1	ADAP2	CD163	SHMT2	SFTPD	FBN2
PIEZO2	EBF4	CYP27A1	ADGRG6	MMP7	COL13A1
SPRR1B	CHST6	LRP1	TNFRSF12A	CD22	CYP24A1
DSG3	CMTM3	CYP2B7P	IPO5	CTSE	DPEP1
ZBTB7C	TINAGL1	FCGRT	SMAD3	IL7R	MIR221
KLRC2	KRT7	FKBP15	ODC1	PTGER2	CDH5
ALDH1A1	GRB7	HLA-DRA	CCND1	S100P	NES
CXCL12	FAM171B	TSC22D3	PAWR	OLR1	FBN3
DHRS9	DENND3	LYZ	TCF3	SAMD9L	ISLR2
KYNU	ABHD8	LGALS3	ETS1	MGP	SNORD3B-2
BMPER	ATP8B2	LAPTM5	SERPINH1	MMP28
KCNQ2	STK39	LPL	KRT19	GPNMB
LPL	LIF	HSD17B4	ITGA2	OAS2
SPRR2A	HIF3A	SNTB1	ADAMTS9	FXYD3
GBP5	ATP6V0E2	C1QB	LAMB3	OAS1
SERPINB3	PKN3	UBXN11	DSG2	GBP4
FAM3D	EXT1	MAN2B1	KRT17	ALOX15B
PLA2G4E	VWA7	GM2A	S100A16	NCF2
C1S	KIF17	GRINA	TES	HLA-DOA
FLRT2	TGFB1I1	GLUL	CLDN6	OASL
HSPA12A	PCBP4	HLA-DPA1	CAVIN1	SLPI
PNPLA1	DNALI1	CTSL	LRRC8A	CH25H
BMP6	TIAF1	CST3	TJP1	PDZK1IP1
PPP2R2C	DBNDD1	AOC3	DDAH1	IL1R1
NTSR1	SBK3	SFTPA2	CCN2	TRPV2
KLHDC7B	SLC4A11	MARCO	IGFBP5	PLA2G4F
CASP14	CHST14	C1QA	DBN1	IFI44
SLC6A14	TMC8	CCDC88A	FSTL1	SLC47A1
TNC	LOC105371795	FKBP5	TINAGL1	IFI16
LARGE1	SLC23A3	LCP1	AJUBA	IL1RN
CD70	LTBP4	RMDN3	TPM1	KLF4
GJA4	CD300A	CYBA	EPHB4	NUPR1
SIPA1L2	GPR161	MSR1	COL4A1	VWF
CCK	BDNF	GPX3	COL27A1	XAF1
S100A9	PGGHG	GPNMB	PTK7	HSPA1L
ACE2	FADS2	FBP1	ANXA3	ENG
WFDC21P	LINC00494	MGAT1	PAICS	PREX1
PGBD5	RAB15	ADAMTSL4	CBX1	NAPSA
LINC00520	RNPEPL1	SLC11A1	LMNB2	CD4
HLA-DPA1	TRPV4	HLA-DRB1	CBX5	CD74
ABCA12	DLG4	PLD3	COL18A1
SCARA5	MUC20	DAB2	RBFOX2
IFI44L	SHISA4	GNS	MARCKSL1
IL1R2	OSBPL7	DMXL2	COL4A2
DPP4	RGS2	PTK2B	BMF
AKR1C3	CNTNAP1	SFTPA1	KIRREL1
MAFB	PRELID3A	VSIG4	FERMT2
TREML2	IQCK	PTPN6	SFN
MARCO	IER3	ACP5	FBLIM1
CCN3	ARHGAP33	MLPH	SLC7A1
LOC105373098	MIR100HG	TPP1	SMTN
NMRAL2P	KLHL30	SLPI	ASNS
AKR1B15	LINC02742	SCGB1A1	H19
TNFRSF11B	NLGN2	CTSC	ITGA3
GREB1	ROGDI	ASAH1	TLE2
HLA-DMB	TMEM92	HLA-DPB1	GPC1
LRRC32	SEMA3A	SERPINA1	DAPK3
LGR6	ZNF385A	SLCO2B1	TUBB
CSAG1	SCARF2	ITGB2	LIF
PIP	LOC100507437	PDK4	FYN
CYP4B1	B4GALNT4	LY6E	PSAT1
RSAD2	EGFL8	SH3BP5	IRS1
CALB1	CBLN3	ARHGDIB	ELK3
RYR2	RBBP8NL	ABCG1	VLDLR
IFI6	SPTBN5	RNF13	CDH3
CXCL10	ADAMTS12	IQSEC1	EHD2
STAB1	ADHFE1	ALOX5	IL11
GJB6	ITGA7	ALDH1A1	SLC38A1
DAPK1	KCNE3	SH3BGRL	FAT1
RGS4	CCDC189	SCPEP1	SLC39A14
DUSP15	ND5	ALOX5AP	PHGDH
CXCL11	ITPRIPL1	PARP10	GPT2
ITGA11	SLC4A8	MMP19	MCM7
CD180	MFSD10	MS4A7	TNFRSF21
TENT5A	KRT15	APOC1	NRK
IRX3	RHBDF2	SIGLEC1	SPTBN1
SEMA3C	GPRC5A	NUPR1	ENAH
TINCR	ABCA1	PIGR	SEMA7A
PKP1	IDH1-AS1	EMILIN2	FSCN1
SFTPD	CORO1A	TRIM22	MISP
GRHL3	CA11	NUCB1	IGF2BP1
BSN	PLAC8	MFSD1	EXT1
SPINK5	TP53I11	SLC43A2	IGF2BP2
GPR37	ST3GAL4	CXCL5	MCAM
KRT6A	PDE8A	FGR	SLC2A1
LYPD6B	TERT	SLC15A3	FKBP10
FXYD4	ARRDC2	SIRPA	COL5A1
TAS2R5	GLRB	EPHX1	DKK1
CACNB4	GACAT2	ADA2	IARS1
HECW2	AANAT	SGK1	GARS1
CCL5	GRAMD1A	RGCC	MEX3A
CALML5	HCAR1	SH3BP5-AS1	NID1
SLC9A9	FAM189A2	KCNAB2	CD274
GLI2	TSC22D3	ADGRE5	IGFBP4
KRT23	RCOR2	MME	CBX6
TRIM22	NTF4	SMAP2	CTNNAL1
LINC01121	SHOX2	LGALS3BP	HMGA2
SLC22A3	SLC45A3	MAFB	PYCR1
WNT11	MARCHF4	TEX2	HYOU1
ABCG2	PLEKHO1	C5AR1	SMARCA1
TNFSF13B	SVEP1	RNF130	TUBB2B
CLU	SPEG	S100A4	GPSM1
TCHH	MISP3	GLIPR2	STC2
TFF2	PC	DUOX1	MBOAT2
LOC102724788	TGFB1	POR	MYO10
SPARC	RCSD1	SNX10	EDN1
GRAMD1B	TNFRSF19	CIITA	COL3A1
DNER	BCAS1	PGC	CCDC85C
MXRA5	CMTM7	RASGEF1B	NCKAP1
RNF152	RHOB	CES1	NT5DC2
RAB7B	ADM	HLA-DRB5	UGDH
GNG2	HOXA-AS3	PLBD1	HID1
SLC2A3	BAIAP2-DT	IFNGR1	CSNK1E
KRT5	CYTH3	GPX1	B4GALNT4
AKR1C2	SCNN1D	LAIR1	TUBA1A
ERP27	CPNE7	PTPRC	ANKRD1
MMP7	MAFG-DT	SELENOP	RAB15
CD22	MT1E	SRGN	ARHGAP29
CRISPLD2	PHETA1	ANPEP	CDR2L
GSDMC	MAP1LC3A	GSAP	PTPN14
NIBAN1	DOK1	ARRB2	ISYNA1
DMGDH	SLC37A2	HEXA	TGFB2
CTSE	HDAC2-AS2	OLR1	AFAP1
SPTSSB	SYT17	COLEC12	CCND2
C7orf57	MAST1	RGS2	PXDN
TP63	LINC00641	MX1	AKAP12
CSTA	MYCBPAP	DOCK8	SLCO2A1
SCN1B	MANCR	FCGR2A	AEBP1
SOX18	CARD10	TRIM14	EPHB2
ONECUT3	ADAMTS6	MAN1A1	SERPINE1
IL7R	PEG10	THEMIS2	UCK2
CPE	TTLL6	SPI1	DMKN
CD177	SMO	HPGD	COL1A2
PTGER2	CP	ATP6AP1	GJC1
S100P	SMOC1	IFI6	SOX11
CMPK2	DLL1	FCER1G	CACNA1H
LPAL2	H1-4	SFTPC	PHLDB2
ANKRD33	BIK	HCLS1	OBSCN
ONECUT2	SPNS3	GPRIN3	ACTA2
VCAN	PIK3CD-AS2	MCOLN1	LTBP1
ACTL8	CYP11A1	HLA-DMA	ADGRA3
CYP1B1	ND4	SLC31A2	ADAMTS1
OLR1	LMNTD2	ABCA3	DKK3
XK	SOX12	PLXDC2	CRLF1
SYPL2	CACNB3	CSF3R	PKP3
NPL	EBLN2	LGALS9	COL6A3
LINC01133	LOXL1	OSBPL11	CMTM4
SGPP2	CYTB	SLA	NAV2
ANGPTL4	EFNB3	DNASE2	DOCK6
SAMD9L	ST6GALNAC2	IFI27	CRABP2
COL17A1	FADS3	TREM1	RRAS2
AHNAK2	ARL4C	HLA-B	ELN
EPGN	RCN3	CD83	MEX3D
SPDYE5	MGLL	METTL7A	TJP2
MGP	HSPG2	CCDC152	STK39
DDX60	MIR205HG	PLA2G15	LIPG
CSAG3	MUC2	VIM	OCIAD2
RASGRP1	LOC100130111	CFLAR	PTP4A3
PRODH	CAND2	RIN3	TUFT1
MMP28	TRIM46	CD302	TRO
SLC16A6	SMPD3	CYBB	MTCL1
KPNA7	APOBEC3B	TBXAS1	FOSL1
TSPAN11	SYCE1L	TCIRG1	AIF1L
LRRC37A11P	PAQR8	CD37	SBK1
CALCRL	PARP3	FERMT3	KLHL5
NPNT	VASH1	ZEB2	TEAD2
ZNF442	COX3	TNFRSF14	GLIS2
GPNMB	TMTC2	WIPF1	FAM83G
OAS2	TNS2	THBD	ATP8B2
NRCAM	SIPA1	SSH2	ADGRL2
FRY	OBSCN	ITGAX	UCHL1
SLC47A2	ND4L	UNC93B1	ACTA2-AS1
FXYD3	TRIM17	IRAK3	MYRF
HSD3B1	SLC35F3	FGD5	ASAP2
RBP4	LHX6	SLC39A8	SPRY2
OGDHL	TRO	TLR2	IGFBP3
KRT6C	OPRL1	SLC7A7	GJA1
HTR3A	FBXO2	DOCK2	PDLIM4
ADGRF4	CRACR2B	LRRK2	SLC4A7
C1R	KRT7-AS	AQP1	PMEPA1
CYP4F3	CLDN11	HSPA1A	SEMA4C
UNC13A	CHST13	GLRX	FZD2
OLFM1	SCARNA9	PTPN18	SYNJ2
ABCA10	AGBL2	CCL20	MEX3C
MFAP5	ZFP36	AKR1C3	MEST
MAL	MFSD2B	NCF2	CHST3
PLB1	ND6	NR4A2	IGF2BP3
HKDC1	GADD45B	TLR4	TOMM34
HSD17B2	BEST1	PREX1	TM4SF1
IRF7	NRGN	MR1	CDK6
ALDH3B2	ND1	CYTB	GPR176
TMEM204	SCG5	SELENBP1	INAVA
EVI2B	NR2F1-AS1	PLEK	THBS2
ISG15	DBN1	GPCPD1	TIMP3
CCR3	LINC02154	PTAFR	PDGFRB
KRT9	LOC100129540	SFTPD	FADS2
SAMSN1	FHL2	GPD1	CARD11
CA2	TMEM125	OAS2	COL5A2
MMP9	HMGA1	CD82	TSPAN5
FLT4	ICAM5	HLA-DMB	ROR1
OAS1	MUC3A	ABHD5	B4GALT2
CPM	P3H2	HLA-DQB1	KRT80
FAM25A	PLEKHG2	HMOX1	FAM171A1
KCNG1	ABCA3	HSD17B11	ITGA1
UGT1A6	AQP1	ALDH3B1	CYP1B1
NEURL3	CLCNKB	SOCS3	SARS1
PTPRN2	PGF	RNF144B	DBNDD1
IFIT1	PACSIN1	FNIP2	CLSTN3
OSBPL6	DLG1-AS1	ACER3	UBFD1
NOXRED1	CCNJL	DDX60L	FRMD6
TAS2R4	CYGB	TSPO	SLC35F2
GBP4	LOC730101	CD4	KRT7
LINC02257	MIR31HG	MAN2B2	TMEM132A
MAK	SLCO4C1	COX1	MDFI
IGSF9B	NYNRIN	CAPG	ITM2C
ALOX15B	EPB41L1	KLHL6	NYNRIN
ANKRD35	GIPR	KMO	PDLIM7
ZNF704	COL18A1	RAB20	NAB2
NPTX1	PRSS30P	S100A9	TBX2
SRRM3	ARG2	GUSB	FBN3
HSPB8	LINC01852	PNPLA6	F2RL1
CIITA	SPNS2	PIK3R5	VSIG1
SLC28A3	FBLN7	HLA-F	MYH10
CYP1B1-AS1	LIMD2	ARHGAP30	BICC1
KALRN	DPF3	MCEMP1	MTHFD2
LINC01910	COBL	FCHO2	STC1
RHCG	LINC00479	MYO1F	PLAU
NCF2	MYRF	FHL1	FRAS1
IL20RB	CCNI2	NAGLU	KRT7-AS
CAPS2	LINC02688	CTSS	PRSS23
INTS6-AS1	FOXJ1	MYO15B	SH2D3A
C14orf132	COL9A2	PTGER4	GPRC5B
FFAR2	AMN	ALOX15B	SPSB1
HLA-DOA	ATG16L2	SOAT1	ZNF853
MX1	SLC5A5	MANBA	NCS1
OASL	CAMK2B	NLRP1	ENO2
LINC02009	GFRA3	PLCB2	PHLDA2
CDKN1C	IER2	PIK3AP1	SEMA3B
KITLG	CXCL2	LRPAP1	ZNF711
HMGA2-AS1	NWD1	ATG16L2	EZH2
NKD1	LRRC75A	RBP4	TUSC3
CLGN	HOXA3	BHLHE41	SEMA3E
FAR2	B3GNT7	LIPA	PLOD2
LYPD3	PADI2	TRPV2	SERPINE2
A2ML1	ESPN	WDR81	BGN
MOB3B	PRSS22	B3GNT7	POLR3D
ANKRD34B	SEMA6B	SCNN1A	MAB21L4
RORA	RAC3	CTSA	DCHS1
SLPI	LRRC56	PLAAT3	FSTL3
COL6A3	CCDC74B	STEAP4	SH3RF1
NOS3	TGM2	DPP7	YES1
LINC01269	IZUMO4	ENPP4	MCM3
CH25H	COX1	MAOA	NETO2
PI3	ACBD7	SUSD2	F2R
PDZK1IP1	DKK3	CREBL2	PPP1R13L
USP18	ANO9	FLVCR2	GRB10
CLMP	CBX6	PCOLCE2	LRRC42
TIE1	COL8A1	SELPLG	XPOT
APCDD1L-DT	HOXA1	ATP6V1F	HS6ST2
FBN1	LCN2	BCL2A1	CADM4
CYP4F12	FAM171A2	OPN3	SMOX
CYP3A5	ENTPD8	LCP2	LINC00665
CCL22	PTGER4	ITGAL
IL1R1	HYI	GRK3
GREB1L	ITGB1BP2	MAP3K8
PLD4	SEMA7A	HLA-DOA
COL5A1	ASGR1	ABCA7
SPACA6P-AS	NOTCH3	SLC47A1
PLPP3	AGFG2	WDFY4
SHANK3	HES2	OASL
SMIM2-AS1	SMIM1	STX11
ARHGAP42	ITGB3	CEACAM6
WEE2-AS1	TNNT1	LAMP1
GCNT4	GPR173	IL7R
SIRPB2	SNORD14A	SLC16A3
AMDHD1	TMEM156	HSPA1L
MSX2	PCSK4	SLFN11
TEX15	AK5	PLEKHO2
MAOA	ANGPT1	LPXN
LURAP1L-AS1	MT1L	SPATA13
SIRT4	SLC27A1	SAMD9L
SYT14	PLPPR3	EHBP1L1
SHE	PLCB2	RNF149
RNF43	FAM71D	SNX2
GCNT3	GSDMA	TYMP
DDX60L	SAV1	TMEM198B
PAG1	ADAMTS15	CXCL3
KDM7A-DT	RBPMS	KIF16B
PTPRG-AS1	P3H3	SORL1
TMEM200A	TAGLN	SLC27A3
HERC5	PHLPP1	MPP1
FAM155B	TMEM71	C1orf162
ACPP	PI16	ZFP36L2
CREG2	LOC101929331	STAT5A
AOC2	DAGLA	GCHFR
CD163L1	VAV1	GLB1
LINC02762	TNFAIP2	CAT
SSPO	SLAIN1	OSCAR
GCNT1	CGNL1	UBASH3B
SLIT1	HEG1	FRMD4A
TSACC	GABRP	CXCL17
IKZF3	TRNP1	TFCP2L1
TRPV2	CACNA1F	ALPL
LINC02454	GPR176	PHLDA3
ZNF441	HDAC5	STIM1
FTH1	ARHGAP45	SCP2
PTPRR	ANKLE1	CYB5A
LY6D	REEP2	PIK3IP1
MEOX1	PHYHIP	SLC19A3
PLA2G4F	MT1A	ARRDC4
KLF13	TTYH3	TOM1
IFI44	SERPINE1	SASH3
ROBO4	LDLRAD2	IL10RA
ZNF566	PDZD7	DOCK11
RAET1G	JUN	FUCA1
REEP1	PLEKHB1	CFD
SLC16A4	TCF7L1	EPB41L1
SEMA3G	OSCAR	B2M
LUCAT1	TGFB2	LAMP3
RAET1E	RAB3B	MKNK1
MIR4697HG	MYL9	TCIM
SMAD6	TIMP3	SMARCA2
ST8SIA4	APLN	CACNA2D2
WAKMAR2	ETNK2	IQGAP2
ARL14	CNGA1	FMO5
SERPINB2	PGM5P2	ITPR2
SLC47A1	NRIP1	OAS1
CNNM1	CLDN3	C2
SYNC	GRIN1	IFIT3
ZNF114	BMF	PPT1
DGKG	HOXA2	CRTAC1
PELI2	COX2	DOK3
PRRT4	CST6	LSP1
ADAM28	SPDEF	SLAMF8
SLC26A2	MUCL3	C16orf89
LYPD1	MMP11	DMBT1
MAP1B	RAMP1	STEAP3
SMAD9	PSG6	MYO1G
LMOD3	BSPRY	ARRB1
TUBA3FP	GPR37L1	OSBPL1A
RFLNA	KLK5	FOLR1
FLJ22447	ATP8	C1QC
FHDC1	SALL2	OAS3
TMPRSS9	SPAG4	TNFRSF1B
DDIT3	RAB26	LITAF
NAP1L2	CFD	GNPTG
N4BP3	XXYLT1-AS2	FMNL1
IFI16	DNAH5	CYTIP
GTSE1-DT	PTPRH	CSF1R
HERC6	BST1	BST2
RBKS	DCDC2	TACC2
DDX58	TBXA2R	NUCB1-AS1
DSC3	WNK2	ZNF589
MATN4	RHPN1	DNAJA4
TMPRSS13	RAB37	CPVL
YBEY	RND1	ND4L
GBP2	ANXA6	CCDC69
GAREM1	PRSS1	EDEM2
S100A2	CD14	MGST3
RTN4RL2	RIPOR3	SLC1A3
NDRG1	NACAD	STAC
AMOT	C2CD4C	ARHGAP18
GDPD3	LTB	KCP
CA12	CCND2	IRF8
MRAS	AASS	PPARG
WNT9A	SOSTDC1	IFI44
HCP5	RASD1	PHACTR1
ARHGEF4	ORAI3	TCN2
CFAP70	NLRP3	CSF2RB
ANKRD19P	SLC12A5	SLC8A1
IL1RN	MMP17	P2RX4
ZNF572	LXN	NCEH1
DEPDC4	TGM4	ZNF627
FAM83B	TMIE	ACACB
FAM186B	TJP3	VSIR
KLF4	FKBP9P1	DENND2D
NUPR1	NTN1	LHFPL2
SPON1	PLAT	LYN
SERPINE2	HOXC10	GSTK1
LSAMP	ATP6	NR4A3
METRNL	ESX1	IRF5
IGSF3	BNC2	PLA2G4F
IGFL2-AS1	KLF9	ND4
ADGRE2	RBP7	SERPINB1
OAS3	CNTNAP3B	GANC
SAMD9	TRPV6	ITGB8
SLC16A14	PDGFB	CCRL2
SULT2B1	CREB3L1	CXCR4
UPK2	PEAR1	CD81-AS1
ERCC6	EGR1	ARSA
SYTL5	THY1	RILPL2
ZNF624	DEPP1	HNMT
PLAAT2	MLXIPL	UBA7
GFPT2	ATF3	XAF1
KCNQ1	CARMIL2	DUOXA1
PROS1	NYAP1	SYK
CPT1A	TGFB2-AS1	ACKR3
NKX2-8	FAIM2	NR1H3
LURAP1L	GPRC5B	FCGR3A
EPSTI1	RASSF4	STXBP2
IFIH1	KIF25	C9orf72
C3orf14	CCR10	CISH
LYST	FGD3	NPL
CDHR5	PRX	G0S2
TNFSF9	TMEM176A	FMN1
KCTD15	SLC4A3	CD14
RASSF10	CHRNB1	SECISBP2L
FOXE1	ANG	NAPSA
ATP6AP1L	LNCOG	BLOC1S2
ZNF136	CSF1	IFI44L
PTPRM	KLF2	SLC8B1
SNAI2	ADGRG5	DOCK10
AATBC	NR4A1	SKAP2
CLK1	USHBP1	OSTF1
LOC93429	VTRNA1-2	ARHGAP4
PCLO	RGCC	TDRD3
ZBP1	FILIP1L	GPD1L
PIK3C2B	NFKBIZ	IQSEC3
LAMA3	RAPGEF3	KCNE1
POF1B	SYNGR3	PAG1
GABBR2	ANKRD34A	IL1RN
VWF	ANKRD2	SLC12A6
XAF1	KRT13	CHST11
HRH1	MIR25	S100A8
RMDN2	GBX2	ARHGEF3
VXN	TEKT2	UBE2L6
ZNF44	EFEMP2	FAM102B
MXD1	LOC101930370	ROS1
ANKRD29	MRC2	ARHGAP45
SLC30A2	FGD2	ND6
CFB	DEFB1	ACE
TTYH2	SEMA3E	FMO2
MAPK8IP2	SZT2-AS1	IFIT2
SUSD5	SRPX2	KCNQ1
SPDYE2	PLAC9	NHLRC3
ZNF682	KRT75	TTN
CCNB3	TSPAN5	GMFG
COL7A1	FOXA1	HOPX
PCSK6	LOC100287036	MDFIC
TNS4	ADGRF5	FAM89A
CD109	BLK	SLC16A10
KLHL28	ADAMTS1	PAN2
APCDD1L	DYSF	PILRA
DHRS2	FAM167A	NUDT16
CSF2RA	H3C12	CCDC88B
IGFL1	RARA-AS1	CMPK2
FAM9B	TMEM121	TIAM1
P2RX6	NPR1	GPSM3
CTSL	CFP	ACSS1
RTN4RL1	TNNC1	PDE4B
LANCL3	GOLT1A	PYGL
RASGEF1A	FAM20C	CTBS
LINC00467	BHLHE40-AS1	ISG15
CPEB2	LINC01589	IKZF1
GALNT15	PDE2A	TFRC
PANX2	SCARNA17	CCR1
ADPRHL1	GS1-24F4.2	KIAA1324
CD8A	ATP8B3	SH2B3
CSGALNACT1	KLK10	MIS18BP1
HSPA1L	ARC	OSTM1
CRNDE	LOXL2	MCF2L2
DNAJC28	KRT87P	CYBRD1
ATP2B1	LCK	ACOT2
NEXN	C15orf54	SNX30
ZNF397	CALB2	PLBD2
SMPDL3A	CCN1	CASP1
CEP295NL	ARHGEF25	FAM53B
PCDHGA11	CDH2	RNASET2
EN2	FAM3B	GMIP
ZNF823	SNORD46	PIP4K2A
FAM222A-AS1	TNF	TMX4
ENG	CCN2	CLDN18
UNC5A	RHOV	HCAR2
HR	SLC44A4	ALDH1A2
CACNA1E	FBN2	APOL1
SH3PXD2B	SNORD30	B3GNT5
CDKL5	MGC16275	ARSB
OSGIN1	CA9	KLF11
LCA5L	TTC6	ARSD
PARP9	KCNIP1	TTC39B
PREX1	BRSK1	LGALS1
RHOU	RNF207	GK
RYR1	LOXL4	TNIK
ZNF112	PRKCG	SLC22A31
SPINK4	TMEM178A	IFFO1
BMP4	SLC2A12	CHPT1
SRPK3	EXOC3L4	GLA
RUNDC3A	LRRN4	ITIH5
NAPSA	DUSP1	LINC00847
ZNFX1	ADAMTS10	ND5
LINC02693	EDN1	PLTP
NKD2	GRPR	SLC22A15
S1PR1	KRTAP2-3	FABP4
CTSO	MEGF6	GBA
SYT7	OLMALINC	ARHGEF6
F8	SERPINA5	RENBP
GCLC	MTRNR2L2	SERPINF1
FGFR3	CCDC80	IL1R2
MX2	PRR5L	RNASE1
ANKRD22	DENND2A	VEPH1
RASGRP3	GPR20	GPR137B
ALDH3A1	ADRA1B	KYNU
ZNF780A	DNAH12	NEBL
AGA	IGFBP7	TIMP2
SPDYE6	PALM	CTSE
CD4	ALPK3	LMO3
LOC399900	PCDH19	HLA-DQA1
GPRC5D	COL13A1	IL2RG
ZNF292	HIPK4	CH25H
ABCC2	TXK	FIG4
PLA2G4C	CYP26A1	MARCHF1
TRABD2B	TNFRSF18	SCIMP
NUTM2D	CASKIN1	GCA
NECTIN4	SNORD99	STK17B
N4BP2	H4C3	EHF
GATA2	CYP24A1	RHOU
SLC43A2	LPAR1	RGS19
IFITM1	NR2F1	ACSL5
CCDC65	MUC4	ADPRH
PCDHB13	DPEP1	SLC35E3
ADTRP	SCGB1A1	SLC46A1
C10orf143	ISYNA1	DPYD
RIPOR2	MAB21L4	OTULINL
SLC2A13	ERN2	GNA15
ZNF587B	WDR86	CHDH
ABLIM2	SNORA33	PDE4A
SDCBP2	MIR221	TAPBPL
RNF144A	LOC101928053	LOC100996842
KDM7A	CDH5	SDR16C5
SHLD1	TMEM178B	ZMYND15
ZNF257	PRR36	ADTRP
PIK3R3	WNT5B	CP
LOC100129534	ARTN	GALNT12
RAB3IL1	LARGE2	LAT2
ABI3BP	NANOS1	MX2
AQP3	CACNG6	SLC22A3
PPFIBP2	PRSS2	NNMT
HOMER2	PIK3CG	IFITM10
SLC22A15	NES	LPCAT2
TLR2	VSTM1	KLF9
TSSK6	PADI3	PYCARD
CCDC126	CCDC187	HERC5
CD74	MYADM	HSD3B7
MTCP1	HYAL1	ABHD14B
IFI27	LINC02057	RETREG1
LHFPL2	SNORD12B	IL6
FZD1	LMO3	PDE3B
KBTBD8	UBD	NPR1
ACOX2	LMNTD2-AS1	ACADSB
PLA2G4A	SERPINA3	ANK3
MIAT	WNT16	TGM2
SDSL	LGALS1	DPEP2
OSTM1	NFATC4	BTN3A2
STON2	ZNF469	IL1B
ARID5B	VSIR	DNAH1
PDE9A	PTPRS	FES
PHYH	PAEP	MTBP
CALML4	GSX2	FOS
PLSCR4	KLK6	HSPA1B
KSR1	IGFBP6	FAM49A
NFE2	CPED1	ZNF331
SFMBT2	FOS	AVPI1
RYR3	FAM131B	IQCN
STRIP2	HES1	DRAM2
EDIL3	FBN3	SLC26A9
ZNF66	HOXB2	PAPSS2
ZNF585A	SPOCK2	UAP1L1
PPP1R3C	ELF3	VDR
PCDHB14	SLC16A12	TK2
ZNF799	CEACAM6	CPEB4
LRP3	LTBP3	RRAGD
C4BPB	HHIP-AS1	FLI1
ETFBKMT	ISLR	C1orf21
DUSP10	KISS1	NEAT1
ZNF253	SERPINA4	AP5B1
PLIN2	RARRES1	SFTPB
ILF3-DT	ISLR2	LRG1
STAT1	REN	KCNMA1
INPP5D	RNVU1-15	MOB3C
HLA-DMA	CRYGN	JAK2
GJC2	TNFSF18	DNASE1L1
PAQR5	CAVIN2	ELMO1
TNFSF15	SNORD3B-2	PAQR5
RGPD8	FOSB	ARL4A
ZNF571	TESC	NAGA
	WDR86-AS1	MAP3K5
	FGF19	SFTA2
	CCDC33	SARM1
	DHRS3	KAT2B
	PTGIS	MARCHF2
	STRA6	COX2
	PLA2G5	MFSD13A
		UCP2
		GALNT6
		CTSO
		DDX60
		CPE
		RNF135
		GLDN
		PER3
		PROCR
		PDZD2
		CAPS
		CPQ
		WFDC2
		ZFP36
		SNX29
		RIPOR2
		RASSF4
		LGI3
		CRACR2B
		P2RX7
		IQSEC2
		MFNG
		ACCS
		APIP
		PDE4D
		HLA-L
		FOXO1
		VWA5A
		SLC49A3
		EPDR1
		EPSTI1
		LSAMP
		CASP10
		SETDB2
		MACROD2
