# Supplementary material for: Mechanical control of innate immune responses against viral infection revealed in a human lung alveolus chip
Source: Nat Commun. 2022 Apr 8;13:1928. doi: 10.1038/s41467-022-29562-4 (PMC8993817; doi:10.1038/s41467-022-29562-4)
Supplement: Supplementary file 6 — Supplementary Data 4 [file 41467_2022_29562_MOESM6_ESM.xlsx]

## Sheet: Sheet1
	Ratio of Vt and EELV	6 ml/kg	12 ml/kg
	mean	0.31	0.52
	Lower	0.04	0.06
	Upper	0.58	0.98
					EELV (%)		EBMSA (cm2)
	EELV				6 ml/kg	12 ml/kg	6 ml/kg	12 ml/kg
	High Comliance	2804	2534		46.7333	42.2333	2335.74	2310.26
	Low Comliance	1317	1482		21.95	24.7	2258.28	2259.3
	Vt (ml)
High Compliance	mean	869.24	1317.68
	Lower	112.16	152.04
	Upper	1626.32	2483.32
Low Compliance	mean	408.27	770.64
	Lower	52.68	88.92
	Upper	763.86	1452.36
					EELV (%)		EBMSA (cm2)
	EILV (%)				6 ml/kg	12 ml/kg	6 ml/kg	12 ml/kg
High Compliance	mean	3673.24	3851.68		61.2207	64.1947	2452.13	2482.52
	Lower	2916.16	2686.04		48.6027	44.7673	2347.81	2323.98
	Upper	4430.32	5017.32		73.8387	83.622	2596.26	2735.4
Low Compliance	mean	1725.27	2252.64		28.7545	37.544	2264.25	2289.1
	Lower	1369.68	1570.92		22.828	26.182	2258.4	2260.63
	Upper	2080.86	2934.36		34.681	48.906	2278.89	2349.85
							% Strain
							6 ml/kg	12 ml/kg
					High Compliance	mean	4.98322	7.45602
						Lower	0.516766	0.593951
						Upper	11.1538	18.4023
					Low Compliance	mean	0.264572	1.31919
	High Compliance: ≥ 0.6 ml/ (cmH2O/kg)					Lower	0.00533617	0.0590524
	Low Compliance: < 0.6 ml/ (cmH2O/kg)					Upper	0.912638	4.00782
	Vt: tidal volume
	EELV: endexpiratory lung volume
	EBMSA: alveolar epithelial basement membrane surface area
References
1	Xie, J., Jin, F., Pan, C. et al. The effects of low tidal ventilation on lung strain correlate with respiratory system compliance. Crit Care 21, 23 (2017).
2	Tschumperlin, D. J. and S. S. Margulies (1999). "Alveolar epithelial surface area-volume relationship in isolated rat lungs." J Appl Physiol (1985) 86(6): 2026-2033.
