# Supplementary material for: Mechanical control of innate immune responses against viral infection revealed in a human lung alveolus chip
Source: Nat Commun. 2022 Apr 8;13:1928. doi: 10.1038/s41467-022-29562-4 (PMC8993817; doi:10.1038/s41467-022-29562-4)
Supplement: Supplementary file 8 — Source Data [file 41467_2022_29562_MOESM8_ESM.xlsx]

## Sheet: Fig. 1c
	ATI	ATI	ATI	ATII	ATII	ATII
Day 0	12.6	3.5	9.9	87.4	96.5	90.1
Day 14	55	50	58	45	50	42

## Sheet: Fig. 1g
S100A7		MX1		OAS1		DDX58		STAT1
Day 1	Day 14	Day 1	Day 14	Day 1	Day 14	Day 1	Day 14	Day 1	Day 14
1.04	40.49	1.08	5.37	1.13	6.54	1.07	2.13	1.11	1.44
0.97	36.09	0.76	5.85	0.76	5.81	0.87	2.04	0.9	2.09
0.99	45.41	1.16	6.22	1.11	7.18	1.06	1.8	0.99	2.25

## Sheet: Fig. 2c
SFTPA1		SFTPB		SFTPC		SFTPD
Ctrl	H3N2	Ctrl	H3N2	Ctrl	H3N2	Ctrl	H3N2
0.574	0.086	0.621	0.251	0.582	0.053	0.561	0.078
1.35	0.01	0.958	0.027	1.016	0.002	1.022	0.01
1.076	0.079	1.421	0.13	1.402	0.023	1.418	0.035

## Sheet: Fig. 2d
cascade blue		3kd Dextran
Ctrl	H3N2	Ctrl	H3N2
1.23e-09	1.01e-08	5.94e-10	4.88e-09
1.31e-09	1.04e-08	6.76e-10	5.22e-09
1.25e-09	8.78e-09	6.33e-10	5.7e-09

## Sheet: Fig. 2f
epithelium		endothelium
Ctrl	H3N2	Ctrl	H3N2
0	21.3	2.768	15.906
0	28.3	8.473	20.5
0	25.6	4.745	36.746

## Sheet: Fig. 2g
epithelium		endothelium
Ctrl	H3N2	Ctrl	H3N2
2	22.5	10.992	19.641
5	22.9	6.234	19.287
5	21.9	10.315	14.869

## Sheet: Fig. 3a
IL-6		IL-8		IP-10		TNF		GM-CSF
Ctrl	H3N2	Ctrl	H3N2	Ctrl	H3N2	Ctrl	H3N2	Ctrl	H3N2
45.518	252.68	238.27	1131.01	172.552	535.243	6.08	20.45	2.92	8.57
95.684	285.537	464.16	849.06	336.783	352.926	10.29	13.33	0.74	4.68
104.79	238.795	299.4	634.36	273.553	331.901	9.78	26.19	4.85	10.71
49.27	467.4			239.5	550.18	10.33	14.34	0.9	6.23

## Sheet: Fig. 3g
Ctrl	H3N2
2.66667	243
3.33333	238.333
3.66667	130.667

## Sheet: Fig. 3h
	Monocytes			T cells			B Cells
Before seeding	66			27.6			6
After Seeding_epi	44	41.6	50.7	40.9	34	27.8	15.1	24.4	21.6
After Seeding_endo	35.3	44.9	29.5	21.5	22.9	24.7	43.1	32.2	45.8
						s

## Sheet: Fig. 4b
Static	Strain
1	0.49
0.86	0.7
1.08	0.38
1.06	0.47

[truncated: 32 more sheets: Fig. 4c, Fig. 4d, Fig. 6a, Fig. 6b, Fig. 6c, Fig. 6d, Fig. 6g, Fig. 6h, Fig. 6i, Fig. 7b, Fig. 7c, Fig. 8a, Fig. 8c, Fig. 8d, Fig. 8e, Fig. 8f, Supplementary Fig. 1c, Supplementary Fig. 6b, Supplementary Fig. 6c, Supplementary Fig. 6d …]
